# Supplementary material for: Cell type-specific biotin labeling in vivo resolves regional neuronal and astrocyte proteomic differences in mouse brain
Source: Nat Commun. 2022 May 25;13:2927. doi: 10.1038/s41467-022-30623-x (PMC9132937; doi:10.1038/s41467-022-30623-x)
Supplement: Supplementary file 4 — Supplementary Datasets [file 41467_2022_30623_MOESM4_ESM.xlsx]

## Sheet: SuppData1
Supplemental data 1: Log2 transformed protein abundances and differential enrichment analyses from RosaTurboID/wt AAV cohort.
These data are associated Figure 1f volcano plot. P values are from T-test (2 tailed, assuming equal variance). Benjamin-Hochberg false-discovery-rate (BH-FDR) p values are also shown.
																RosaTurboID/wt+hSyn vs (WT & WT+hSyn)				RosaTurboID/wt+hSyn vs. WT				RosaTurboID/wt+hSyn vs. WT+hSyn				Detected in reference brain proteome? Y/N	Druggable targets
Majority protein IDs	Gene Symbols	Peptides	Razor + unique peptides	Unique peptides	Score	MS/MS count	WT uninjected			WT + AAV9-hSyn-Cre			RosaTurboID/wt + AAV9-hSyn-Cre			Log2 (difference)	T-test unadjusted p value	-Log10 p value	BH-FDR	Log2 (difference)	T-test unadjusted p value	-Log10 p value	BH-FDR	Log2 (difference)	T-test unadjusted p value	-Log10 p value	BH-FDR		Target	Molecular function
Q9D7X2	2210016F16Rik	2	2	2	7.0256	5	19.6772	18.6919	17.6803	18.5106	18.0018	17.8622	20.1916	23.1231	23.6361	3.91294	0.00214512	2.66855	0.00384724	3.63381	0.0406006	1.39147	0.0450275	4.19207	0.0184153	1.73482	0.0205545	Y
G5E8Z3	2310050C09Rik	2	2	2	3.8722	5	23.3283	23.0981	24.5341	24.5145	25.4681	24.1543	23.8766	23.3683	22.4069	-0.965657	0.146901	0.832975	0.151324	-0.436249	0.520251	0.283787	0.528443	-1.49507	0.0622061	1.20617	0.0653917	Y
A0A087WSJ7	2410002F23Rik	2	2	2	5.4605	4	18.1288	17.4643	20.1359	17.0013	18.2819	17.914	21.1815	22.2332	22.9098	3.95381	0.000939294	3.0272	0.00217754	3.53185	0.0203372	1.69171	0.0248627	4.37576	0.00226586	2.64477	0.00359796	Y
Q3TA40	6430548M08Rik	4	4	4	22.565	14	23.9968	23.7002	23.5768	21.665	16.8534	18.9257	26.8038	27.0953	27.7056	5.74855	0.0142328	1.84671	0.0165657	3.44361	0.000301718	3.5204	0.0034064	8.05349	0.00475001	2.32331	0.0064495	N
A0A286YD03	A0A286YD03	2	2	2	2.6522	3	19.9812	19.3144	18.0314	17.1224	17.4073	16.8063	27.4705	24.0768	23.3982	6.87134	0.000481402	3.31749	0.00139539	5.87285	0.0132118	1.87904	0.0177256	7.86983	0.00346408	2.46041	0.00498528	Y
Q9D2R0	Aacs	3	3	3	5.1953	4	19.0343	17.2342	16.9155	17.4985	15.6184	17.7031	23.6015	24.1381	25.3535	7.03036	3.16238e-05	4.49999	0.000274641	6.63638	0.00138108	2.85978	0.00496573	7.42435	0.00091226	3.03988	0.00189851	Y
Q3UHJ0-2	Aak1	18	18	18	77.443	62	25.4738	25.2103	24.5841	24.3662	17.717	22.1247	29.5351	29.2152	29.8098	6.27402	0.00941672	2.0261	0.011741	4.43063	0.000147981	3.82979	0.00293106	8.11741	0.0143752	1.84239	0.0164517	Y
Q6XMP4	Aars	13	13	13	38.493	43	24.8659	24.9725	24.7619	23.3723	24.955	24.2014	27.9943	28.3564	29.0582	3.94817	3.68637e-05	4.4334	0.000303789	3.6029	0.000346665	3.46009	0.00354194	4.29344	0.00148931	2.82702	0.00262109	Y
Q80YE4-4	Aatk	2	2	2	4.8901	4	18.959	18.0459	19.3453	18.1756	17.5664	17.1239	23.0193	23.2659	23.4707	5.04928	2.14837e-05	4.66789	0.000221508	4.46855	0.000390143	3.40878	0.00362528	5.63	7.05844e-05	4.15129	0.000658593	N
P61922	Abat	22	22	22	117.89	140	29.7881	28.4317	28.0215	25.2123	22.5831	23.525	30.8554	31.281	31.8714	5.07565	0.0229839	1.63858	0.0251931	2.58886	0.013198	1.87949	0.0177176	7.56244	0.000781191	3.10724	0.00172091	Y
P21447	Abcb1a	3	3	3	5.4776	3	21.4958	17.7646	19.6809	18.5592	17.7856	17.584	20.3278	24.6755	25.9165	4.82828	0.0120809	1.9179	0.0144103	3.99286	0.11763	0.92948	0.123253	5.66369	0.0301478	1.52074	0.0327121	N
Q61102	Abcb7	4	4	4	9.1794	5	21.6488	20.3515	20.47	17.7108	17.2797	17.8649	23.8575	25.6176	25.9234	5.9119	0.00146256	2.83489	0.00293291	4.30941	0.0048966	2.31011	0.00888074	7.51438	0.000354011	3.45098	0.00111486	Y
Q9CXJ4	Abcb8	2	2	2	2.7119	2	19.9346	18.4197	17.7317	17.4377	17.647	17.4446	21.4664	22.7644	23.7748	4.56603	0.000404354	3.39324	0.00125762	3.97326	0.0130499	1.88439	0.0175397	5.15881	0.00154492	2.81109	0.00266496	Y
Q3TU16	Abcd2	3	3	3	7.1294	5	19.2195	19.5404	18.3641	17.2003	18.9862	20.9794	23.1813	24.276	25.0037	5.10536	0.000456366	3.34069	0.00135767	5.11233	0.00129542	2.88759	0.0048348	5.09838	0.0136688	1.86427	0.0157471	N
A0A0G2JDI9	Abcd3	5	5	5	20.937	13	23.5069	21.7154	21.8857	17.0599	18.0301	19.4534	25.2182	26.4216	26.7103	5.84145	0.00638496	2.19484	0.00859704	3.74736	0.00686389	2.16343	0.0109998	7.93554	0.000674221	3.1712	0.00157109	Y
Q99LR1	Abhd12	5	5	5	13.92	24	23.8953	20.4138	21.7708	16.5785	18.7837	16.9179	26.6838	27.7017	28.0426	7.74935	0.00283464	2.5475	0.00464486	5.44939	0.00754864	2.12213	0.0117066	10.0493	0.000228691	3.64075	0.000958041	Y
Q9Z1Q2	Abhd16a	4	4	4	6.6429	9	23.3119	20.8782	20.6252	18.3028	17.6591	18.5995	24.5365	25.9986	26.8838	5.91015	0.00313654	2.50355	0.00500871	4.20116	0.0185874	1.73078	0.0231242	7.61915	0.000498079	3.3027	0.0013357	Y
A0A087WST3	Abhd17a	1	1	1	8.432	2	18.8533	18.0389	17.7743	17.6804	17.3632	19.4083	20.957	21.4464	22.6349	3.49302	0.000478864	3.31979	0.00138981	3.45726	0.00435695	2.36082	0.00827417	3.52878	0.0119669	1.92202	0.0139861	N
Q7M759	Abhd17b	2	2	2	14.683	5	18.2725	19.0798	17.9349	17.6355	16.8986	17.5743	21.8646	24.2321	25.1023	5.83372	0.000130041	3.88592	0.000642522	5.30393	0.00663763	2.17799	0.0108607	6.36351	0.00307797	2.51174	0.00452772	N
Q91ZH7	Abhd3	1	1	1	9.6845	10	21.727	19.3214	19.3291	18.0433	18.9255	16.1357	22.7465	24.214	24.0841	4.76786	0.00403943	2.39368	0.00604043	3.5557	0.0185844	1.73085	0.0231331	5.98002	0.0032229	2.49175	0.00470111	Y
Q8R2Y0-2	Abhd6	5	5	5	10.437	9	17.3792	19.0837	20.0258	17.5116	18.4081	17.8214	24.8566	25.9484	26.2514	7.31385	1.23793e-05	4.90731	0.000174703	6.85591	0.00148154	2.82929	0.00511516	7.77179	9.88345e-05	4.00509	0.000731699	Y
Q3UAH6	Abi1	4	4	4	7.0736	4	21.4213	20.0381	18.6302	17.9814	18.6833	19.7346	26.3197	25.9538	26.4485	6.82588	3.93148e-05	4.40544	0.000318182	6.21085	0.00162344	2.78956	0.0052144	7.4409	0.000149963	3.82402	0.000800512	Y
B7ZMZ2	Abl2	4	4	4	22.902	14	21.8773	18.1302	17.7851	18.6158	17.2467	16.376	23.5449	24.0655	24.9506	5.84845	0.00153077	2.81509	0.00303733	4.92277	0.0230612	1.63712	0.0276246	6.77413	0.000922131	3.03521	0.00190326	Y
Q8K4G5	Ablim1	3	3	3	9.869	10	23.7594	23.1092	22.9938	19.9557	21.5062	18.0723	25.4727	24.5566	24.9664	3.43246	0.0355739	1.44887	0.0377826	1.71112	0.0086361	2.06368	0.0128715	5.15381	0.00740852	2.13027	0.00918136	Y
E9Q0W6	Ablim2	11	11	11	108.09	25	19.9174	18.7981	17.9229	18.5909	17.4527	16.779	28.7996	27.4724	28.3541	9.9652	2.16398e-06	5.66475	8.88412e-05	9.32921	0.000179756	3.74532	0.00302902	10.6012	8.62894e-05	4.06404	0.000700869	Y
Q5SSL4-3	Abr	5	5	5	27.886	13	23.3106	22.8791	22.9926	21.6253	17.2189	17.7238	26.6532	26.9117	27.6639	6.11789	0.00791407	2.1016	0.0102524	4.01549	0.000260264	3.58459	0.0033202	8.22029	0.00448168	2.34856	0.00615924	Y
Q6A0B5	Abraxas2	2	2	2	2.7496	2	18.456	20.7961	19.3026	17.6385	18.3124	19.9162	20.0145	21.8879	23.0666	2.58603	0.0245181	1.61051	0.026719	2.1381	0.12926	0.888536	0.13475	3.03396	0.0530981	1.27492	0.0561309	Y
Q8BWT1	Acaa2	3	3	3	6.5586	9	22.867	20.8103	19.8962	22.1792	21.0874	23.6092	25.2655	24.9544	25.2549	3.41672	0.00455683	2.34134	0.00663827	3.96711	0.0109419	1.96091	0.0152606	2.86633	0.0177213	1.7515	0.0198584	Y
Q5SWU9-2	Acaca	94	94	83	323.31	670	29.4445	29.804	29.2847	34.2503	33.9202	34.1053	28.6604	29.021	29.3224	-2.80023	0.105939	0.974945	0.109579	-0.509806	0.106257	0.973643	0.111594	-5.09066	1.84715e-05	4.7335	0.000651698	Y
E9Q4Z2	Acacb	42	31	31	111.02	57	24.5719	22.3196	22.323	28.2569	27.9988	28.444	20.2675	23.5573	23.2255	-3.30225	0.124073	0.906323	0.127984	-0.721395	0.605021	0.21823	0.612892	-5.88311	0.0050452	2.29712	0.00673289	Y
Q8JZN5	Acad9	8	8	8	27.959	18	24.7236	22.4374	23.2988	22.2911	18.2876	16.4522	26.4446	27.1062	28.0517	5.95235	0.0174987	1.75699	0.0197857	3.71418	0.0102961	1.98733	0.0146034	8.19051	0.0101337	1.99423	0.0120686	Y
A0A0R4J083	Acadl	4	4	4	9.3658	11	24.4791	22.239	22.4122	17.7657	17.9639	17.5804	26.9987	27.3482	27.2867	6.80451	0.00674212	2.1712	0.0089446	4.16778	0.00459897	2.33734	0.00861782	9.44124	4.29151e-07	6.36739	0.000242256	Y
P50544	Acadvl	3	3	3	9.9568	11	22.4289	18.6358	19.2205	18.9368	17.4887	18.9734	24.7343	24.8826	25.9727	5.91586	0.000677748	3.16893	0.00173117	5.10145	0.0147638	1.8308	0.0192587	6.73026	0.000423483	3.37316	0.00124347	Y
Q6ZQK5-2	Acap2	4	4	4	18.062	5	20.7395	20.7376	18.6521	21.9973	16.9523	18.1934	24.4989	24.7852	25.4538	5.36726	0.00235473	2.62806	0.00408056	4.86955	0.00291377	2.53554	0.0066592	5.86496	0.0191219	1.71847	0.021301	Y
Q3TQP7	Acat1	9	9	9	22.918	35	26.1092	23.4591	21.4023	24.6893	22.8044	21.7398	28.3405	28.3975	28.5211	5.0523	0.00218626	2.6603	0.00388707	4.76276	0.0250477	1.60123	0.0296891	5.34184	0.00347728	2.45876	0.00500107	Y
Q8CAY6	Acat2	5	5	5	21.14	14	21.0908	21.094	17.8493	17.8653	18.0562	16.2927	25.2004	25.5145	26.6842	7.09164	0.000605988	3.21754	0.00162702	5.78831	0.00781192	2.10724	0.0119508	8.39497	0.000306524	3.51354	0.0010471	Y
P21836	Ache	2	2	2	8.1009	11	21.4575	20.0173	19.9584	20.545	21.27	18.4398	23.8572	24.7229	25.7633	4.49977	0.000530626	3.27521	0.0014792	4.30337	0.00429907	2.36663	0.00821955	4.69617	0.00972868	2.01195	0.0116414	Y
Q3TED3	Acly	11	11	11	23.774	29	24.7467	23.0422	26.8312	18.6123	17.2468	17.9711	27.2317	27.6088	28.3287	6.31465	0.0339821	1.46875	0.0361771	2.84965	0.0670849	1.17338	0.0717224	9.77964	4.32637e-05	4.36388	0.000626214	Y
P28271	Aco1	4	4	4	10.868	14	23.7021	21.2318	17.2489	17.7406	19.1176	19.0831	25.405	25.1485	26.0899	5.86044	0.00490845	2.30906	0.0069926	4.8202	0.0642551	1.19209	0.06886	6.90068	0.000205908	3.68633	0.000904553	Y
Q99KI0	Aco2	22	22	21	149.04	151	29.7953	28.348	28.1832	28.2996	27.1204	26.7017	31.705	31.7874	32.0722	3.78018	0.000670319	3.17372	0.00172783	3.07937	0.00419058	2.37773	0.00808746	4.48098	0.000800549	3.09661	0.00174989	Y
O55137	Acot1	3	3	0	10.033	5	18.7019	19.47	16.6274	16.6541	16.7887	18.8186	24.0163	23.9051	23.2383	5.87647	0.00014233	3.8467	0.000678019	5.45349	0.003492	2.45693	0.00726053	6.29944	0.00105045	2.97863	0.00207698	N
Q91V12-2	Acot7	7	7	7	17.931	32	26.1833	25.6429	25.2747	23.8714	22.1017	22.2736	28.3979	28.6537	29.0837	4.48718	0.00380785	2.41932	0.00576282	3.01146	0.000810753	3.09111	0.00426732	5.9629	0.000567918	3.24571	0.00142168	Y
Q9R0X4	Acot9	6	6	6	12.764	22	24.2508	23.1443	24.3248	18.5525	17.4449	19.0139	26.3744	27.0635	27.6266	5.89963	0.0164292	1.78438	0.0187359	3.11488	0.00407831	2.38952	0.00794549	8.68439	0.000123806	3.90726	0.000763809	Y
Q99PU5	Acsbg1	10	10	10	20.845	23	25.8689	23.5917	24.0123	20.2957	18.5111	17.7521	26.973	27.4635	28.1372	5.85262	0.0210877	1.67597	0.0233298	3.03361	0.0174567	1.75804	0.0220085	8.67164	0.000465417	3.33216	0.00129263	Y
Q8VCW8	Acsf2	3	3	3	7.0183	9	23.7563	22.1574	21.7071	20.5971	20.1581	19.6698	25.3984	25.9728	26.5154	4.62122	0.00158187	2.80083	0.00309788	3.4219	0.00812857	2.08999	0.0122853	5.82054	0.000155971	3.80696	0.000819029	Y
D3Z041	Acsl1	5	5	5	15.533	16	23.1484	21.8576	22.5815	20.5183	20.0305	18.4495	25.9374	26.4517	27.0243	5.37351	0.00153638	2.8135	0.00303779	3.94197	0.00127533	2.89438	0.0048317	6.80504	0.000622879	3.2056	0.00148675	Y
E9PUC2	Acsl3	1	1	1	2.5087	3	21.2833	18.7354	18.3278	17.6751	17.5274	17.8087	23.4238	24.1322	23.8377	5.23827	0.000469125	3.32871	0.00137748	4.34904	0.010099	1.99572	0.0144418	6.1275	1.00528e-05	4.99771	0.000567481	Y
Q8BW44	Acsl4	2	2	2	5.942	5	19.677	17.7898	17.5263	17.5022	18.3291	16.1334	20.4105	23.1331	23.4359	4.50022	0.0019604	2.70766	0.00359009	3.99549	0.0273748	1.56265	0.0319774	5.00494	0.0123385	1.90874	0.0143535	N	Yes	Ligase
Q5ICG5	Acsl6	19	19	19	86.523	64	26.6301	24.623	24.109	22.4418	17.171	21.5794	28.2762	29.1327	29.6759	6.26923	0.0152291	1.81732	0.0175805	3.90757	0.01091	1.96217	0.0152349	8.6309	0.00683778	2.16509	0.00858715	Y
Q99NB1	Acss1	2	2	2	3.6201	4	21.8968	19.4276	21.9134	17.6562	18.9857	17.1065	22.668	22.8994	23.5879	3.55407	0.0238909	1.62177	0.0260985	1.9725	0.086193	1.06453	0.0912869	5.13563	0.00117743	2.92907	0.00223979	Y
Q8N9U3	Acss2	3	3	3	3.5328	4	20.0761	18.951	17.2806	19.3813	18.4716	17.3511	21.7537	24.7772	23.6925	4.82248	0.00094564	3.02427	0.00218776	4.63854	0.0180955	1.74243	0.022637	5.00643	0.00919614	2.03639	0.0110628	Y
Q3UBP6	Actb	14	1	0	22.992	14	23.3296	22.2733	23.1201	20.786	18.9344	18.6328	26.1703	26.1083	25.9122	4.88422	0.00546528	2.26239	0.00758023	3.1559	0.000684881	3.16438	0.00415715	6.61255	0.000617681	3.20924	0.00148217	Y
P60710	Actb	16	1	0	2.2634	3	22.0601	18.4602	18.2617	18.5442	18.082	16.4989	22.9698	22.627	21.4151	3.68609	0.0142361	1.84661	0.0165612	2.74328	0.106499	0.972656	0.111796	4.6289	0.00401162	2.39668	0.00562974	Y
Q8BFZ3	Actbl2	7	2	2	15.171	4	24.0419	22.2594	22.4275	18.3251	16.4575	16.584	33.4881	25.8123	26.0749	8.44249	0.0133513	1.87448	0.0156771	5.54879	0.0978457	1.00946	0.103145	11.3362	0.0118585	1.92597	0.0138666	Y
Q9CXK3	Actc1	12	3	0	9.268	22	25.9722	25.4887	24.3962	24.5354	23.1082	23.37	27.3644	27.8303	28.4373	3.39889	0.00191063	2.71882	0.00353913	2.59162	0.00983338	2.0073	0.0141968	4.20615	0.00143983	2.84169	0.00257211	Y
Q3TSB7	Actg1	16	16	0	254.58	313	33.6776	32.7599	32.7604	30.2994	30.1771	29.7455	35.6494	35.9387	36.3478	4.40868	0.00336967	2.47241	0.0052875	2.91271	0.00136209	2.8658	0.00494468	5.90464	2.33715e-05	4.63131	0.000599691	Y
Q9QZ83	Actg1	13	1	1	4.1356	18	25.6571	24.6141	24.3663	19.6774	17.398	18.0798	26.4582	26.8388	26.7938	5.06481	0.0538034	1.26919	0.0565061	1.81776	0.0117069	1.93156	0.016089	8.31185	0.000266291	3.57464	0.00100549	Y
Q7TPR4	Actn1	27	13	12	52.109	57	24.7171	25.3905	25.5838	23.9397	21.1785	23.4762	28.5417	29.3144	29.9023	5.20517	0.00127478	2.89456	0.00270786	4.02233	0.00105295	2.97759	0.00464369	6.38801	0.00245102	2.61065	0.00383535	Y
Q9JI91	Actn2	15	7	7	21.643	23	22.8721	23.4858	23.5327	21.046	21.0385	20.523	24.7033	26.4279	27.3639	4.08202	0.00380856	2.41924	0.00576003	2.86816	0.0237805	1.62378	0.0283658	5.29588	0.0026778	2.57222	0.00406896	Y
Q1A602	Actn4	27	1	1	3.2022	5	20.6584	21.7958	22.3136	18.3943	19.2006	22.9429	25.1349	25.3383	25.614	4.47814	0.00430307	2.36622	0.00635469	3.77313	0.00175641	2.75537	0.00535219	5.18314	0.0211882	1.67391	0.023418	Y
E9Q2W9	Actn4	20	1	1	3.3968	7	22.733	20.9218	16.9859	17.3067	17.3635	16.6588	25.7575	26.3316	26.8363	7.64683	0.00154684	2.81055	0.00305312	6.09487	0.0241515	1.61706	0.0287627	9.19879	1.81949e-05	4.74005	0.00067351	Y
A0A1L1SV25	Actn4	29	29	2	153.6	120	26.435	26.7676	26.7633	25.0962	24.0633	25.8419	29.5564	30.14	30.9399	4.38421	0.000397121	3.40108	0.00124025	3.55679	0.00102591	2.98889	0.00456004	5.21162	0.00133769	2.87364	0.00243786	Y
Q9QZB7	Actr10	3	3	3	10.732	15	23.3301	22.3933	22.1086	17.2204	19.1537	15.549	25.329	25.8484	26.7767	6.0255	0.0157082	1.80387	0.0180137	3.37404	0.00386472	2.41288	0.0077363	8.67697	0.00151733	2.81892	0.00264566	Y
P61164	Actr1a	5	2	2	5.9595	9	24.1843	22.7265	22.6882	21.2459	16.7457	17.9933	24.1304	26.8555	25.679	4.62432	0.0393978	1.40453	0.0416676	2.35529	0.0645187	1.19031	0.0690769	6.89335	0.0114275	1.94205	0.0133974	Y
Q8R5C5	Actr1b	6	6	3	26.034	23	25.1889	23.8866	23.9456	21.6346	18.2343	20.596	27.9584	28.112	28.7573	6.02823	0.00605132	2.21815	0.00823621	3.93552	0.00130518	2.88433	0.00484718	8.12095	0.0014272	2.84552	0.00255357	Y
P61161	Actr2	6	6	6	37.283	28	26.191	25.1897	25.1036	20.6319	17.2898	21.7217	28.3933	29.1962	29.6395	6.3884	0.017328	1.76125	0.0196123	3.5816	0.00208346	2.68121	0.00564761	9.19521	0.00265192	2.57644	0.00404597	Y
Q3TWJ4	Actr3	9	9	7	125.01	63	26.4608	25.6607	25.2175	21.8247	18.4801	23.0545	28.5913	29.0215	29.4567	5.57344	0.017069	1.76779	0.019358	3.2435	0.00182527	2.73867	0.00541584	7.90338	0.0047165	2.32638	0.00641171	Y
Q641P0	Actr3b	6	4	4	17.885	14	24.2087	23.6421	23.5866	21.4936	17.4146	17.153	26.5221	26.6002	28.2933	5.88877	0.0195909	1.70795	0.0219317	3.32607	0.00553157	2.25715	0.00955645	8.45146	0.00511585	2.29108	0.00680305	Y
P56375	Acyp2	1	1	1	3.5659	3	20.9322	18.8307	19.2961	18.0289	18.3762	15.4407	20.8347	23.1026	23.9805	4.15513	0.0122322	1.9125	0.01456	2.95292	0.0597006	1.22402	0.0643148	5.35733	0.0152711	1.81613	0.0173977	Y
Q3TZE2	Adam11	2	2	2	3.5836	2	18.9916	18.2937	18.9728	18.1922	17.9313	17.5096	21.968	22.9078	23.7028	4.54436	3.01767e-05	4.52033	0.000267212	4.10687	0.00173624	2.76039	0.00534118	4.98186	0.000763803	3.11702	0.00169918	Y
Q9R1V6-12	Adam22	10	10	10	40.771	32	25.0264	23.4219	23.8474	19.7854	26.1636	17.3471	28.007	28.6497	29.3287	6.06318	0.0199573	1.6999	0.0222207	4.56326	0.00174045	2.75934	0.00533235	7.5631	0.0465102	1.33245	0.0494445	Y
Q9R1V7-3	Adam23	12	12	12	51.862	45	25.2604	23.8899	24.2029	22.991	21.5966	17.0219	26.9738	28.1195	28.5474	5.38644	0.0196704	1.70619	0.0219989	3.42918	0.00542412	2.26567	0.00947228	7.3437	0.0169338	1.77125	0.0190706	Y
Q8BVR8	Adap1	3	3	3	4.9518	5	20.296	16.6594	18.7205	17.4493	17.6446	17.7167	24.1837	24.5417	26.0489	6.84366	8.48435e-05	4.07138	0.000502826	6.36611	0.0060304	2.21965	0.0101465	7.32121	0.000222284	3.65309	0.000941683	Y
Q9D0L4	Adck1	2	2	2	5.5245	2	21.8427	18.7831	20.8508	17.698	18.8281	17.4579	20.34	23.5807	24.6278	3.60609	0.0314143	1.50287	0.0336018	2.35733	0.208617	0.68065	0.215193	4.85486	0.0232734	1.63314	0.0255973	Y
O88444	Adcy1	2	2	2	4.1379	5	19.8461	18.781	18.6398	19.4385	17.6542	17.2467	22.606	24.0965	24.6501	5.18314	0.000177189	3.75156	0.000757751	4.69522	0.00284706	2.5456	0.00658	5.67105	0.00335815	2.4739	0.00486383	N	Yes	Calmodulin-binding, Lyase
Q80TL1	Adcy2	1	1	1	10.802	5	19.7116	19.1826	17.3036	17.954	18.1733	17.9129	23.2895	23.2524	23.9429	5.12195	3.64243e-05	4.43861	0.000303491	4.76235	0.00337855	2.47127	0.00712303	5.48156	2.11793e-05	4.67409	0.000590406	Y
P84309	Adcy5	9	9	9	30.197	18	21.4573	20.5984	18.9958	18.5488	17.3088	17.5025	26.541	27.4085	27.9939	8.24588	9.24494e-05	4.0341	0.000532527	6.96398	0.00113331	2.94565	0.00475655	9.52779	7.57541e-05	4.12059	0.000668175	Y
Q3UUN2	Adcy8	2	2	2	7.18	4	19.4064	19.4419	19.3578	19.0241	20.997	18.2505	22.9697	23.6101	24.5582	4.29971	0.000212904	3.67182	0.000834613	4.31062	0.000734844	3.1338	0.00415859	4.28879	0.0102754	1.9882	0.0121923	N
P51830	Adcy9	7	7	7	17.555	11	19.3864	19.2574	18.5319	17.1261	16.9519	17.0724	24.6251	25.9075	26.8351	7.73485	2.66473e-05	4.57435	0.000250707	6.73063	0.000631685	3.1995	0.00404064	8.73906	0.000169434	3.771	0.000850182	Y
Q8K232	Add1	18	18	17	127.77	95	27.5799	26.8192	26.7528	26.1082	24.9276	24.7446	30.2778	30.5513	31.2144	4.52578	0.000334642	3.47542	0.00109829	3.63054	0.000700498	3.15459	0.00411907	5.42101	0.000442908	3.35369	0.00126433	Y
Q8C0Y2	Add2	15	14	14	91.993	47	25.8537	24.5044	23.7746	25.1235	22.9729	23.7057	29.289	29.4694	29.1616	4.9842	9.85635e-05	4.00628	0.000553623	4.59575	0.00171967	2.76456	0.00532648	5.37265	0.00108551	2.96437	0.00211482	Y
Q8BM29	Add3	8	8	8	21.216	22	22.2887	21.3776	20.9301	20.2334	16.8897	18.3686	27.3579	27.3925	27.5775	7.42793	0.000467176	3.33052	0.00137534	5.91048	0.000128867	3.88986	0.00293921	8.94539	0.000767626	3.11485	0.00170265	Y
Q52KJ6	Adgra1	2	2	2	4.6461	5	20.3863	19.475	18.9505	17.0906	16.4087	19.9111	23.6348	24.6352	24.8792	5.67935	0.000702297	3.15348	0.00176003	4.77912	0.00108114	2.96612	0.00467665	6.57958	0.00444058	2.35256	0.00611019	N
Q3UHD1	Adgrb1	4	4	1	10.581	4	21.5566	22.1703	21.3956	21.2798	24.533	16.9756	22.5689	23.8288	23.3512	1.93119	0.234069	0.630656	0.23937	1.54218	0.0241694	1.61673	0.0287689	2.32019	0.354816	0.449997	0.359271	Y
Q8K0A3	Adgrb3	4	4	4	13.505	12	20.0605	18.7506	20.7442	17.9305	17.8682	17.6868	24.455	24.7302	25.5206	6.06181	0.000123184	3.90944	0.000623654	5.0502	0.00162588	2.78891	0.00520744	7.07342	2.72296e-05	4.56496	0.000602789	Y
Q80TR1-2	Adgrl1	4	4	3	10.29	10	20.7969	18.5322	19.8565	18.3806	17.047	17.6347	24.7831	25.2438	26.4682	6.79039	0.000128875	3.88983	0.00063956	5.76986	0.00222176	2.6533	0.00586753	7.81093	0.000249118	3.60359	0.00097998	Y
P28474	Adh5	3	3	3	4.6879	5	24.2414	23.1379	22.5176	16.6876	17.8873	18.5109	25.5808	26.6388	27.2163	5.98151	0.0170331	1.76871	0.019327	3.17964	0.0102366	1.98985	0.0145464	8.78338	0.000256459	3.59098	0.000988199	Y
P55264-2	Adk	4	4	4	13.191	13	23.5343	21.4889	21.5597	17.1115	17.2281	17.2182	25.0569	25.7783	26.2558	6.00691	0.00989105	2.00476	0.0121844	3.50272	0.0097612	2.0105	0.0141197	8.51109	1.70586e-05	4.76806	0.000664109	Y
E9Q242	Adsl	3	3	3	10.138	14	24.1393	22.2389	21.6976	20.5445	18.1407	17.8144	25.5244	25.8364	26.4254	5.16618	0.00998237	2.00077	0.0122701	3.23681	0.0146399	1.83446	0.0191857	7.09554	0.00140216	2.8532	0.00251675	Y
P28650	Adss1	2	2	2	6.0749	5	21.8704	19.7929	17.9506	18.7755	17.0524	17.1637	22.4836	21.8186	23.6959	3.89845	0.0118287	1.92706	0.0141543	2.79474	0.0905498	1.04311	0.0956768	5.00217	0.0030709	2.51273	0.00452322	Y
P46664	Adss2	4	4	4	6.5735	6	21.2942	18.2249	18.7843	19.8956	19.6675	20.7363	25.4234	26.1229	26.3255	6.19016	5.32226e-05	4.2739	0.000381513	6.52284	0.00267219	2.57313	0.00640531	5.85749	0.000160015	3.79584	0.000828702	Y
Q9QZQ1	Afdn	11	11	11	20.526	15	21.9408	22.2957	21.1477	20.2598	17.0127	21.3106	26.5084	25.9923	26.628	5.71498	0.001658	2.78042	0.00320802	4.58147	0.000304621	3.51624	0.00342206	6.8485	0.00636187	2.19642	0.00809758	Y
Q3UDQ7	Afg3l2	4	4	4	14.179	9	21.3092	18.656	18.3111	18.3377	16.3485	18.4111	23.0678	25.3188	26.0619	6.25389	0.000814936	3.08888	0.0019555	5.39071	0.0145448	1.83729	0.0191276	7.11707	0.00319995	2.49486	0.00467367	Y
A0A087WRF2	Agap1	3	3	3	13.22	4	19.6622	17.9969	18.1116	19.2427	22.6084	17.9759	23.0108	24.0377	23.5772	4.27559	0.00558552	2.25294	0.00770911	4.95164	0.00128106	2.89243	0.00482911	3.59955	0.0635766	1.1967	0.0667702	Y
A0A5F8MPB7	Agap2	3	3	3	7.4063	12	21.906	18.7192	20.333	23.2176	20.1656	19.7154	25.2083	25.7213	26.4763	5.12583	0.00133693	2.87389	0.00277972	5.48256	0.00521514	2.28273	0.00922145	4.76911	0.0147203	1.83208	0.0168041	Y
F8VQE9	Agap3	8	8	8	24.501	21	23.3838	22.2511	22.9506	22.3523	22.2931	22.082	26.1211	26.4899	26.7754	3.90997	6.32903e-06	5.19866	0.000129918	3.60031	0.00069568	3.15759	0.00415568	4.21964	3.38094e-05	4.47096	0.000615658	Y
A0A087WNV1	Agfg1	8	8	8	16.316	13	19.9733	20.8232	17.4837	19.9455	18.6146	17.3445	28.9298	28.2161	29.0489	9.70077	1.09145e-05	4.96199	0.000169965	9.30484	0.000848006	3.0716	0.00434194	10.0967	0.000221017	3.65557	0.000941616	Y
Q9ESW4	Agk	4	4	4	152.01	18	23.9382	23.0013	22.2727	18.1566	17.0194	17.1838	25.8341	27.3423	28.5737	6.98806	0.00893846	2.04874	0.011244	4.17933	0.0107662	1.96794	0.0150901	9.79679	0.000351225	3.45441	0.00111229	Y
F8VPN4	Agl	20	20	20	47.096	48	25.2454	24.0896	23.7308	25.7772	18.1194	15.7925	27.0239	27.7489	28.5846	5.65997	0.0573031	1.24182	0.060042	3.43053	0.00591052	2.22837	0.00998948	7.8894	0.0608798	1.21553	0.0640571	Y
Q8R3Q7	Ago2	6	6	6	15.132	16	22.327	20.7582	21.6388	17.346	19.9682	18.0531	25.0979	24.8437	26.3264	5.40747	0.00300809	2.52171	0.00485856	3.84801	0.0039588	2.40244	0.00783434	6.96693	0.00154637	2.81069	0.00266542	Y
Q91VJ9	Agpat1	4	4	4	10.056	10	22.0383	17.5498	17.9174	16.3844	21.4629	18.5522	25.5587	26.2968	26.8309	7.24462	0.00115712	2.93662	0.00253668	7.0603	0.00894935	2.04821	0.0132162	7.42894	0.00805646	2.09386	0.00986523	Y
Q9D517	Agpat3	2	2	2	4.2787	5	19.6638	18.6419	18.4591	17.1719	17.6906	16.6857	23.0126	25.9002	26.6238	7.12669	0.000156766	3.80475	0.000710798	6.25726	0.00580413	2.23626	0.0098762	7.99613	0.00218007	2.66153	0.00347888	Y
Q3TDP3	Agpat5	2	2	2	2.2207	2	25.9677	20.7711	18.2046	19.1374	17.1596	16.3025	20.7242	25.4173	23.3356	3.56856	0.159504	0.797229	0.164231	1.51122	0.599872	0.221941	0.608222	5.6259	0.02435	1.6135	0.0267034	Y
E9PX07	Agtpbp1	2	2	2	2.6709	4	21.653	21.6532	19.6557	23.2859	21.3345	21.6007	22.667	23.1501	23.4738	1.56652	0.0622914	1.20557	0.0651176	2.10973	0.0403835	1.3938	0.0448088	1.02331	0.192908	0.714651	0.196652	Y
Q80SW1	Ahcyl1	12	12	6	33.073	50	27.2881	25.7488	26.1401	23.7	22.1181	22.5595	29.6614	29.4999	29.8151	5.06637	0.00498061	2.30272	0.00707309	3.26648	0.00226589	2.64476	0.00590123	6.86626	0.00013872	3.85786	0.000792987	Y
Q80TQ9	Ahcyl2	9	3	3	3.9252	4	21.483	20.3067	20.3645	18.5904	18.323	16.8855	22.9054	22.6717	23.6913	3.76391	0.0080183	2.09592	0.0103518	2.37135	0.00849832	2.07067	0.0127165	5.15648	0.00109095	2.9622	0.00211993	Y
A0A1L1SQE2	Ahi1	3	3	3	32.241	5	19.3476	18.169	19.2255	18.4156	18.6179	17.1489	23.7155	21.9975	24.3286	4.85978	0.000155933	3.80706	0.000711306	4.43317	0.00499338	2.30161	0.00898411	5.28639	0.00319332	2.49576	0.00467003	Y
E9Q616	Ahnak	6	6	6	12.156	9	18.8295	19.2315	19.092	19.7291	17.1607	24.2236	26.4342	24.2243	25.8591	5.7948	0.00588879	2.22997	0.00805383	6.45486	0.000658028	3.18176	0.00411586	5.13474	0.0769127	1.114	0.0801796	Y
Q3TL79	Ahsa1	5	5	5	13.825	22	24.3396	22.5672	22.1169	22.0618	22.0641	21.5323	26.9255	27.3336	27.8608	4.92633	8.94073e-05	4.04863	0.000520314	4.36543	0.00393927	2.40458	0.00782998	5.48723	7.07485e-05	4.15028	0.000654714	Y
Q8R010	Aimp2	3	3	3	12.638	17	22.3945	18.1314	21.3864	16.8541	18.1805	20.0184	24.6013	25.4703	25.6583	5.74912	0.00300203	2.52259	0.00485224	4.60588	0.0255579	1.59247	0.0301829	6.89236	0.00210047	2.67768	0.0033733	Y
A2ALI5	Ajap1	1	1	1	42.611	5	19.2344	18.9791	19.017	16.0775	17.2915	17.6994	24.1952	23.6557	24.2869	5.99609	9.71125e-05	4.01272	0.000550955	4.96908	1.97732e-05	4.70392	0.00262635	7.02311	0.000181079	3.74213	0.00086995	N
A2AJA9	Ajm1	5	5	5	29.723	20	20.8484	19.5849	20.9816	21.8334	20.9548	20.1499	25.5875	24.8638	24.0579	4.11087	0.000133024	3.87607	0.000648743	4.36474	0.00223917	2.64991	0.0058723	3.857	0.0042021	2.37653	0.00584618	Y
Q9R0Y5	Ak1	3	3	3	5.7359	14	23.497	21.1909	21.202	21.5922	22.0431	22.2386	26.0237	26.355	26.9721	4.48965	7.87196e-05	4.10392	0.000484329	4.48699	0.00532494	2.27369	0.00934244	4.49231	0.000184006	3.73517	0.000876552	Y
Q9WUR9	Ak4	4	4	4	12.335	8	22.5085	20.7857	17.4345	21.9298	19.153	19.0029	25.1044	25.0308	25.3025	5.01013	0.00349278	2.45683	0.00545038	4.90297	0.0303152	1.51834	0.0348532	5.11729	0.00585393	2.23255	0.00755756	Y
O08715-2	Akap1	2	2	2	8.824	3	19.7136	17.7574	17.5237	20.8326	18.8413	22.2777	23.4536	22.0145	22.3661	3.12036	0.0285476	1.54443	0.0307394	4.27984	0.00638424	2.19489	0.0105609	1.96087	0.145367	0.837533	0.148727	N
O88845-2	Akap10	3	3	3	5.4236	5	19.8197	19.8286	17.9693	17.0253	18.5299	16.343	23.2825	23.1244	24.0206	5.22318	0.000557366	3.25386	0.0015292	4.26992	0.00323376	2.49029	0.00697404	6.17643	0.000923462	3.03458	0.00190427	N
Q9WTQ5	Akap12	6	6	6	44.837	10	19.7523	17.561	17.4166	17.8737	17.1272	17.6994	24.6992	24.3491	24.5352	6.62277	7.49684e-06	5.12512	0.000143456	6.28452	0.00118122	2.92767	0.00484943	6.96103	9.45204e-06	5.02447	0.000592853	Y
O54931-5	Akap2	3	3	3	23.967	9	18.4438	19.221	18.17	16.7186	17.6348	17.1027	25.5516	23.2787	24.4545	6.54644	3.22378e-05	4.49163	0.000276779	5.81664	0.00132931	2.87637	0.00488063	7.27625	0.000505456	3.29632	0.00133332	N
D3YVF0	Akap5	6	6	6	43.082	14	18.1615	19.5707	18.5874	17.7328	17.4501	16.5875	26.8889	26.2138	27.0298	8.69584	2.51784e-06	5.59897	9.63607e-05	7.93765	8.31823e-05	4.07997	0.00280337	9.45403	2.45608e-05	4.60976	0.000616203	Y
B1AXW3	Akr1a1	3	3	3	7.0091	4	23.504	21.4865	19.4746	18.5446	18.4366	17.0554	25.4367	25.075	26.5529	5.9379	0.00435291	2.36122	0.00641571	4.19981	0.027979	1.55317	0.0325317	7.67598	0.000301413	3.52084	0.00104868	Y
Q8BIV6	Akr1b10	3	3	3	6.8806	8	21.2873	19.5228	18.5327	17.0028	17.3601	17.9838	24.8541	25.3251	25.6405	6.65829	0.000221646	3.65434	0.000854056	5.49226	0.00279482	2.55365	0.00654637	7.82431	2.84926e-05	4.54527	0.000606946	Y
Q3TCL2	Akr1b3	5	5	5	9.2691	15	23.7276	22.0596	22.3378	18.4759	18.8998	18.1001	26.6988	26.6502	27.2217	6.25678	0.00330031	2.48144	0.00520036	4.14857	0.00162561	2.78898	0.00521396	8.36498	9.16234e-06	5.03799	0.000608487	Y
D3YXX3	Akt1	2	2	2	2.9556	3	19.0542	19.5714	19.6752	16.894	18.4887	18.8084	24.2635	24.1784	24.8748	5.69028	3.86254e-05	4.41313	0.000316001	5.00533	6.75229e-05	4.17055	0.00272262	6.37523	0.000541429	3.26646	0.00138454	N	Yes	Developmental protein, Kinase, Serine/threonine-protein kinase, Transferase
D3Z632	Aktip	2	2	2	7.4677	8	20.2299	21.6608	19.0241	16.9214	19.3764	17.477	23.6141	23.7061	24.5417	4.83906	0.00262817	2.58035	0.00441878	3.64908	0.0111142	1.95412	0.0154152	6.02904	0.00165783	2.78046	0.00280403	N
P10518	Alad	2	2	2	4.8805	4	19.4283	19.4183	17.7595	18.1151	18.7496	17.5297	23.5772	24.3255	24.722	5.70814	1.48086e-05	4.82948	0.000187853	5.33954	0.00118484	2.92634	0.00483791	6.07674	0.000236428	3.6263	0.000963636	Y
P07724	Alb	18	16	16	36.343	54	28.0573	26.7033	27.0152	22.8588	17.24	27.2631	28.5095	29.9491	29.8549	4.58152	0.109369	0.961107	0.113074	2.1792	0.0245015	1.61081	0.0291181	6.98384	0.0761995	1.11805	0.0795095	Y
E9Q3Q6	Alcam	9	9	9	20.058	16	23.4055	23.6725	22.6975	16.61	18.5596	17.3801	27.5142	28.5902	29.2622	8.06801	0.00440805	2.35575	0.00647163	5.19704	0.000894765	3.04829	0.00437312	10.939	0.000136783	3.86397	0.000783899	Y
P24549	Aldh1a1	5	5	5	91.393	11	22.8992	21.7897	21.963	17.8029	17.8035	19.7778	24.945	25.1564	25.2705	4.78463	0.0085688	2.06708	0.0109005	2.90666	0.0012454	2.90469	0.00479884	6.6626	0.000558148	3.25325	0.00140658	Y
Q9CZS1	Aldh1b1	4	4	4	9.89	9	21.4917	17.0091	19.3103	19.9079	16.2848	17.1993	24.276	24.7877	24.8357	6.09927	0.00151584	2.81935	0.00301566	5.36273	0.0147969	1.82983	0.0192907	6.8358	0.00344083	2.46334	0.00495813	Y
Q8CIF2	Aldh1l1	14	14	14	48.278	43	25.6593	24.845	24.7485	22.6525	21.1295	21.2496	27.925	28.4218	29.1461	5.11689	0.0036993	2.43188	0.00567847	3.41334	0.00172197	2.76398	0.0053263	6.82044	0.000350241	3.45563	0.0011123	Y
A0A0G2JEU1	Aldh2	10	10	10	23.581	28	26.0258	25.0081	24.594	22.63	17.6118	16.3903	28.3212	28.4516	28.9801	6.54097	0.0314975	1.50172	0.0336749	3.37501	0.00200256	2.69841	0.00558244	9.70693	0.00719916	2.14272	0.00896125	Y
Q71V45	aldh3	1	1	1	2.0709	2	18.4256	21.922	22.1185	17.3911	24.5059	16.9355	22.7534	20.4542	22.9743	1.84422	0.365111	0.437575	0.37136	1.2386	0.439687	0.356856	0.448628	2.44984	0.396127	0.402166	0.400741	Y
Q8CHT0	Aldh4a1	2	2	2	9.531	8	23.1865	21.2423	18.8892	17.812	18.9405	17.8591	24.6693	24.6267	25.3053	5.21214	0.00476986	2.32149	0.00686446	3.76107	0.0406929	1.39048	0.0450856	6.66321	0.000100257	3.99888	0.000725578	Y
Q8BWF0	Aldh5a1	7	7	7	21.612	19	25.8303	23.7895	25.8553	22.2126	22.7407	20.1332	27.9197	28.0409	27.9913	4.55707	0.0108756	1.96355	0.0131674	2.82563	0.0145782	1.8363	0.0191492	6.28851	0.00139301	2.85605	0.00250431	Y
A0A1Y7VJ32	Aldh6a1	3	3	3	5.082	6	23.1815	21.474	20.6383	21.461	20.5953	23.4298	26.0887	25.8959	26.2701	4.28821	0.000664566	3.17746	0.00172284	4.32026	0.00464203	2.33329	0.00865542	4.25616	0.00731568	2.13575	0.00908126	Y
Q9DBF1-2	Aldh7a1	7	7	7	29.946	34	25.5896	24.2204	24.7989	17.8955	17.9925	17.6106	27.9879	28.2071	28.9335	7.0249	0.0194053	1.71208	0.0217563	3.50653	0.00200226	2.69848	0.00559542	10.5433	4.3377e-06	5.36274	0.000489726	Y
Q3TMT4	Aldh9a1	3	3	3	5.7795	6	22.2065	20.7469	19.9272	18.9586	18.3113	17.7643	24.7047	24.7473	25.4868	5.32709	0.00109721	2.95971	0.00243848	4.01938	0.0048808	2.31151	0.00888778	6.6348	0.000101538	3.99337	0.000723258	Y
P05064	Aldoa	17	17	14	131.55	108	29.3394	27.9207	27.8227	26.1877	22.8426	25.4665	31.6066	31.5778	32.1313	5.17528	0.00706665	2.15079	0.00928783	3.41095	0.00283456	2.54751	0.00657804	6.93961	0.0025488	2.59366	0.00394461	Y
P05063	Aldoc	12	9	9	136.71	45	27.3921	25.1285	25.0916	24.3033	18.4888	19.4483	29.1558	29.3756	29.7911	6.13207	0.0229102	1.63997	0.0251367	3.57009	0.0103523	1.98496	0.0146463	8.69405	0.00861537	2.06473	0.0104364	Y
Q9DBE8	Alg2	5	5	5	13.244	6	23.0103	20.7763	22.5765	17.355	17.926	17.4608	26.3172	26.9439	26.9063	6.87165	0.00316062	2.50023	0.00502937	4.60143	0.00297427	2.52662	0.00670919	9.14187	4.41984e-06	5.35459	0.000453636	Y
A2AE27	Ampd2	4	4	4	9.2809	7	23.5651	21.2647	21.9604	20.8408	16.7249	20.0506	25.2606	25.7504	25.5523	4.78668	0.0102536	1.98912	0.0125557	3.25769	0.00943557	2.02523	0.0137455	6.31567	0.00761523	2.11832	0.00938602	Y
Q922J7	Ampd3	2	2	2	5.2582	6	19.4782	18.6028	18.8861	17.5305	17.0541	20.4479	22.9587	22.4196	23.8736	4.41737	0.000856087	3.06748	0.00202201	4.09493	0.00117954	2.92829	0.00485137	4.73981	0.0142784	1.84532	0.0163492	Y
Q7TQF7	Amph	15	15	14	61.983	53	23.4262	23.2623	22.2667	24.3997	23.0693	23.4278	29.6531	28.7498	29.4075	5.9615	3.13008e-06	5.50444	9.68181e-05	6.28509	0.000154604	3.81078	0.00298373	5.63792	0.000301262	3.52106	0.00104977	Y
Q02357-6	Ank1	7	5	5	9.5933	8	21.9832	18.6114	18.987	18.8596	18.27	16.9674	25.2319	24.5617	24.6384	5.86427	0.000619816	3.20774	0.00165627	4.95016	0.0104087	1.9826	0.0146984	6.77838	0.000344896	3.46231	0.00110621	Y
Q8C8R3-2	Ank2	82	82	53	323.31	316	28.6599	27.4896	27.4998	27.2068	26.5968	26.7479	31.1733	31.2959	31.9667	4.11184	5.01271e-05	4.29993	0.000371105	3.59555	0.00144676	2.8396	0.00506477	4.62814	0.000113287	3.94582	0.000745779	Y
W6PPR4	Ank3	31	24	24	68.463	56	24.0931	21.3931	19.4479	21.4465	17.1991	21.721	28.3381	28.1797	28.6248	7.49743	0.00104452	2.98108	0.0023468	6.73617	0.00760715	2.11878	0.0117812	8.2587	0.00492752	2.30737	0.00662282	Y
Q810B6	Ankfy1	2	2	2	3.3553	4	20.5827	20.4021	19.6226	17.3431	16.2543	17.4879	22.4187	24.7049	25.2886	5.52194	0.00282064	2.54965	0.004632	3.93493	0.0130654	1.88388	0.0175501	7.10895	0.00176265	2.75383	0.00293299	Y
Q8BIZ1	Anks1b	6	6	6	12.141	20	24.7629	24.3758	24.1268	23.7767	21.8362	21.1149	26.8865	27.5011	28.0016	4.13084	0.00276389	2.55848	0.00458213	3.04122	0.00121643	2.91491	0.00479352	5.22046	0.00368401	2.43368	0.00524165	Y
Q8K298	Anln	3	3	3	54.74	6	18.0487	19.0959	17.3421	17.5329	18.1957	16.7934	24.9182	23.9732	23.9996	6.46222	4.92942e-06	5.3072	0.000118411	6.13478	0.000504782	3.2969	0.00376171	6.78967	0.000184653	3.73364	0.000875938	Y
Q6PB70	Ano8	2	2	2	5.0722	2	18.8421	17.8121	18.5075	17.6085	17.1448	16.4091	21.0874	24.312	24.521	5.58609	0.000444625	3.35201	0.00133684	4.91956	0.0129444	1.88792	0.0174082	6.25263	0.00581662	2.23533	0.00753092	N
A0A494BBD8	Anxa1	3	3	3	5.6704	6	19.0658	23.1908	24.6621	18.8957	24.2508	23.2914	20.6131	21.6107	22.9373	-0.505707	0.761352	0.118414	0.765079	-0.585861	0.761792	0.118164	0.767571	-0.425554	0.822867	0.0846704	0.82616	Y
P07356	Anxa2	10	10	10	45.36	46	26.5263	26.0518	26.5822	26.1852	28.1637	27.0534	26.9642	27.2746	27.335	0.430872	0.386929	0.412368	0.393375	0.804544	0.0168299	1.77392	0.0213374	0.0571995	0.926684	0.0330683	0.928329	Y
P48036	Anxa5	6	6	6	9.5483	13	19.7912	17.579	20.2736	18.4231	17.0564	18.0896	26.6772	26.4913	26.8854	8.14915	1.29526e-05	4.88764	0.000178335	7.47004	0.000872804	3.05908	0.00433141	8.82826	3.22872e-05	4.49097	0.000612643	Y
Q3TUI1	Anxa6	12	12	12	51.744	43	25.5082	24.3021	24.1084	19.4507	20.9403	20.5095	28.3317	28.6444	29.0644	6.2103	0.00411599	2.38553	0.00614269	4.04059	0.00114888	2.93973	0.004804	8.38002	6.90254e-05	4.16099	0.000671808	Y
Q922A2	Anxa7	5	5	5	44.376	21	24.2865	23.5773	25.5927	19.7375	21.0201	21.0527	25.8971	25.1853	25.8554	3.10149	0.0574992	1.24034	0.0601916	1.16045	0.141029	0.850691	0.146344	5.04253	0.000505478	3.2963	0.00133182	Y
Q3TVN4	Ap1b1	30	14	14	60.212	51	25.7172	23.5905	24.2961	23.0378	20.1555	22.3018	28.2407	28.9484	29.6007	5.74679	0.0016186	2.79086	0.00314527	4.39533	0.00399858	2.39809	0.00785796	7.09825	0.00171237	2.7664	0.00286198	Y
Q8CC03	Ap1g1	7	7	7	18.073	23	24.3582	23.0299	23.7893	16.8988	16.2792	21.1009	26.8252	27.9196	28.5084	6.84165	0.0149133	1.82643	0.0172423	4.02525	0.00299929	2.52298	0.00673871	9.65805	0.00373552	2.42765	0.00531159	Y
P35585	Ap1m1	2	2	2	4.8041	4	22.6873	20.6188	19.5977	16.3405	17.5686	16.7523	24.181	24.2713	25.3832	5.68429	0.00686737	2.16321	0.00907345	3.64391	0.0210253	1.67726	0.0255243	7.72468	0.000127775	3.89356	0.000773501	Y
P17426-2	Ap2a1	26	20	20	60.049	91	28.1021	26.8195	26.9675	25.5025	24.1687	24.7384	30.3215	30.9258	31.5145	4.87083	0.00114856	2.93984	0.00252528	3.62425	0.00242193	2.61584	0.00606289	6.1174	0.000293389	3.53256	0.00104326	Y
Q6PEE6	Ap2a2	28	28	22	106.03	156	28.9112	28.1872	28.3755	26.5106	23.3725	25.3524	31.119	31.4834	32.1699	4.80584	0.00745041	2.12782	0.00969626	3.09945	0.00119022	2.92437	0.00479912	6.51223	0.00252899	2.59705	0.00392742	Y
Q9DBG3	Ap2b1	36	36	20	307.68	180	29.1263	27.8642	28.2434	26.2852	24.8381	25.6278	31.2268	31.6893	32.3073	4.74366	0.00229795	2.63866	0.00401297	3.32988	0.0024043	2.61901	0.00605231	6.15745	0.000296646	3.52776	0.00104497	Y
Q3TWV4	Ap2m1	9	9	9	39.035	28	26.5073	26.1165	25.582	23.2495	23.8382	23.5453	29.3352	29.8081	30.6149	5.11294	0.000685565	3.16395	0.00173543	3.85079	0.00111266	2.95364	0.00472252	6.37508	0.000100281	3.99878	0.000723433	Y
P62743	Ap2s1	2	2	2	2.7046	7	25.2201	23.9318	24.0701	21.8097	21.983	21.3514	27.4214	27.9239	28.773	4.9784	0.00130677	2.8838	0.00274483	3.63207	0.00306511	2.51355	0.00682546	6.32474	0.000132633	3.87735	0.00077991	Y
Q9JME5	Ap3b2	19	19	17	103.54	48	25.9515	24.7582	25.2489	24.4959	24.3473	24.204	28.4803	28.6763	29.3011	3.98491	3.32335e-05	4.47842	0.000281053	3.49968	0.00119285	2.92341	0.00478411	4.47013	6.86398e-05	4.16342	0.000670947	Y
O54774	Ap3d1	17	17	17	228.63	55	26.4882	25.0621	25.2671	23.2558	19.1974	22.3682	28.3222	28.6494	29.572	5.2414	0.0129521	1.88766	0.0152561	3.24206	0.00507356	2.29469	0.00907054	7.24075	0.00491421	2.30855	0.00660886	Y
Q8R2R9	Ap3m2	6	6	5	20.246	18	24.3806	22.7251	22.8436	20.4423	18.6817	18.0912	26.4319	26.2515	27.7587	5.61994	0.00811189	2.09088	0.0104547	3.49759	0.00806027	2.09365	0.0121985	7.74229	0.0008101	3.09146	0.00176224	Y
Q8R1Y7	Apbb1	3	3	3	9.4695	8	22.3638	17.9556	17.5654	17.4707	18.1071	17.4143	24.7766	24.7143	25.7173	6.5899	0.000783478	3.10597	0.00189613	5.77446	0.0213464	1.67068	0.0258584	7.40533	4.68071e-05	4.32969	0.000625387	Y
F6QA74	Apex1	7	7	7	16.974	10	22.3758	17.9275	23.1582	18.2213	21.992	20.8244	25.6427	25.2515	26.9719	5.2055	0.00652991	2.18509	0.00873491	4.80154	0.0484253	1.31493	0.0527979	5.60946	0.0103373	1.98559	0.0122529	Y
O35841	Api5	4	4	4	9.3852	8	20.8457	19.0532	20.2687	17.0904	16.4603	17.6549	22.9703	23.5154	24.7505	5.18324	0.00235798	2.62746	0.00408307	3.68958	0.00778113	2.10896	0.0119279	6.6769	0.000447417	3.34929	0.00127238	N
Q9D7N9	Apmap	2	2	2	6.5129	7	21.875	20.0418	20.3882	18.998	17.2249	18.9552	24.3681	25.0939	25.6635	5.46136	0.000804656	3.09439	0.00193494	4.27355	0.00319977	2.49488	0.00692057	6.64917	0.000663121	3.17841	0.00155163	Y
P51910	Apod	3	3	3	3.7598	2	19.7159	17.1266	17.3471	16.541	20.1308	18.7142	23.7593	23.706	25.542	6.07318	0.000411053	3.3861	0.00127145	6.27259	0.00361311	2.44212	0.00740998	5.87376	0.00821042	2.08563	0.010032	N
Q3KNM9	Apoo	3	3	3	12.084	9	24.4362	23.0605	22.8104	20.7865	18.2738	20.6815	26.4107	27.2219	27.808	5.47203	0.0046799	2.32976	0.00676518	3.71114	0.0045948	2.33773	0.00861715	7.23292	0.00138652	2.85807	0.0025026	Y
B1AV14	Apool	1	1	1	2.5447	2	21.1192	19.3713	17.5828	16.7969	17.1238	17.5162	23.0968	23.5451	24.1292	5.33869	0.00116571	2.93341	0.00255055	4.23262	0.0164158	1.78474	0.0209181	6.44476	5.98463e-05	4.22296	0.00064349	Y
Q8BPC7	App	1	1	1	28.108	2	21.1713	18.5041	18.6013	17.8885	17.9354	16.5291	23.4451	24.186	24.75	5.68874	0.000538648	3.26869	0.00149052	4.70145	0.00781181	2.10725	0.0119587	6.67604	0.00036213	3.44114	0.00112941	Y
Q8K3H0	Appl1	7	7	7	16.133	14	20.9093	19.0915	21.1334	22.2271	17.8833	17.5551	25.9237	26.3647	27.5727	6.82044	0.000685335	3.1641	0.00173875	6.24235	0.00154699	2.81051	0.00515967	7.39853	0.00951789	2.02146	0.0114134	Y
P55088-2	Aqp4	4	4	4	15.256	12	19.4585	18.6142	18.955	18.8077	19.6474	16.3634	29.5023	27.8781	29.4979	10.3184	3.61059e-06	5.44242	0.000101909	9.95015	7.42687e-05	4.12919	0.00270482	10.6866	0.000682243	3.16606	0.00157516	Y
P04627	Araf	4	2	2	3.5676	6	20.4793	18.2505	18.2883	20.9274	17.8881	19.5229	24.888	25.0849	26.0535	6.11605	0.000121334	3.91602	0.000622664	6.33611	0.00151087	2.82077	0.00512244	5.896	0.00341802	2.46622	0.00492842	Y
Q5XJY5	Arcn1	6	6	6	9.7174	9	22.9817	19.7629	19.9666	18.1603	17.524	15.9439	25.417	25.4938	25.8332	6.52478	0.00286008	2.54362	0.00467636	4.67761	0.0111479	1.95281	0.0154524	8.37194	0.000237596	3.62416	0.000964913	Y
P61750	Arf4	4	1	1	7.291	4	22.6555	21.8704	21.6589	18.804	18.3686	17.1777	25.3418	25.9144	26.5766	5.85507	0.00360968	2.44253	0.00557119	3.88265	0.00115426	2.9377	0.00478222	7.8275	0.000203127	3.69223	0.000908239	Y
P84084	Arf5	5	5	2	13.304	29	26.1484	24.7813	24.9077	22.4077	22.3807	22.9691	28.7049	29.5547	30.2122	5.55812	0.000747339	3.12648	0.00182827	4.21147	0.00240774	2.61839	0.00604746	6.90477	0.000131965	3.87954	0.000780044	Y
V9GWV1	Arfgap1	7	7	7	76.261	13	20.4024	17.253	18.7057	17.6982	17.0863	18.1657	27.3295	26.485	26.8232	8.6607	8.15843e-06	5.08839	0.000148562	8.0922	0.00101118	2.99517	0.00455738	9.22919	2.03622e-05	4.69117	0.000604972	Y
G3X9K3	Arfgef1	6	6	6	12.572	7	20.7438	20.412	21.8794	25.1479	21.1433	17.989	23.3001	25.4156	24.5101	3.18933	0.0637968	1.1952	0.0666296	3.39685	0.0109244	1.9616	0.0152455	2.98181	0.239604	0.620506	0.243376	Y
Q3UGY8	Arfgef3	8	8	8	14.614	11	19.9296	18.9818	19.5154	16.623	17.2673	17.4109	23.4994	24.7933	25.4376	6.28876	0.000206675	3.68471	0.000817289	5.10114	0.00128371	2.89153	0.00483103	7.47638	0.00026996	3.5687	0.00101089	N
Q5FWK3	Arhgap1	7	7	7	19.566	20	24.9545	23.739	23.6493	20.6452	17.2788	19.8143	27.5238	27.8144	28.859	6.38555	0.00859816	2.06559	0.0109317	3.95145	0.00249548	2.60285	0.00615153	8.81965	0.00127057	2.896	0.00235159	Y
Q6DFV3	Arhgap21	8	8	8	15.132	11	20.6065	17.927	18.4559	19.2909	17.0276	18.0336	25.9331	25.0689	25.8156	7.04897	3.66731e-05	4.43565	0.000303325	6.60941	0.00156145	2.80647	0.00516974	7.48852	0.000453204	3.34371	0.00128077	Y
Q8BYW1-2	Arhgap25	2	2	2	2.488	2	19.1721	22.9793	23.1258	17.2722	16.6414	16.9849	21.3872	21.9353	22.5901	2.60829	0.190906	0.719181	0.19585	0.211838	0.882052	0.054506	0.88637	5.00475	0.000218225	3.6611	0.000933243	Y
F6T836	Arhgap26	4	4	4	8.2563	10	25.1375	24.8652	24.7796	25.7293	24.8579	24.7604	24.3805	25.187	25.7328	0.0784601	0.824069	0.0840363	0.826265	0.172658	0.69345	0.158985	0.700273	-0.0157382	0.976357	0.0103915	0.976789	Y
A6X8Z5	Arhgap31	1	1	1	2.7135	3	18.6968	17.6995	17.5045	18.497	18.2466	17.9718	23.0516	22.4703	23.6263	4.94668	2.19041e-06	5.65947	8.83205e-05	5.08246	0.000518199	3.2855	0.00373832	4.81091	0.000194643	3.71076	0.000891489	N
I7HFI3	Arhgap32	6	6	6	16.072	20	17.8555	19.5401	17.8503	20.8595	17.5995	17.7719	26.2633	25.7248	26.8755	7.7084	3.25449e-05	4.48752	0.000277307	7.87255	0.000271903	3.56559	0.00331869	7.54425	0.00244795	2.6112	0.0038332	Y
Q91YM2	Arhgap35	10	10	10	36.356	30	21.8455	20.774	19.5678	18.7972	18.3249	17.6463	26.8467	26.5881	26.9966	7.31785	0.000112798	3.9477	0.000600703	6.08136	0.000810447	3.09128	0.00427568	8.55434	1.75274e-05	4.75628	0.000670794	Y
P59281-2	Arhgap39	4	4	4	23.426	6	20.4871	18.7125	17.6289	17.1694	18.1233	19.0765	24.0837	24.443	25.3012	6.07637	8.06466e-05	4.09341	0.000489516	5.6665	0.00336007	2.47365	0.00710397	6.48623	0.000595628	3.22502	0.00145871	N
F6T1Y2	Arhgap44	3	3	3	12.742	10	21.383	20.3079	18.104	21.588	21.4517	22.1111	25.2809	25.621	24.9144	4.44782	0.00148019	2.82968	0.00295777	5.34048	0.00563904	2.24879	0.0096535	3.55517	0.000242048	3.6161	0.000975972	Y
P97393	Arhgap5	2	2	2	3.3078	2	19.9718	19.1303	18.8321	17.5635	16.8827	17.5395	23.3355	24.0926	22.0159	4.82804	0.000549236	3.26024	0.00151057	3.83662	0.00528947	2.27659	0.0093164	5.81946	0.000843218	3.07406	0.00181852	Y
Q99PT1	Arhgdia	4	4	4	12.023	15	24.9722	23.9542	24.388	19.1573	18.669	21.2104	27.8583	28.1156	28.291	6.02977	0.00818968	2.08673	0.010513	3.65015	0.000339376	3.46932	0.00349914	8.40939	0.000438253	3.35828	0.00126061	Y
E9Q0A3	Arhgef11	3	3	3	7.2783	9	22.2391	21.029	21.1125	18.2855	18.7129	16.1871	24.4994	23.8466	23.0173	4.19345	0.0187275	1.72752	0.0210172	2.3276	0.0159355	1.79763	0.0204678	6.0593	0.00243804	2.61296	0.00382032	N
Q8R4H2	Arhgef12	3	3	3	21.526	6	19.5192	18.4034	17.4205	19.6069	17.8623	15.7674	23.1906	22.2978	22.4562	4.55153	0.00127451	2.89466	0.00271239	4.20045	0.00322642	2.49128	0.00696486	4.90261	0.0127717	1.89375	0.0147965	Y
Q80U35-2	Arhgef17	2	2	2	3.6278	4	24.9201	25.6318	25.2515	25.3912	26.412	26.5682	25.7482	24.7347	24.6619	-0.647494	0.198355	0.702558	0.203307	-0.219488	0.617843	0.209122	0.625601	-1.0755	0.102173	0.990662	0.105298	Y
H3BJX8	Arhgef2	14	14	14	31.913	31	22.8509	23.1069	22.4985	18.1151	19.9192	19.1342	26.97	27.7477	28.4658	6.79036	0.00129927	2.8863	0.00274182	4.90906	0.000461236	3.33608	0.00368011	8.67167	0.000214999	3.66756	0.0009247	Y
D3Z0V2	Arhgef7	3	3	3	8.5632	4	20.8879	17.9246	18.725	20.8152	20.5454	21.0307	25.2027	20.5665	22.0737	2.62619	0.0636325	1.19632	0.0664888	3.43516	0.102359	0.989874	0.107551	1.81723	0.256114	0.591567	0.259912	Y
H7BWY7	Arih1	2	2	2	3.1517	3	19.6517	17.3366	19.5142	17.9207	17.3736	17.1949	21.7539	23.2342	25.2922	5.26147	0.000875464	3.05776	0.00205702	4.59258	0.0224763	1.64827	0.0270099	5.93036	0.00482232	2.31674	0.00650855	Y
F8WIB1	Arl1	2	2	2	2.789	5	20.0966	18.2842	18.2889	16.7173	18.0709	17.8785	24.5814	25.0981	25.5015	6.83758	1.93887e-05	4.71245	0.000216731	6.17041	0.000726763	3.13861	0.00420777	7.50475	0.000114499	3.9412	0.000745068	Y
Q8R5J9	Arl6ip5	2	2	2	3.0676	4	19.3745	19.2173	18.0861	16.4889	19.0622	18.0603	23.6989	24.8258	25.3378	6.23927	5.62137e-05	4.25016	0.000388167	5.7282	0.000819616	3.08639	0.00427412	6.75034	0.00163251	2.78714	0.00278205	Y
F6QKK2	Arl8a	6	6	2	21.352	13	23.7547	21.3854	21.4556	20.9635	18.0132	20.5607	26.5584	27.4666	28.1322	6.36356	0.000846333	3.07246	0.00200948	5.18715	0.00453563	2.34336	0.00852743	7.53998	0.00185368	2.73197	0.00304408	Y
A6H630	Armt1	1	1	1	3.5823	2	19.8105	19.5639	18.5341	18.1081	16.6804	18.2519	20.7812	20.7878	22.2106	2.76838	0.00740628	2.1304	0.00965554	1.95701	0.0335423	1.47441	0.0380022	3.57974	0.00660632	2.18004	0.00833822	Y
Q9R0Q6	Arpc1a	6	6	6	17.702	33	26.4458	25.4545	25.4513	23.3477	23.1857	23.5	28.6149	28.7966	29.1256	4.28155	0.00135952	2.86661	0.00280347	3.06184	0.00108369	2.9651	0.00466978	5.50127	6.08252e-06	5.21592	0.000508679	Y
Q3U094	Arpc1b	3	3	3	6.1158	7	20.0712	17.9122	18.5819	17.9042	17.9479	17.6527	24.3362	23.9209	25.2076	6.14322	1.68711e-05	4.77286	0.000201561	5.63315	0.00161641	2.79145	0.00521408	6.65328	6.93443e-05	4.15899	0.000663472	Y
Q9CVB6	Arpc2	9	9	9	38.076	30	25.1085	24.3929	24.5847	21.9972	21.8144	21.3387	27.7199	28.3128	28.9398	5.11812	0.00153205	2.81473	0.00303187	3.62882	0.000917179	3.03755	0.00441576	6.60743	8.11635e-05	4.09064	0.000691574	Y
H7BWZ3	Arpc3	4	4	4	8.1234	22	25.3308	24.7385	24.8052	21.3829	18.4965	21.2008	27.7051	28.205	28.358	5.43024	0.0127106	1.89583	0.0150107	3.13119	0.000324772	3.48842	0.00349207	7.72929	0.00126084	2.89934	0.00234126	Y
Q9D3C4	Arpc4	5	5	5	11.689	23	26.2	25.0555	25.0201	22.5776	22.2441	22.6477	28.0392	28.7236	29.2729	4.72106	0.0024552	2.60991	0.00420307	3.25336	0.00349242	2.45687	0.00725473	6.18877	8.14395e-05	4.08917	0.000688728	Y
Q3UA72	Arpc5	2	2	2	2.9859	5	22.8904	19.689	19.5958	20.8115	18.3179	17.7565	24.5759	23.8166	25.4263	4.76275	0.00420281	2.37646	0.00624749	3.88121	0.0301281	1.52103	0.0347443	5.64428	0.00574005	2.24108	0.00744887	Y
Q9D898	Arpc5l	3	3	3	13.883	15	23.2344	20.4255	19.8047	20.8769	20.9244	18.7244	25.1913	24.6693	25.6726	4.51268	0.00171495	2.76575	0.00328722	4.02286	0.0212665	1.6723	0.0257755	5.0025	0.003055	2.51499	0.00450273	Y
Q8BWG8-2	Arrb1	5	5	5	16.479	17	21.9878	21.0128	17.7468	18.1775	17.7792	17.5017	25.5114	25.6959	26.4582	6.8542	0.000654121	3.18434	0.00170162	5.63937	0.0127543	1.89434	0.0171731	8.06902	2.09555e-05	4.6787	0.000598956	Y
Q3TRC8	Arrb2	1	1	1	2.8267	1	21.0574	18.8705	17.7297	16.9863	16.8594	17.5329	21.6393	22.8354	22.6215	4.19272	0.00360208	2.44345	0.00556708	3.1462	0.03935	1.40506	0.0437696	5.23923	0.000242566	3.61517	0.00097458	N
P98203-4	Arvcf	1	1	1	2.3561	3	19.9118	16.9868	19.8717	17.7083	17.3026	17.967	20.6186	21.5959	21.9306	3.09035	0.00656894	2.1825	0.00877673	2.45827	0.0783707	1.10585	0.0834328	3.72243	0.00105588	2.97639	0.00208407	N
H3BKD4	Asap1	6	6	6	22.817	19	23.0515	22.6365	23.1002	19.1387	17.3838	16.0464	26.3813	26.5904	27.2863	6.52647	0.0102623	1.98876	0.0125595	3.82327	0.000250267	3.6016	0.00328548	9.22967	0.000593914	3.22628	0.00145609	Y
Q6NXK8	Asic1	2	2	2	4.4353	4	19.1754	18.9356	18.3594	18.1301	17.1411	19.0291	23.511	24.105	24.7377	5.65612	1.10855e-05	4.95524	0.000167994	5.29444	0.000247793	3.60591	0.00329127	6.0178	0.000757557	3.12058	0.00169028	Y
Q3TV20	Asns	3	3	3	4.0092	6	22.2752	20.806	21.3099	18.3248	18.4296	18.0551	23.5587	24.8211	25.5662	4.78192	0.00427251	2.36932	0.00633026	3.18498	0.011887	1.92493	0.0162377	6.37886	0.000433028	3.36348	0.00125517	Y
B0QZP3	Aspa	5	5	5	9.5431	10	23.3399	20.8613	20.6491	18.0861	18.0657	18.4886	24.6731	25.3198	26.6763	5.64128	0.00355009	2.44976	0.00550935	3.93963	0.0196747	1.70609	0.0242497	7.34292	0.00026628	3.57466	0.00100714	Y
Q80VP9	Asphd2	3	3	3	6.1175	7	21.4671	19.8997	20.4731	19.3863	17.245	18.1495	24.2019	25.1637	25.7144	5.58989	0.000669884	3.174	0.00173066	4.41338	0.00226996	2.64398	0.00590502	6.76639	0.000888199	3.05149	0.00186563	Y
Q8C0M9	Asrgl1	2	2	2	4.0986	6	22.4129	22.6272	22.3562	22.3252	20.1249	21.5354	26.1952	26.5323	27.0623	4.69966	9.2068e-05	4.03589	0.00053305	4.13119	9.95934e-05	4.00177	0.00292054	5.26812	0.00159141	2.79822	0.00271816	Y
Q3UEJ7	Ass1	6	6	6	11.402	15	23.1664	21.8304	21.1206	21.1466	16.6557	17.933	26.8043	27.0773	27.9996	6.98499	0.00234709	2.62947	0.00407045	5.25464	0.00168808	2.77261	0.00527935	8.71534	0.00325016	2.48809	0.00473475	Y
Q61137-2	Astn1	11	11	11	53.832	30	19.0112	18.8367	19.3341	24.3138	16.2355	22.6858	26.3792	26.8612	27.1812	6.73772	0.00636117	2.19646	0.00857524	7.74655	9.43263e-06	5.02537	0.0030427	5.72888	0.0818285	1.0871	0.0850293	Y
Q9D9C1	Atad1	2	2	2	10.941	15	23.0152	19.0873	21.8623	17.6364	17.8864	16.9846	24.8733	26.103	26.4529	6.39775	0.00383006	2.41679	0.00578094	4.48815	0.0235591	1.62784	0.0281314	8.30735	0.000111392	3.95315	0.000741956	Y
Q8BHE3	Atcay	6	6	6	76.241	28	22.57	22.5634	21.5579	17.3776	18.1684	18.1696	26.542	27.4583	27.644	7.14696	0.00176467	2.75334	0.00334562	4.98434	0.000480394	3.3184	0.00371483	9.30958	2.71401e-05	4.56639	0.000606756	Y
A0A140LJ98	Ate1	1	1	1	2.3836	2	20.5097	17.9385	18.3171	18.9403	17.0443	17.6094	23.2616	23.6847	23.9787	5.24846	0.00019643	3.70679	0.000794873	4.7199	0.00468144	2.32962	0.00867873	5.77701	0.000647699	3.18863	0.00152186	Y
Q9CPX6	Atg3	3	3	3	7.1604	7	18.7496	18.4763	21.22	20.7	17.6462	17.5426	25.2684	25.8246	26.1788	6.70147	0.000195713	3.70838	0.000793393	6.27529	0.00233718	2.63131	0.0059631	7.12766	0.00262882	2.58024	0.00402432	Y
S4R2D5	Atg7	2	2	2	2.4676	2	20.5446	20.6594	20.4496	20.7311	21.055	21.031	21.3202	22.5971	23.9433	1.87511	0.00849783	2.07069	0.0108285	2.06903	0.0528055	1.27732	0.057352	1.68119	0.0927361	1.03275	0.0957905	Y
Q9CWJ9	Atic	4	4	4	9.9108	7	22.2198	19.7827	18.4644	20.6016	18.1992	17.5813	24.8654	25.6215	26.056	6.03944	0.000755057	3.12202	0.00183918	5.35865	0.00969961	2.01325	0.0140576	6.72023	0.00241041	2.61791	0.00378755	Y
Q8BH66	Atl1	10	10	10	35.618	30	24.942	23.1955	23.434	18.591	17.7807	18.4063	27.5694	28.5476	29.2014	7.38124	0.0060053	2.22147	0.00818838	4.58233	0.00318565	2.4968	0.0069099	10.1802	4.45552e-05	4.3511	0.000628785	Y
Q6PA06	Atl2	4	4	4	14.819	11	20.9066	18.2356	18.4384	17.3403	17.0656	15.9828	23.8952	24.1116	25.4601	6.49405	0.000458651	3.33852	0.00135732	5.29541	0.00585389	2.23256	0.00993841	7.69268	0.00027698	3.55755	0.00102193	Y
A0A494BAX8	Atl3	2	2	2	6.4238	3	19.1525	18.2888	19.4003	16.7882	18.9819	17.2441	23.6412	24.126	24.3727	5.73732	5.28975e-05	4.27656	0.000381606	5.09943	0.0002172	3.66314	0.00320547	6.37521	0.000815219	3.08873	0.00176997	N
Q8VDN2	Atp1a1	41	28	26	193.47	156	30.2324	28.7634	28.8367	26.7914	27.0639	25.6511	32.1955	33.1505	33.7025	5.12638	0.00171716	2.76519	0.00328867	3.73871	0.00452355	2.34452	0.00851892	6.51405	0.000456132	3.34091	0.00127944	Y
D3YYN7	Atp1a2	40	23	23	323.31	178	30.0922	27.1405	27.1724	26.2344	23.5956	24.8435	32.1199	33.2615	33.6797	6.50725	0.00209322	2.67919	0.00376612	4.88532	0.0107657	1.96796	0.0150988	8.12917	0.000808933	3.09209	0.0017614	Y
Q6PIC6	Atp1a3	41	41	26	323.31	844	32.7392	31.1041	30.9733	29.1252	27.511	27.7054	34.9253	35.8582	36.1993	5.80123	0.00260117	2.58483	0.00438643	4.0554	0.00405332	2.39219	0.00792415	7.54706	0.000287831	3.54086	0.00103491	Y
Q3TV47	Atp1b1	11	11	11	71.752	55	29.3913	27.7056	27.5542	25.0691	23.5651	23.9826	31.7344	32.9198	33.3059	6.44205	0.00281748	2.55014	0.00463018	4.43633	0.00419306	2.37747	0.00808534	8.44777	0.000204119	3.69012	0.000901958	Y
P14231	Atp1b2	5	5	5	33.312	20	26.5485	23.8521	24.1027	20.1435	18.359	21.0903	28.883	30.1912	30.3731	7.46643	0.00463219	2.33421	0.00671772	4.98135	0.00706067	2.15115	0.0111881	9.95151	0.000428802	3.36774	0.00125095	Y
P97370	Atp1b3	2	2	2	3.5442	4	20.804	17.564	18.4933	17.9651	18.7657	17.1388	23.6715	24.4539	25.1728	5.97758	0.000169527	3.77076	0.000738981	5.47894	0.00657461	2.18213	0.0107967	6.47622	0.000534076	3.2724	0.00136883	Y
O55143	Atp2a2	33	33	27	110.02	121	28.8519	27.1054	27.5175	24.998	23.6634	23.9047	30.7139	31.7963	31.9248	5.47152	0.00387603	2.41161	0.00583472	3.65341	0.00498464	2.30237	0.00897553	7.28964	0.000204074	3.69021	0.000903528	Y
G5E829	Atp2b1	30	22	13	273.93	95	28.0537	27.0802	27.1464	23.7346	23.4687	21.5986	31.1786	31.9545	32.391	6.66102	0.00377682	2.42287	0.00573508	4.41464	0.000737387	3.1323	0.00416255	8.90741	0.000302907	3.51869	0.00104742	Y
A0A1W2P882	Atp2b1	6	1	1	11.437	4	19.4903	19.2282	18.9573	17.4819	19.044	16.5454	22.9159	25.5727	25.5886	6.23456	0.000241924	3.61632	0.000901426	5.46714	0.00373277	2.42797	0.00756607	7.00199	0.00366678	2.43571	0.00522372	Y
Q3UHH0	Atp2b2	34	34	24	270.65	197	29.0126	27.7756	27.6565	25.3222	24.66	24.3103	31.3964	32.2614	33.0402	5.77647	0.00194243	2.71166	0.00357166	4.08442	0.00314556	2.5023	0.00691594	7.46851	0.000182533	3.73866	0.000875073	Y
Q0VF55	Atp2b3	24	14	14	74.657	47	26.3939	23.418	23.9317	21.5561	18.2233	20.6038	28.5665	29.2715	29.4391	6.73791	0.00566904	2.24649	0.00779579	4.51118	0.00919711	2.03635	0.0134764	8.96464	0.000947212	3.02355	0.00193207	Y
F7AAP4	Atp2b4	25	16	16	81.607	54	26.0693	24.5469	25.2349	23.2377	21.364	20.0092	28.9776	29.8615	30.3064	6.30483	0.00305368	2.51518	0.00492163	4.43148	0.0016643	2.77877	0.00525592	8.17818	0.0012844	2.8913	0.00236942	Y
Q8C2Q8	Atp5c1	5	5	5	10.545	13	24.3427	22.4566	22.9141	23.6005	20.9822	20.2228	27.484	26.3282	27.4388	4.66384	0.0019134	2.71819	0.00353846	3.84586	0.00487485	2.31204	0.00889129	5.48183	0.00735339	2.13351	0.00912305	Y
Q03265	Atp5f1a	19	19	19	226.5	190	30.2878	28.3964	28.2375	28.4845	27.2356	26.9092	31.9679	31.807	32.0156	3.67165	0.00130471	2.88449	0.00274817	2.95624	0.0110861	1.95522	0.0154046	4.38705	0.000822275	3.08498	0.00178186	Y
P56480	Atp5f1b	8	8	8	31.961	32	26.2319	23.8264	21.5964	24.7983	21.0634	23.3701	27.4506	27.6251	28.2211	4.28451	0.00804179	2.09465	0.0103703	3.8807	0.0461023	1.33628	0.0504356	4.68832	0.0135517	1.86801	0.0156281	Y
B1ASE2	Atp5h	3	3	3	16.842	6	19.5684	17.5958	18.823	18.9206	17.2143	16.2703	24.7233	25.2571	26.5846	7.45625	4.20811e-05	4.37591	0.000332235	6.85927	0.00100705	2.99695	0.00456612	8.05323	0.00107324	2.9693	0.00209998	N
F8WHP8	Atp5j2	2	2	2	2.9154	6	23.8873	22.3292	22.4694	20.2357	19.1108	17.0307	23.8706	26.8827	24.1631	4.1283	0.0397534	1.40063	0.0420042	2.07685	0.126952	0.896361	0.132589	6.17974	0.00999524	2.00021	0.0119288	Y
Q78IK2	Atp5mk	1	1	1	2.3194	3	19.1878	16.7026	18.5176	16.3941	18.6648	16.5953	25.1597	25.8787	26.6433	8.21687	1.70913e-05	4.76723	0.000201001	7.7579	0.000825525	3.08327	0.00428514	8.67583	0.000501993	3.2993	0.00132728	Y
Q3TF25	Atp5o	6	6	6	17.617	23	26.0301	24.2518	22.6641	22.7598	22.0911	21.5286	28.3076	27.9939	27.8558	4.83154	0.00179417	2.74614	0.003393	3.73712	0.0189708	1.72191	0.0234976	5.92596	9.88779e-05	4.0049	0.000729628	N
Q3UF04	Atp5pb	8	8	8	13.334	20	24.9971	23.3426	24.191	20.4556	21.0247	20.6726	28.2461	29.5641	30.0003	6.8229	0.000859167	3.06592	0.00202505	5.09327	0.00201529	2.69566	0.00557663	8.55254	0.000101824	3.99215	0.000720748	Y
K3W4T3	Atp6v0a1	19	19	19	154.07	97	28.3408	26.524	26.4179	23.9056	22.3757	23.7638	30.8051	32.0419	32.5658	6.58295	0.00199032	2.70108	0.00363017	4.71	0.00442391	2.35419	0.00838019	8.45589	0.000291992	3.53463	0.00103993	Y
P51863	Atp6v0d1	10	10	10	34.738	44	28.0224	27.2858	27.3476	23.4769	19.8632	22.9537	29.9064	30.374	30.8916	5.56572	0.0243812	1.61295	0.0265955	2.83874	0.00154544	2.81095	0.00516212	8.29271	0.00204459	2.68939	0.00330234	Y
P50516	Atp6v1a	23	23	23	222.34	122	28.5278	27.8844	28.0364	25.6805	23.2894	23.9127	31.0962	31.5217	32.3576	5.43661	0.00548014	2.26121	0.00759617	3.50893	0.00110491	2.95667	0.00470735	7.36429	0.000797376	3.09834	0.00174465	Y
P62814	Atp6v1b2	11	11	11	34.704	39	26.378	24.7838	24.5985	23.9471	22.3485	22.2137	29.101	29.3197	29.5925	5.29279	0.000845217	3.07303	0.00201106	4.0843	0.0021778	2.66198	0.00578526	6.50128	0.000347675	3.45883	0.0011104	Y
Q9Z1G3	Atp6v1c1	9	9	9	20.058	30	26.3962	25.2692	24.8858	22.4991	20.0743	20.774	27.9887	28.6782	29.6054	5.44102	0.010619	1.97392	0.012926	3.24039	0.0076441	2.11667	0.0117899	7.64166	0.000883878	3.05361	0.00186002	Y
P50518	Atp6v1e1	6	6	6	13.072	13	25.0236	24.062	23.529	22.4919	23.0255	22.4427	27.553	28.1248	28.009	4.46651	0.000154053	3.81233	0.000712811	3.69076	0.00143099	2.84436	0.00508047	5.24226	3.33347e-05	4.4771	0.000616965	Y
Q9WTT4	Atp6v1g2	3	3	3	64.442	14	23.4951	17.4277	21.3654	18.7196	20.8269	20.5318	25.9726	27.1508	27.1308	6.357	0.00169465	2.77092	0.00325938	5.98868	0.0301716	1.5204	0.0347766	6.72533	0.000924755	3.03397	0.0019052	Y
A0A0A6YX18	Atp6v1h	16	16	16	70.323	73	27.7993	27.0799	26.6534	24.2005	22.784	22.5008	29.8401	30.2835	30.9575	5.19074	0.00738513	2.13164	0.00963352	3.18285	0.00240674	2.61857	0.00605169	7.19862	0.00031052	3.50791	0.00105596	Y
P70704-3	Atp8a1	15	15	15	36.99	25	24.2146	22.7601	22.5255	18.665	19.1848	19.0279	27.013	28.6251	28.9636	7.13756	0.0018945	2.72251	0.00353243	5.03382	0.00327082	2.48534	0.00700712	9.24131	0.000118863	3.92495	0.000753912	Y
Q8C4G3	Atp9a	4	4	4	19.325	10	20.9734	17.851	20.6551	17.3561	19.8887	17.6626	24.8795	25.3367	26.403	6.47528	0.000375208	3.42573	0.00119664	5.71326	0.00633132	2.19851	0.010481	7.2373	0.00139282	2.8561	0.00250797	Y
H3BJP9	Atpaf1	1	1	1	3.3824	2	17.711	17.8972	19.1715	17.7994	17.4131	16.2489	23.4039	23.3691	23.5512	5.73454	1.8712e-05	4.72788	0.000214476	5.18149	0.000360975	3.44252	0.00359067	6.2876	0.000179555	3.7458	0.000870033	N
Q8BWX1	Atxn10	6	6	6	15.345	18	23.1606	22.7173	21.2979	19.8614	18.2617	18.4938	25.3916	26.3979	27.1518	5.68163	0.00322427	2.49157	0.00511265	3.92182	0.00665464	2.17688	0.0108414	7.44145	0.000477377	3.32114	0.00131133	Y
A0A0R4J023	Auh	3	3	3	4.2029	5	23.8273	21.5369	20.4019	22.0004	16.8024	20.7472	25.9734	25.9861	26.3348	5.21208	0.00735496	2.13342	0.00959971	4.17608	0.0146476	1.83423	0.0191735	6.24808	0.0164274	1.78443	0.0185465	Y
Q80U56	Avl9	5	5	5	10.249	8	20.7688	20.7055	17.5005	18.8734	18.1664	18.4007	23.3799	25.7661	25.7797	5.90601	0.000493411	3.30679	0.00141926	5.31697	0.0166436	1.77875	0.0211487	6.49505	0.00140261	2.85306	0.00251556	Y
Q8BWP8-2	B4gat1	1	1	1	3.6093	1	18.8683	18.3834	18.0066	20.0581	18.3596	17.6088	21.0512	19.2744	21.0658	1.9163	0.0201694	1.69531	0.0224016	2.04434	0.0338563	1.47036	0.0383196	1.78826	0.129065	0.889193	0.132347	N
Q8CI32	Bag5	3	3	3	8.9064	10	20.7957	19.181	20.8196	16.6799	18.3805	17.0552	23.9403	24.5066	25.3754	5.78878	0.00117507	2.92994	0.00256607	4.34199	0.00315935	2.5004	0.00689258	7.23558	0.000401505	3.39631	0.00120239	Y
G3UYQ2	Bag6	2	2	2	3.8133	3	21.5678	18.1433	18.8325	17.1762	19.1197	17.228	24.2519	24.9051	25.5898	6.2377	0.000439393	3.35715	0.0013264	5.4011	0.00837002	2.07727	0.0126081	7.0743	0.00069349	3.15896	0.00159136	Y
Q8BKX1-4	Baiap2	7	7	7	14.022	17	23.224	22.0027	21.1187	22.9812	22.1084	22.1387	27.0085	26.9478	27.1957	4.78839	1.51061e-05	4.82085	0.000189498	4.93553	0.00130729	2.88363	0.00483911	4.64124	9.60724e-05	4.0174	0.000727958	Y
S4R1K2	Baiap3	2	2	2	3.0642	3	21.1173	17.6619	19.8339	17.1015	17.8403	17.0552	22.3382	24.5021	24.4994	5.34489	0.00182599	2.7385	0.0034359	4.24221	0.0267221	1.57313	0.0313446	6.44757	0.00108194	2.9658	0.00211151	N
Q91XV3	Basp1	3	3	3	230.75	9	18.7154	18.52	18.6058	21.984	18.2442	19.603	28.2013	27.3703	27.6851	8.47347	2.23911e-05	4.64993	0.000223713	9.13849	3.2768e-06	5.48455	0.00246634	7.80845	0.0022215	2.65335	0.00353998	Y
Q8BGB4	Bcam	2	2	2	5.1174	2	18.0298	17.6254	16.6066	18.057	19.0907	17.5786	22.6225	22.9455	24.6493	5.5744	5.04081e-05	4.2975	0.000370754	5.98516	0.00139135	2.85656	0.00499469	5.16364	0.0025854	2.58747	0.00399032	N
Q61361	Bcan	10	10	10	22.875	38	25.2145	24.2529	23.881	17.4967	16.3822	17.9923	27.5165	27.563	28.2547	6.90811	0.0230368	1.63758	0.0252265	3.32858	0.00199128	2.70087	0.00559243	10.4876	3.92247e-05	4.40644	0.000628152	Y
Q8C0B4	Bcas1	3	3	3	8.4533	8	20.3619	20.5937	18.1276	18.6311	25.8183	21.7549	25.0459	26.6683	26.8264	5.29897	0.0165668	1.78076	0.0188833	6.48583	0.00260675	2.5839	0.00629524	4.11212	0.129288	0.88844	0.132516	Y
Q8CCN5-2	Bcas3	4	4	4	19.175	5	19.0128	18.8619	21.4428	17.4261	21.0062	17.7259	25.0205	24.7529	22.7804	4.93861	0.00274501	2.56146	0.00456088	4.41206	0.0157269	1.80336	0.0202459	5.46517	0.0153738	1.81322	0.0174794	Y
P24288	Bcat1	2	2	2	5.965	6	23.5439	17.6767	17.8622	17.613	17.4564	16.9833	23.96	25.325	25.9781	6.5651	0.00362039	2.44124	0.00558391	5.3934	0.0554429	1.25615	0.0600432	7.73679	0.000243162	3.6141	0.00097351	Y
O88374	Bcat2	1	1	1	5.0788	3	20.0157	19.5892	17.7002	17.1283	16.9322	16.5905	22.7234	23.5617	23.6874	5.33152	0.000551116	3.25876	0.00151389	4.22251	0.00546519	2.26239	0.00948532	6.44054	4.6245e-05	4.33493	0.000625277	N
Q3UGC5	Bcl2l13	4	4	4	25.025	16	21.2484	19.2456	20.3987	17.492	17.9321	17.651	24.5293	25.628	26.2134	6.46227	0.000328991	3.48282	0.00108606	5.15934	0.00248141	2.6053	0.00613021	7.7652	0.000108592	3.9642	0.000736339	Y
Q6PAJ1	Bcr	6	6	6	61.228	9	22.0757	17.8275	19.8092	20.1998	18.1864	16.6432	25.3594	24.94	25.4853	6.13797	0.00120052	2.92063	0.00260401	5.35748	0.0123837	1.90715	0.0168043	6.91846	0.00267805	2.57218	0.0040666	Y
Q9CZP5	Bcs1l	3	3	3	12.38	15	19.7417	17.9976	17.4567	17.9419	18.9987	17.3114	23.6067	24.1707	24.8833	5.97889	2.54049e-05	4.59508	0.000245146	5.82156	0.00174023	2.75939	0.00533892	6.13623	0.000568342	3.24539	0.00142117	Y
Q80XN0	Bdh1	6	6	6	13.613	25	25.2748	23.3753	24.0068	17.2316	21.4186	20.5321	26.8553	27.9289	27.4705	5.44503	0.0166794	1.77782	0.0189829	3.19927	0.00746656	2.12688	0.0115873	7.69078	0.00421974	2.37471	0.0058671	Y
O88597	Becn1	2	2	2	4.9088	6	19.0712	18.524	18.9254	18.6502	17.5614	17.4625	22.5802	23.1222	24.2446	4.94985	3.04981e-05	4.51573	0.000266917	4.47543	0.000977525	3.00987	0.00454167	5.42428	0.000943431	3.02529	0.00192784	Y
Q68EF6	Begain	8	8	8	30.298	26	18.948	18.0679	19.5925	17.9049	18.1309	17.5051	27.64	26.3725	27.1925	8.71011	6.50036e-07	6.18706	6.38166e-05	8.19888	0.000142483	3.84624	0.00289844	9.22135	2.39999e-05	4.61979	0.000608896	N
Q6P1B9	Bin1	10	9	9	126.36	29	22.6259	20.4388	22.0484	22.5131	16.7301	21.3753	28.6139	27.8722	28.3984	7.33954	0.000913731	3.03918	0.00213141	6.59045	0.000672829	3.1721	0.00418526	8.08863	0.0105136	1.97825	0.0124292	Y
A0A1S6GWH6	Birc6	10	10	10	24.358	20	19.2901	18.0564	19.4084	18.4796	16.4069	17.8203	26.2598	25.6942	27.4898	8.23767	1.10379e-05	4.95711	0.000169548	7.563	0.000380371	3.41979	0.00363931	8.91235	0.000386163	3.41323	0.00117356	N
Q8R016	Blmh	5	5	5	61.138	28	25.6721	25.2792	25.631	24.6693	25.5913	25.0064	26.9472	27.6621	28.2603	2.31495	0.000282606	3.54882	0.000983242	2.09573	0.00631602	2.19956	0.0104634	2.53417	0.00552558	2.25762	0.00726238	Y
Q9CY64	Blvra	2	2	2	4.4799	7	23.775	20.7606	21.4053	19.7454	20.086	17.663	25.4161	25.6969	25.2416	4.87899	0.00496863	2.30376	0.00706942	3.47125	0.0199688	1.69965	0.0245319	6.28673	0.00121824	2.91427	0.00229041	Y
O35607	Bmpr2	4	4	4	10.919	5	18.8833	21.3596	18.784	17.6035	18.5418	18.0814	22.7911	23.1357	24.8756	4.72516	0.00109695	2.95982	0.0024403	3.92512	0.0208512	1.68087	0.0253812	5.52519	0.00139097	2.85668	0.00250663	N
Q3UBN8	Bpnt1	5	5	5	9.6575	16	24.1311	22.7606	21.8668	20.6682	18.2853	17.6362	26.5236	26.3689	26.8397	5.68602	0.00733694	2.13449	0.00958173	3.6579	0.00555706	2.25515	0.0095785	7.71414	0.00116334	2.93429	0.00221673	Y
P28028	Braf	7	7	5	16.866	15	23.0615	21.8874	22.6314	19.4297	18.2757	18.8606	26.4901	26.5496	27.1252	6.03059	0.00190225	2.72073	0.0035294	4.19489	0.000459627	3.33759	0.00370656	7.86628	3.56207e-05	4.4483	0.0006235	Y
Q920P3	Brinp1	2	2	2	4.4992	3	18.7953	18.8422	20.2264	18.1249	17.0536	18.8166	24.1348	24.7481	25.6368	6.19672	4.05671e-05	4.39183	0.000324825	5.55194	0.000975645	3.01071	0.00454228	6.8415	0.000527786	3.27754	0.00136511	N
Q6DFY8	Brinp2	1	1	1	4.6157	2	19.7023	18.0202	18.3712	17.5554	19.2607	19.055	21.2458	21.4105	22.9005	3.19146	0.00106165	2.97402	0.00237583	3.15436	0.0126968	1.8963	0.0171059	3.22856	0.0127242	1.89537	0.0147491	N
D3Z5P0	Brsk1	5	4	4	9.7847	13	19.949	19.6371	19.2172	20.2126	17.3995	17.0826	24.8603	25.2053	26.0207	6.44575	0.000113249	3.94597	0.000601685	5.76102	0.000140641	3.85189	0.00291346	7.13049	0.0024777	2.60595	0.00386371	Y
Q69Z98-4	Brsk2	5	5	4	37.043	12	22.5027	22.4892	19.2088	20.3188	17.4618	18.5617	25.3856	25.1826	25.915	5.40388	0.00349243	2.45687	0.0054536	4.09414	0.021496	1.66764	0.0259978	6.71363	0.00145395	2.83745	0.00258912	Y
J3QP71	Bsg	3	3	3	7.9962	11	23.7316	22.7508	22.9515	17.1093	18.0275	15.715	26.8933	27.6216	28.253	7.54168	0.00883628	2.05373	0.0111403	4.44467	0.000843253	3.07404	0.00432742	10.6387	0.000166155	3.77949	0.000841206	Y
O88737-2	Bsn	72	72	71	323.31	228	24.7571	24.4654	23.2833	28.125	27.6133	26.5262	31.1206	30.1152	30.6708	4.84049	0.00422755	2.37391	0.00627188	6.46692	0.000271138	3.56681	0.00334552	3.21406	0.00438646	2.35789	0.00605417	Y
Q64152-2	Btf3	1	1	1	9.8689	8	23.0898	22.5528	21.7149	17.9413	19.4602	16.1077	21.3897	22.0683	22.599	1.87457	0.30009	0.522748	0.306054	-0.433483	0.460543	0.33673	0.46906	4.18262	0.0153606	1.81359	0.0174731	Y
Q3UBX7	C1qa	2	2	2	3.7366	4	19.6738	19.3403	18.1621	18.6236	18.5276	19.5749	23.492	22.5196	21.4989	3.5198	0.000297497	3.52652	0.00101626	3.44477	0.00943557	2.02523	0.0137366	3.59482	0.00568493	2.24528	0.00740714	Y
Q3US82	C1qb	1	1	1	2.963	8	21.9083	21.609	21.5285	18.1642	19.9804	18.1838	23.8662	24.115	24.7419	4.012	0.00642255	2.19229	0.00862708	2.5591	0.000851467	3.06983	0.00432048	5.4649	0.00113519	2.94493	0.00218523	Y
O35658	C1qbp	1	1	1	2.1813	1	20.6234	17.2555	18.3755	20.1397	17.9083	17.328	23.0064	23.5623	24.6373	5.13029	0.000824955	3.08357	0.00197534	4.98389	0.010566	1.97609	0.0148927	5.2767	0.00578717	2.23753	0.0075057	Y
Q9ESN4	C1ql3	1	1	1	2.8523	2	20.1043	17.8775	20.1823	17.3848	18.0129	17.2627	20.3639	23.7065	24.8194	4.49252	0.00670208	2.17379	0.00890719	3.57525	0.0806386	1.09346	0.0856856	5.40979	0.0163853	1.78554	0.0185083	N
Q8CAA2	C2cd2l	6	6	5	18.454	15	18.6301	18.9203	18.5662	20.5292	17.6487	17.1669	25.4322	26.3738	26.6998	7.59168	1.79306e-05	4.7464	0.000208697	7.46304	4.63713e-05	4.33375	0.00243503	7.72032	0.00229416	2.63938	0.00363269	Y
Q5HZI2	C2cd4c	5	5	5	24.145	9	23.0246	18.0086	22.1351	18.8522	18.6237	17.3493	26.1177	24.3806	24.3038	5.26844	0.00829745	2.08106	0.0106151	3.87793	0.0790849	1.10191	0.0841535	6.65894	0.000909847	3.04103	0.00189874	Y
Q7TPS5-2	C2cd5	2	2	2	5.6801	6	18.5615	19.0093	17.5591	18.1877	16.9386	17.7994	22.9129	23.0188	23.3656	5.08985	9.52596e-06	5.02109	0.00016052	4.72249	0.000466063	3.33156	0.0036668	5.45721	0.000156877	3.80444	0.000819973	N
C6EQH2	C6EQH2	2	2	2	3.5878	2	21.3381	18.8124	17.6823	18.4551	18.7991	17.9091	21.8573	20.9378	23.8523	3.38316	0.00991469	2.00372	0.0122069	2.93824	0.100517	0.997762	0.105861	3.82807	0.0130436	1.8846	0.0150806	N
P00920	Ca2	10	10	10	31.265	52	28.1571	26.8216	26.3931	22.9102	18.9315	18.4949	30.0874	30.5153	31.0341	6.92752	0.0277982	1.55598	0.030004	3.42164	0.00460473	2.3368	0.00861432	10.4334	0.00188164	2.72546	0.0030788	Y
Q64444	Ca4	2	2	2	5.2962	4	22.327	19.0674	18.5857	18.5984	19.7156	17.1867	24.0711	24.9141	25.4701	5.57164	0.00120049	2.92064	0.00260645	4.82505	0.0178361	1.7487	0.0223744	6.31824	0.00165099	2.78226	0.00279455	Y
Q06138	Cab39	5	5	5	6.7606	6	23.4723	21.707	22.1518	17.9844	17.9524	16.7156	25.785	24.7519	27.4392	5.9948	0.0107198	1.96981	0.0130137	3.54834	0.0198817	1.70155	0.0244514	8.44125	0.000680994	3.16686	0.0015755	Y
A0A1L1SQZ2	Cacna1a	6	5	5	20.301	12	21.7774	21.5221	17.46	22.3122	17.9709	21.5103	24.0772	25.8555	26.1309	4.92905	0.00782502	2.10651	0.0101487	5.10139	0.0295533	1.52939	0.0341163	4.75671	0.0325225	1.48782	0.0351535	Y
A2AIS0	Cacna1b	5	5	5	25.57	11	19.5364	18.7992	17.6817	18.2954	17.6162	17.9553	24.276	24.7266	25.888	6.64944	5.55365e-06	5.25542	0.000127961	6.29103	0.000955343	3.01984	0.00450347	7.00785	0.000173652	3.76032	0.000854262	Y
F7C376	Cacna1c	2	2	2	13.041	5	20.5979	19.911	18.8224	18.0625	17.1464	17.8382	24.0568	24.6715	24.8088	5.78264	0.000173252	3.76132	0.000743732	4.73527	0.00111808	2.95153	0.00473664	6.83001	4.53651e-05	4.34328	0.000620815	N
Q61290	Cacna1e	10	10	9	29.799	19	23.4705	20.5842	17.7084	19.7489	17.9561	19.4722	26.207	27.4188	27.9126	7.35607	0.000753386	3.12298	0.00183908	6.59176	0.0192539	1.71548	0.0237829	8.12037	0.00041969	3.37707	0.00123554	Y
O08532-4	Cacna2d1	14	14	13	43.392	38	20.0703	19.9088	23.1747	16.5719	19.9092	20.0629	27.2344	27.748	28.0412	7.72493	0.000473032	3.32511	0.00138356	6.62331	0.00368871	2.43313	0.0075037	8.82655	0.00161711	2.79126	0.00275997	Y
Q9Z1L5	Cacna2d3	3	3	3	6.6274	6	16.2267	18.0481	18.2942	18.3309	17.4638	17.5052	23.3727	24.4785	24.9767	6.63113	7.36366e-06	5.13291	0.000143337	6.75295	0.00111067	2.95442	0.00472296	6.50931	0.000295414	3.52957	0.00104226	Y
Q9JJV5	Cacng3	4	4	4	10.97	17	22.1248	17.9857	21.1848	19.0975	17.5169	23.0773	25.5062	26.485	27.1633	6.22031	0.00305886	2.51444	0.00492647	5.95304	0.0113682	1.94431	0.0157384	6.48757	0.0196733	1.70612	0.0218721	Y
F7CZ64	Cacng8	3	3	3	13.906	7	22.0453	20.8504	20.9726	18.0601	17.0205	16.4278	26.2485	26.6196	26.6216	7.26709	0.00131153	2.88222	0.00275226	5.2071	0.00019966	3.69971	0.00317488	9.32708	4.59506e-05	4.33771	0.000625039	Y
Q8R5M8-4	Cadm1	5	5	5	24.634	20	21.1721	20.5683	19.3108	17.2898	18.493	17.4586	26.4025	27.4526	28.0555	8.25476	7.83521e-05	4.10595	0.000483385	6.95312	0.000680692	3.16705	0.00414286	9.55641	9.8309e-05	4.00741	0.000732613	Y
Q8BLQ9-3	Cadm2	3	3	3	17.862	11	23.9913	23.3991	23.6135	17.0434	18.1091	23.631	26.582	28.2773	28.3227	6.09611	0.01589	1.79888	0.0182037	4.05939	0.00246482	2.60821	0.00610929	8.13283	0.0185303	1.73212	0.0206726	Y
Q99N28	Cadm3	4	4	4	85.13	32	25.6762	24.8832	24.9241	19.599	24.0026	22.0802	28.427	29.1728	29.7285	5.58188	0.00506924	2.29506	0.00715844	3.94825	0.000985084	3.00653	0.00454871	7.2155	0.00558605	2.2529	0.0073163	Y
Q8R464	Cadm4	3	3	3	10.166	9	21.603	19.366	20.0791	17.9533	17.4512	18.4788	25.8828	26.2294	26.9891	7.21185	0.000117899	3.92849	0.000614817	6.01771	0.0012198	2.91371	0.00479845	8.40599	4.47563e-05	4.34915	0.0006277	Y
Q80TJ1-4	Cadps	33	33	29	205.35	160	28.2352	27.0238	27.297	25.6574	24.8995	24.7181	30.208	30.9454	31.5345	4.59083	0.00128975	2.88949	0.00273451	3.37732	0.00312919	2.50457	0.00690011	5.80435	0.000267316	3.57298	0.001006	Y
Q8BYR5-4	Cadps2	13	9	9	97.543	20	23.7448	20.1982	22.4463	19.2099	17.2074	16.3936	25.7612	26.4758	26.7819	6.47293	0.00725534	2.13934	0.00949163	4.20986	0.0175288	1.75625	0.0220625	8.736	0.000603346	3.21943	0.00146332	Y
P12658	Calb1	10	10	9	21.475	19	25.6899	23.554	23.746	20.9117	20.8429	21.5412	27.3794	27.9745	28.6221	5.2777	0.00290404	2.537	0.0047243	3.662	0.00896652	2.04738	0.0132329	6.8934	8.22493e-05	4.08487	0.000692981	Y
Q08331	Calb2	4	3	3	5.8806	14	23.5821	21.4226	20.322	17.9035	19.0293	18.3018	26.5282	26.2904	27.1728	6.57027	0.00145291	2.83776	0.00292657	4.88826	0.00791793	2.10139	0.0120314	8.25229	4.03389e-05	4.39428	0.00063696	Y
A0A3Q4EHJ0	Calm1	1	1	1	2.4374	5	21.1117	20.2595	20.0667	22.1677	22.5112	22.3814	26.6284	25.8382	26.1327	4.7834	0.00018538	3.73194	0.000769463	5.72047	0.000132529	3.87769	0.0029925	3.84633	0.000106386	3.97312	0.000727938	N
Q3UWP8	Calr	6	6	6	24.835	18	21.7313	21.1878	19.9825	20.0985	18.3988	21.7744	26.4787	26.648	27.683	6.40772	0.000101938	3.99166	0.000565543	5.96941	0.000732454	3.13522	0.00415548	6.84602	0.00280336	2.55232	0.00420318	Y
Q8BJA6	Camk1	5	5	3	8.9478	11	24.4775	22.8221	21.7596	22.3409	20.3062	19.7953	26.3957	26.1784	27.4206	4.74795	0.0027843	2.55528	0.0046092	3.64515	0.014277	1.84536	0.0188302	5.85075	0.00251099	2.60016	0.00390752	Y
Q3TDM2	Camk1d	5	3	3	5.6209	6	23.1069	22.6255	22.1311	19.3755	16.7275	21.2291	25.604	25.2468	26.3988	4.88394	0.0123815	1.90723	0.0146912	3.12869	0.00210042	2.67769	0.00565961	6.63919	0.00793872	2.10025	0.00974749	Y
P11798	Camk2a	15	13	11	71.035	124	28.9676	28.6436	28.7081	29.5188	28.5824	26.734	31.3946	31.6541	32.2058	3.22575	0.000889905	3.05066	0.00208445	2.97839	0.000325862	3.48697	0.00347074	3.47311	0.0151655	1.81914	0.017286	Y
P28652	Camk2b	16	16	11	177.63	114	28.3391	27.1494	27.2929	27.9291	27.3285	26.3218	30.545	31.0364	31.8406	3.74723	0.000110086	3.95827	0.000590438	3.5469	0.00263273	2.57959	0.00633764	3.94757	0.00279832	2.5531	0.00420121	Y
E9Q1W0	Camk2d	7	3	0	8.9182	18	24.3035	23.4031	24.5668	25.0309	23.9719	20.9974	26.9455	27.6048	28.3755	3.92962	0.00331723	2.47922	0.00521972	3.55076	0.00282653	2.54875	0.00657291	4.30849	0.0278809	1.55469	0.0304424	Y
Q6PHZ2-5	Camk2d	7	1	1	13.741	4	19.5854	18.2712	18.7182	17.3658	17.513	17.7567	23.2085	23.3797	24.1951	5.39269	2.21222e-05	4.65517	0.000224	4.73616	0.000648041	3.1884	0.00408736	6.04922	4.90456e-05	4.3094	0.000629233	Y
A0A286YCB8	Camk2g	3	1	1	5.8356	8	18.942	18.5154	18.2668	22.7522	16.8293	17.3289	23.9482	24.8429	25.2217	5.89852	0.00245036	2.61077	0.00419797	6.09624	0.000138416	3.85881	0.00292097	5.7008	0.0420505	1.37623	0.0449787	Y
Q923T9-3	Camk2g	10	6	6	14.686	16	24.0145	23.9559	23.752	25.3535	24.2024	19.5887	27.0212	27.5505	27.7921	3.97674	0.012743	1.89473	0.0150411	3.54712	0.00012435	3.90536	0.00289466	4.40637	0.0681377	1.16661	0.0714607	Y
P08414	Camk4	2	2	2	4.8908	3	21.598	18.3329	17.514	18.9664	17.5394	16.8314	22.0258	20.7378	21.2677	2.88007	0.0284905	1.5453	0.0306925	2.19546	0.167089	0.777053	0.173226	3.56468	0.00816853	2.08786	0.00998622	Y
Q8C078	Camkk2	3	3	3	5.5092	5	21.2309	21.6329	21.7679	20.8904	17.2781	17.5461	24.7444	24.7614	25.0865	4.8064	0.00612392	2.21297	0.00830999	3.32024	7.11429e-05	4.14787	0.00263345	6.29257	0.00572772	2.24202	0.00745	Y
Q3UHL1	Camkv	17	17	17	239.52	80	27.1952	26.814	26.7727	25.6229	24.3762	24.4171	30.0443	30.7491	31.4169	4.87045	0.000471916	3.32613	0.00138208	3.80951	0.000807793	3.0927	0.00427165	5.93139	0.000479831	3.31891	0.00130695	Y
A2AHC4	Camsap1	1	1	1	2.1116	1	18.3186	17.3362	17.4742	21.7843	21.5532	18.4333	22.7599	22.3901	23.6522	3.78411	0.0173208	1.76143	0.0196238	5.22441	0.000418954	3.37783	0.00366666	2.34381	0.109762	0.959549	0.112912	N
Q80VC9-14	Camsap3	8	8	8	31.667	21	20.5927	20.5802	20.0024	21.7882	18.6785	20.063	26.0637	25.9541	26.8391	6.00146	3.04903e-05	4.51584	0.000267888	5.89387	6.48739e-05	4.18793	0.00271269	6.10906	0.00290993	2.53612	0.00433133	Y
Q6ZQ38	Cand1	28	28	28	110.68	93	28.051	27.1869	26.7979	24.4299	21.6583	22.5475	29.7787	30.6174	31.2325	5.43092	0.0115165	1.93868	0.01381	3.19758	0.00468085	2.32968	0.00868477	7.66425	0.00113118	2.94647	0.00217936	Y
Q3TXE5	Canx	5	5	5	13.011	15	23.9423	22.543	18.9395	18.7125	17.5726	19.8815	26.6488	27.3198	27.8486	7.00719	0.00218502	2.66054	0.00388793	5.46417	0.0233505	1.6317	0.0278971	8.55022	0.000340389	3.46803	0.00110431	Y
Q3UVJ2	Cap1	9	9	9	24.926	33	25.2571	23.8244	23.662	23.3947	22.0136	22.8206	27.2896	27.5903	28.8211	4.40491	0.000474557	3.32371	0.00138622	3.65247	0.00611942	2.21329	0.0102505	5.15735	0.00111593	2.95236	0.0021555	Y
Q8BKZ3	Cap2	4	4	4	12.828	13	23.1676	21.3767	21.0023	21.1654	18.5123	16.5142	26.6373	25.9895	26.2837	6.01374	0.00391191	2.40761	0.00587698	4.45461	0.00302669	2.51903	0.00678003	7.57287	0.00509669	2.29271	0.00678557	Y
A0A494BAS0	Capn1	2	2	2	5.2844	4	18.9259	18.1544	18.1132	18.6109	17.269	17.3739	23.4823	23.7103	24.6428	5.87059	3.98443e-06	5.39963	0.000104614	5.54732	0.000233112	3.63243	0.00320955	6.19385	0.000375392	3.42551	0.00115482	N	Yes	Hydrolase, Protease, Thiol protease
O08529	Capn2	8	8	8	29.264	30	24.992	23.6513	22.8984	21.4824	20.6251	19.9442	26.9893	27.4948	28.1201	5.26918	0.00275682	2.55959	0.00457714	3.68751	0.00603555	2.21928	0.0101401	6.85085	0.000242717	3.6149	0.000973455	Y
Q3U2P3	Capn5	8	8	8	17.528	14	20.2714	20.3244	19.3891	17.5836	17.5569	17.3619	25.7096	26.2403	26.5797	7.42866	5.46842e-05	4.26214	0.000382281	6.18158	9.74927e-05	4.01103	0.00289656	8.67575	5.0116e-06	5.30002	0.000471508	Y
A0A0R4IZW8	Capns1	4	4	4	15.296	10	23.1643	22.6958	22.0507	17.8717	21.1351	21.2618	24.7588	23.8033	24.6498	3.04073	0.0324589	1.48867	0.0346371	1.76704	0.0161633	1.79147	0.0206663	4.31441	0.0199109	1.70091	0.0221145	Y
P47754	Capza2	7	7	7	27.91	28	25.6474	24.5487	24.3977	22.143	22.1714	22.1572	27.9174	27.9555	28.811	4.71708	0.00155684	2.80776	0.00306749	3.36339	0.00236105	2.6269	0.00599016	6.07078	3.15525e-05	4.50097	0.000614186	Y
Q3TRH8	Capzb	6	6	6	17.354	30	26.1613	25.1279	25.0233	24.2987	24.303	24.3476	28.543	28.704	28.9582	3.8581	5.39295e-05	4.26817	0.000382933	3.29758	0.00099775	3.00098	0.00455135	4.41862	3.45434e-06	5.46163	0.000458818	Y
Q7TNP6	Cars	3	3	3	7.5261	6	18.2231	19.3407	18.9443	17.8272	18.0813	17.7262	24.46	24.7286	25.4967	6.53795	1.41323e-06	5.84979	7.78311e-05	6.05904	0.000177754	3.75018	0.00306388	7.01687	2.82733e-05	4.54862	0.000613857	N	Yes	Aminoacyl-tRNA synthetase, Ligase
B9EJ23	Cask	11	1	1	17.11	4	19.4098	16.7891	18.5349	17.5733	16.5831	17.2293	22.6145	23.4024	23.7528	5.56997	8.39389e-05	4.07604	0.000502743	5.01196	0.00397388	2.40078	0.00783671	6.12798	0.000160353	3.79492	0.000828552	Y
O70589	Cask	12	12	2	57.321	31	24.0041	23.0472	23.2097	21.0862	19.6544	20.0985	26.7483	27.6912	28.6209	5.83678	0.00135874	2.86686	0.00280442	4.26646	0.0022829	2.64151	0.00591146	7.4071	0.00041841	3.3784	0.00123499	Y
B7ZNJ3	Caskin1	15	15	15	49.358	26	22.2871	21.0242	18.7808	21.5999	18.1139	17.1928	27.8251	26.7915	27.6363	7.58451	0.000530117	3.27563	0.00148328	6.72029	0.00332034	2.47882	0.00707296	8.44874	0.00359785	2.44396	0.00514174	Y
Q542K4	Cat	6	6	6	39.714	29	24.6453	24.0517	24.0039	24.2155	25.6688	24.3155	25.222	25.0753	24.8652	0.570725	0.175911	0.754707	0.180878	0.820545	0.0236951	1.62534	0.0282788	0.320906	0.540343	0.267331	0.544685	Y
Q66L44	Cbarp	2	2	2	15.781	6	18.1508	19.3945	18.4224	17.0456	18.8636	16.1884	22.8908	23.1445	23.7249	5.24252	0.000179467	3.74601	0.000763157	4.59751	0.000521999	3.28233	0.00374182	5.88752	0.00205226	2.68777	0.00331237	Y
P48758	Cbr1	4	4	4	21.636	14	23.1808	18.2555	18.1203	17.2544	19.0148	18.6807	26.5888	26.4492	26.8572	7.54731	0.000531211	3.27473	0.00147901	6.77954	0.0153254	1.81459	0.0198194	8.31509	0.000113921	3.9434	0.000745605	Y
Q8VDP4	Ccar2	3	3	3	6.3719	4	19.1512	17.7414	18.2317	18.9655	21.3549	21.4898	24.9542	25.1189	26.0024	5.86941	0.000512049	3.29069	0.0014507	6.98372	0.000185971	3.73055	0.00304292	4.7551	0.00572775	2.24202	0.00744575	Y
A0A0N4SW14	Ccdc136	6	6	6	23.118	13	21.2595	18.2592	18.2938	17.9412	22.4027	22.8475	24.9324	26.2652	26.5174	5.73769	0.00436608	2.35991	0.00643093	6.6342	0.00392958	2.40565	0.00782451	4.84119	0.0420331	1.37641	0.0449814	Y
F6ST92	Ccdc170	2	2	2	2.0513	2	19.6719	17.7531	18.8013	20.7828	21.5837	22.0151	21.1591	23.1819	24.0616	2.69954	0.0495064	1.30534	0.0520659	4.05875	0.0165606	1.78092	0.0210551	1.34033	0.223798	0.650143	0.227629	N
Q3UHB8	Ccdc177	1	1	1	5.3716	4	19.0935	17.6263	18.3417	18.2469	18.6278	15.8811	22.5108	22.774	23.6066	4.99424	0.000204204	3.68993	0.000808934	4.60995	0.0010124	2.99465	0.00454471	5.37853	0.00427669	2.36889	0.00592439	N
Q5SNZ0-3	Ccdc88a	5	5	5	13.397	12	18.2554	18.2119	17.8899	18.7048	21.22	17.6351	24.274	23.9181	24.7002	5.64456	0.000195142	3.70965	0.000795362	6.17835	1.68936e-05	4.77228	0.0027247	5.11077	0.00927683	2.0326	0.011148	Y
Q8BGU5	Ccny	3	3	3	5.4524	9	21.6049	21.3757	20.6061	17.9323	17.0679	17.4125	23.9745	25.6583	26.1228	5.91861	0.00282119	2.54957	0.00462953	4.05627	0.00486331	2.31307	0.00889178	7.78095	0.000371226	3.43036	0.00115141	Y
Q8QZT2	Ccsap	2	2	2	15.121	3	19.5617	18.2421	18.4168	16.9282	20.6725	20.4849	20.9057	21.731	23.6194	3.03434	0.0201113	1.69656	0.0223481	3.34516	0.0207918	1.68211	0.0253361	2.72352	0.13535	0.868542	0.138603	Y
P80314	Cct2	6	6	6	15.573	20	24.2019	22.5369	22.4044	19.9021	18.4978	17.8675	26.2239	26.4298	27.5823	5.84358	0.00660072	2.18041	0.00880356	3.69764	0.00668923	2.17462	0.0108586	7.98953	0.000406555	3.39088	0.00121268	Y
E9Q133	Cct3	10	10	10	20.292	26	25.578	24.4274	22.5515	24.0705	24.2864	23.0861	27.6232	27.9433	28.1889	3.91847	0.000511041	3.29154	0.00145149	3.73283	0.0141325	1.84978	0.0186724	4.10411	0.000529267	3.27633	0.0013627	Y
Q3TII0	Cct4	9	9	9	28.93	21	25.2127	24.4326	23.9968	21.8371	21.5169	17.396	27.7019	28.4948	28.979	5.99323	0.0102881	1.98766	0.0125775	3.84454	0.00171871	2.7648	0.00533816	8.14192	0.00529308	2.27629	0.00700573	Y
P80316	Cct5	4	4	4	24.422	14	22.286	21.1648	20.9318	21.3609	17.7457	16.696	26.0182	26.0901	26.1723	6.06266	0.00276763	2.55789	0.00458496	4.63265	0.000385387	3.4141	0.00364102	7.49266	0.0060857	2.21569	0.00780325	Y
Q52KG9	Cct6a	8	8	8	12.582	15	24.234	22.3166	22.0111	22.1524	16.1036	19.9949	26.7448	27.1203	27.8403	6.0997	0.00865915	2.06252	0.0109968	4.38125	0.00463098	2.33433	0.00864194	7.81816	0.012193	1.91389	0.0142283	Y
Q3TJN2	Cct7	7	7	7	44.705	22	24.785	23.7172	23.3316	21.8051	17.3237	17.583	26.9945	27.4391	27.8949	6.01858	0.016995	1.76968	0.0192935	3.49824	0.00230477	2.63737	0.0059273	8.53891	0.00443115	2.35348	0.00610093	Y
P42932	Cct8	22	22	22	54.905	94	27.7224	26.6959	26.7041	23.8813	23.3774	21.9934	30.4473	30.448	30.9725	5.56014	0.00481832	2.3171	0.00690779	3.58176	0.000728709	3.13745	0.00420825	7.53852	0.000217475	3.66259	0.0009318	N
E9QMY1	Cd200	2	2	2	2.7326	6	22.3731	17.2288	18.6308	18.5357	17.8491	18.1727	25.7563	27.0455	27.0166	7.8078	0.000223011	3.65167	0.000856393	7.19528	0.0106878	1.97111	0.0150268	8.42032	5.65604e-05	4.24749	0.000641776	Y
A0A2R8VK70	Cd47	4	4	4	9.1728	10	23.6703	23.865	23.723	19.5678	21.5406	17.6269	27.2447	27.9655	28.4734	6.22896	0.00543762	2.26459	0.00755578	4.1418	0.000330041	3.48143	0.00345015	8.31612	0.00216936	2.66367	0.00346423	Y
P35762	Cd81	2	2	2	8.939	13	23.8573	22.3266	22.0435	21.092	16.9624	17.5956	26.0869	27.2679	27.6954	6.37052	0.00680107	2.16742	0.00900165	4.2743	0.00447914	2.34881	0.00845643	8.46675	0.00349412	2.45666	0.00501253	Y
P40240	Cd9	1	1	1	8.0625	5	19.8369	18.1417	19.3813	18.3957	16.4638	18.5554	22.3022	23.901	24.7118	5.1759	0.000458293	3.33886	0.00135804	4.51839	0.00655684	2.18331	0.0107832	5.8334	0.00394069	2.40443	0.00554742	Y
G3X8W7	Cdc23	2	2	2	3.6289	3	20.0593	18.6152	17.9259	18.0881	18.2449	18.1494	22.8582	22.5669	24.5086	4.79745	0.000108882	3.96304	0.000589582	4.44445	0.00700127	2.15482	0.0111566	5.15046	0.00105289	2.97762	0.00207999	N
Q61081	Cdc37	4	4	4	7.3581	8	20.3594	22.0252	21.0497	18.8081	17.7066	17.7875	24.8823	26.4398	26.7058	6.38654	0.000788092	3.10342	0.00190119	4.86453	0.00285988	2.54365	0.00658939	7.90855	0.000295039	3.53012	0.0010442	Y
Q3UL78	Cdc42	5	1	1	3.506	2	19.9364	18.4928	17.4998	18.2045	17.3711	16.989	22.1511	23.4986	23.901	5.10134	0.000203361	3.69173	0.000811288	4.54062	0.0067915	2.16803	0.0109616	5.66206	0.000897853	3.04679	0.00187892	Y
Q3UU96-2	Cdc42bpa	3	3	3	6.1383	8	19.1005	18.0812	18.0649	17.7203	18.3868	17.9587	23.8934	24.0926	23.849	5.72625	2.26628e-07	6.64469	4.65205e-05	5.52947	9.44347e-05	4.02487	0.00292101	5.92303	9.20068e-06	5.03618	0.000593575	Y
B2RQQ7	Cdc42bpb	9	9	9	31.012	16	21.6937	18.8015	20.2744	16.1953	17.6887	17.2974	24.6135	24.8463	26.0995	6.52794	0.00123993	2.9066	0.00265885	4.92989	0.00666317	2.17632	0.0108241	8.12598	0.000225071	3.64768	0.000946388	Y
D3YYT0	Cdh2	3	3	3	13.405	14	21.0806	18.4857	18.408	16.5138	16.7619	17.1396	24.8001	25.7954	26.2031	7.53454	0.000179625	3.74563	0.000762393	6.27471	0.00296519	2.52795	0.00670209	8.79437	4.21152e-05	4.37556	0.000638229	Y
A0A0U1RP13	Cdipt	2	2	2	5.705	11	22.6331	21.3086	22.309	20.4494	20.2236	18.1565	25.3775	25.9206	26.636	5.13137	0.00138557	2.85837	0.00283133	3.89451	0.00196084	2.70756	0.0055414	6.36822	0.00145153	2.83817	0.00258686	Y
E9PVC7	Cdk14	3	2	1	3.1647	5	19.2989	17.8657	18.3014	18.3204	17.2122	16.8857	21.6312	23.5506	24.3189	5.18617	0.000203679	3.69105	0.000811124	4.67824	0.00665126	2.1771	0.0108515	5.6941	0.00332133	2.47869	0.00482287	N
P49615	Cdk5	5	5	4	9.5765	15	24.9389	24.1631	23.7203	22.4461	17.2437	20.7458	27.0829	27.7836	28.4735	5.57036	0.0142469	1.84628	0.0165651	3.50592	0.00283588	2.54731	0.00657435	7.63481	0.00850982	2.07008	0.0103252	Y
P98191	Cds1	1	1	1	3.4298	3	19.2289	18.8634	18.3302	18.4774	16.3199	18.1698	22.2902	22.8801	23.822	4.76583	0.000194424	3.71125	0.000793869	4.18995	0.00125807	2.90029	0.00479853	5.34172	0.00271426	2.56635	0.00410777	N
A2AMQ5	Cds2	4	4	4	45.311	12	22.842	22.521	22.5897	20.9482	19.2305	21.6116	26.3806	27.0658	27.5889	5.38793	0.000392438	3.40623	0.00122902	4.36085	0.000275862	3.55931	0.00329575	6.415	0.00125707	2.90064	0.00233811	Y
A3KGT0	Celf2	2	2	2	2.6635	3	21.1314	18.2617	19.5228	17.3453	18.2836	18.184	20.351	23.8725	22.4618	3.4403	0.0132689	1.87716	0.0156048	2.58982	0.120831	0.917823	0.126488	4.29078	0.0157798	1.8019	0.0178959	Y
Q9JKC6	Cend1	3	3	3	29.61	20	25.4713	23.662	24.5834	22.6771	20.408	22.8378	28.7081	28.6949	29.3233	5.63551	0.00109958	2.95877	0.00243896	4.33655	0.00151787	2.81877	0.00513846	6.93448	0.00102915	2.98752	0.00205104	Y
H7BX26	Cep170	10	10	7	19.993	15	20.4336	21.707	20.3549	21.2449	22.6715	24.6317	27.4079	25.7531	26.4333	4.69086	0.00242205	2.61582	0.00416526	5.69963	0.000932863	3.03018	0.00444389	3.68209	0.0280647	1.55184	0.0306283	Y
P18760	Cfl1	7	7	6	66.689	33	25.7097	24.6789	24.6287	25.4258	22.243	23.5315	28.227	29.1273	29.4378	4.56111	0.00076611	3.11571	0.00186208	3.92493	0.00148745	2.82756	0.00511989	5.19729	0.00636831	2.19598	0.00809665	Y
P45591	Cfl2	2	1	1	2.7366	2	18.2519	19.252	17.8571	18.4072	18.4612	17.9654	23.22	22.7972	24.0792	4.99965	3.77709e-06	5.42284	0.000104008	4.91179	0.000937227	3.02816	0.00444592	5.08751	0.000239149	3.62133	0.000969477	Y
Q3TJS8	Chchd6	1	1	1	4.382	4	18.8522	18.0253	18.6038	15.8842	19.3403	17.607	23.1254	23.4822	23.8957	5.44898	0.000162728	3.78854	0.00071906	5.00736	0.000111268	3.95363	0.00292143	5.89061	0.00449946	2.34684	0.00617992	Y
P70232-2	Chl1	2	2	2	2.4937	4	18.9444	18.0821	20.3427	17.3479	17.5421	18.2466	23.3685	29.7861	30.5031	9.46829	0.000642362	3.19222	0.00168266	8.76287	0.0206512	1.68506	0.0252056	10.1737	0.011218	1.95008	0.0131723	Y
A0A1L1STZ1	Chordc1	2	2	2	2.8228	2	20.8757	18.6126	19.6989	17.1713	16.483	20.9402	24.5163	23.3986	23.4896	4.83788	0.00391607	2.40715	0.00587932	4.07244	0.00545471	2.26323	0.00948171	5.60332	0.0173086	1.76174	0.0194345	Y
P12657	Chrm1	3	3	3	7.6676	6	21.1576	20.9129	20.8151	18.8262	17.2688	17.5502	24.8702	25.8168	26.4765	6.29935	0.000719708	3.14284	0.00178582	4.75927	0.000567589	3.24597	0.00386029	7.83944	0.000302435	3.51937	0.00104739	N
Q8WTY4	Ciapin1	2	2	2	4.6898	3	19.0316	18.4334	17.951	19.8304	18.9818	18.2708	24.312	22.1925	21.8307	4.02853	0.000434206	3.3623	0.00131602	4.30636	0.00669858	2.17402	0.0108659	3.75069	0.0138298	1.85918	0.0159	Y
Q91WS0	Cisd1	4	4	4	19.183	17	24.0079	23.8884	23.8198	19.9082	18.7764	17.5261	27.4941	28.5007	28.9661	6.99919	0.00556456	2.25457	0.00768958	4.41496	0.000544279	3.26418	0.00379315	9.58342	0.000297249	3.52688	0.00104546	Y
P49025-3	Cit	6	6	6	14.991	9	18.8326	17.9894	18.6788	17.1729	17.6473	17.4411	25.8376	24.8706	26.2551	7.69408	9.40406e-07	6.02668	6.43466e-05	7.15415	0.000123062	3.90988	0.00295611	8.23402	4.48074e-05	4.34865	0.000624538	Y
Z4YL78	Ckap5	16	16	3	51.241	42	25.0651	24.25	23.8854	21.5693	16.9871	22.2158	26.9029	27.6137	28.43	5.32009	0.0198128	1.70305	0.0221252	3.24871	0.00445915	2.35075	0.00842575	7.39147	0.0122722	1.91108	0.0142985	Y
Q04447	Ckb	18	18	17	193.83	310	30.0889	28.5732	28.3735	27.6022	23.4179	23.6258	32.5019	32.727	33.2588	5.88231	0.00953476	2.02069	0.0118359	3.81737	0.0028714	2.54191	0.00658904	7.94725	0.00450795	2.34602	0.00618406	Y
P30275	Ckmt1	10	10	10	49.998	38	24.6766	24.2227	24.2552	21.2492	21.5751	22.597	28.9942	29.7707	30.0576	6.51155	0.000189292	3.72287	0.00077713	5.22268	0.000117049	3.93163	0.00287279	7.80042	0.00011117	3.95401	0.000742668	Y
A0A087WQ31	Clasp1	11	8	8	18.454	22	22.336	20.841	19.3083	18.4247	18.805	19.5018	25.1744	25.9035	26.8421	6.10388	0.000313891	3.50322	0.00104847	5.1449	0.00673101	2.17192	0.0109029	7.06286	0.000255026	3.59342	0.000984357	Y
E9Q8N5	Clasp2	18	18	15	40.638	34	25.1262	23.7531	23.7819	23.5473	23.4105	22.6711	28.3576	28.016	28.8093	4.67928	3.38242e-05	4.47077	0.000284982	4.17392	0.00119502	2.92262	0.00477587	5.18463	0.000129498	3.88774	0.000779751	Y
Q3LRV6	Clcn4	4	4	4	24.326	9	19.932	18.1315	18.1096	17.0713	17.9138	18.5739	22.9858	24.1013	25.5866	5.93584	9.72659e-05	4.01204	0.000550442	5.50017	0.004691	2.32873	0.00866799	6.37151	0.00184818	2.73326	0.00303947	Y
Q60771	Cldn11	2	2	2	6.0362	6	23.6098	23.6609	23.2476	22.3938	20.6681	22.7069	28.2236	28.4534	28.9554	5.82957	6.07748e-05	4.21628	0.000410867	5.038	3.7058e-05	4.43112	0.00232436	6.62114	0.000587366	3.23109	0.00144948	Y
Q9QYB1	Clic4	5	5	5	11.278	12	22.3809	20.8765	18.131	17.9018	18.1946	19.8657	26.0927	26.7242	27.2066	7.11606	0.000351732	3.45379	0.00114111	6.21167	0.00844315	2.0735	0.0126928	8.02045	0.000315721	3.5007	0.00106721	Y
Q5SUH7	Clint1	7	7	7	23.679	16	20.1859	18.1124	18.2861	17.8762	18.8966	16.9564	27.5437	26.434	27.1176	8.64618	4.40315e-06	5.35624	0.00011047	8.17031	0.000379771	3.42048	0.00364903	9.12204	0.000146772	3.83336	0.000798581	Y
Q8C5W0-4	Clmn	4	4	4	15.335	11	21.1536	19.1177	17.4748	17.4081	16.5598	16.791	25.185	24.8797	25.6268	7.14634	0.000260045	3.58495	0.000944022	5.98179	0.00529772	2.27591	0.00931639	8.31089	1.53712e-05	4.81329	0.00070833	Y
Q8VBZ3	Clptm1	4	4	4	14.581	12	20.7894	18.9129	19.0575	17.404	17.6578	16.2711	23.8822	24.3543	25.5339	6.24135	0.000419581	3.37718	0.00129075	5.00354	0.0030005	2.52281	0.00673473	7.47916	0.00032641	3.48624	0.00108069	Y
Q8BXA5	Clptm1l	1	1	1	3.4188	4	18.2776	17.8817	17.9366	18.334	18.6284	17.3239	21.6631	22.6243	23.4626	4.51966	1.67579e-05	4.77578	0.000201273	4.55139	0.00104283	2.98179	0.00461708	4.48793	0.00234696	2.62949	0.0037059	N
B1AWE0	Clta	2	2	2	4.5025	7	19.6672	18.1362	21.0808	22.8605	17.5481	22.1738	25.6758	26.0567	26.34	5.77975	0.00294441	2.531	0.00476594	6.39612	0.00183685	2.73593	0.00542171	5.16337	0.0371185	1.43041	0.0398354	Y
Q68FD5	Cltc	74	74	65	323.31	766	31.789	30.8315	30.9738	29.783	28.9673	29.4645	33.8209	34.3863	34.9938	4.09881	0.000505744	3.29607	0.0014437	3.20222	0.00208337	2.68123	0.00565414	4.99539	0.000269406	3.56959	0.00101218	Y
Q99KK2	Cmas	2	2	2	2.5576	2	22.7438	19.6042	19.3709	19.5267	17.6531	17.0679	24.8757	24.6982	25.303	5.63122	0.00214703	2.66816	0.00384762	4.38602	0.0164109	1.78487	0.0209237	6.87643	0.000839298	3.07608	0.00181353	Y
Q9D486-3	Cmip	2	2	2	4.0269	5	20.8171	19.448	17.4529	16.8937	16.4389	18.2982	23.1815	23.2953	23.8695	5.22395	0.00123312	2.90899	0.00265433	4.20943	0.0135778	1.86717	0.0181091	6.23847	0.000479183	3.3195	0.00130834	N
Q9DBP5	Cmpk1	2	2	2	4.5411	3	21.5489	18.9886	19.6272	17.995	18.1371	19.1422	24.5044	24.2214	23.5602	4.85551	0.000477726	3.32082	0.00139008	4.04045	0.00784272	2.10553	0.0119735	5.67057	0.000241951	3.61627	0.000977326	Y
Q3U5Q7	Cmpk2	4	4	4	8.8355	6	20.9863	19.1599	19.1875	19.3641	17.5732	17.685	24.6597	24.8823	25.9134	6.15912	0.000109824	3.9593	0.000590435	5.37387	0.0016965	2.77045	0.00529834	6.94436	0.000567466	3.24606	0.00142529	Y
Q9DBC3	Cmtr1	1	1	1	3.4379	4	20.5096	17.6599	18.7627	17.1059	18.7986	17.0942	22.266	22.3821	23.9514	4.54469	0.00115817	2.93623	0.00253652	3.88913	0.0172288	1.76374	0.0217576	5.20026	0.00269104	2.57008	0.00408083	N
Q9D1A2	Cndp2	8	8	8	16.789	16	23.818	22.9527	22.8457	17.8208	17.4028	20.6394	26.3942	26.3029	27.4277	5.79504	0.0104224	1.98203	0.0127209	3.50283	0.00179073	2.74697	0.00538412	8.08725	0.00169204	2.77159	0.0028343	Y
Q3URG0	Cnksr2	11	11	11	22.186	22	23.0234	23.3681	22.8251	22.9729	21.9613	20.908	25.9761	26.2557	26.4312	3.7112	0.000275618	3.55969	0.000972415	3.14882	0.000108298	3.96538	0.00291115	4.27359	0.00219437	2.65869	0.00349922	Y
A0A0G2JDV8	Cnn3	3	3	3	5.8396	5	20.1026	16.7948	18.2704	19.9594	19.3577	20.3074	25.2325	23.8652	24.7098	5.47047	0.000365922	3.43661	0.001177	6.21325	0.00389365	2.40964	0.00777354	4.72769	0.000622416	3.20592	0.00148721	Y
A0A286YDL2	Cnnm1	2	2	2	3.019	3	19.9081	16.9654	17.6108	18.802	17.5912	18.7306	22.201	23.2307	24.204	4.94387	0.000295688	3.52917	0.00101469	5.05047	0.00898916	2.04628	0.0132404	4.83728	0.00228544	2.64103	0.00362396	N
B7ZWL1	Cnot1	6	6	6	24.253	17	22.7492	20.9674	18.5467	21.3182	17.1978	17.0015	24.562	25.542	26.393	5.86888	0.00514918	2.28826	0.00722613	4.74458	0.0233056	1.63254	0.0278582	6.99317	0.00965138	2.01541	0.0115612	Y
P16330	Cnp	19	19	19	110.59	157	30.0313	27.8162	27.451	28.241	27.4187	27.7767	32.2281	33.3009	33.3938	4.85179	0.000122879	3.91052	0.000623507	4.54144	0.00693315	2.15907	0.0110793	5.16214	0.000311015	3.50722	0.00105605	Y
P47746	Cnr1	4	4	4	9.0995	9	19.8467	17.6149	19.7272	16.9822	17.6278	17.509	25.3467	26.4342	26.5586	7.89518	2.00857e-05	4.69711	0.000213932	7.05022	0.0010089	2.99615	0.00455618	8.74015	3.55734e-05	4.44887	0.000627537	Y
Q5M8N0	Cnrip1	4	4	4	10.105	12	23.845	23.3423	23.0271	23.0535	17.6561	19.0596	27.2391	26.7641	27.4403	5.4839	0.0100481	1.99792	0.0123374	3.74302	0.000274293	3.56179	0.00329443	7.22477	0.0113811	1.94382	0.0133499	Y
P12960	Cntn1	21	21	21	89.235	78	26.9082	25.835	25.6879	22.6693	20.8437	19.0187	29.2113	30.0809	30.8586	6.55647	0.0109285	1.96144	0.0132172	3.90659	0.00308675	2.5105	0.00684665	9.20635	0.00134801	2.87031	0.00244678	Y
Q61330	Cntn2	2	2	2	2.1082	2	23.261	23.1297	23.1884	19.1998	23.0015	16.842	23.4859	24.1531	23.7108	2.34622	0.197725	0.703937	0.202754	0.590267	0.0416875	1.37999	0.0461197	4.10218	0.0854719	1.06818	0.08853	Y
Q3U428	Cntnap1	8	8	8	35.235	28	25.1418	23.5651	22.4808	18.4481	16.5971	17.6729	26.6638	27.2687	28.4164	6.79869	0.0153604	1.8136	0.0176958	3.72043	0.0160019	1.79583	0.020518	9.87696	0.000185181	3.7324	0.000874767	Y
E9QNF7	Cntnap2	13	13	13	31.275	35	24.5502	23.8607	23.5453	21.4411	21.8958	20.5879	27.1606	27.6433	28.3677	5.07702	0.00113655	2.94441	0.00250864	3.73845	0.0012412	2.90616	0.00479901	6.41559	0.000247301	3.60677	0.000979659	Y
P11087-2	Col1a1	3	3	3	5.7173	11	25.6254	22.7141	22.4542	22.364	21.4488	20.839	23.9736	24.5583	21.8779	0.89565	0.45112	0.345708	0.45781	-0.128006	0.926418	0.0331931	0.928886	1.91931	0.10706	0.970372	0.110284	Y
Q3TP88	Col1a2	2	2	2	3.0484	1	23.3977	18.233	19.1512	19.0522	19.2197	17.5647	23.6493	23.2908	22.9484	3.85975	0.0163978	1.78521	0.018719	3.03553	0.131298	0.881741	0.136749	4.68396	0.00114472	2.9413	0.0021905	N
P02463	Col4a1	2	1	1	2.9553	5	22.7482	19.3576	18.6313	18.5925	17.2373	17.376	19.9779	21.1179	24.1575	2.76062	0.099222	1.00339	0.102772	1.5054	0.445139	0.351504	0.453781	4.01584	0.0382777	1.41705	0.0410404	Y
P08122	Col4a2	7	7	7	15.576	10	27.6691	22.2967	21.8336	22.1753	21.0671	24.6344	23.52	24.5233	24.702	0.969086	0.536228	0.27065	0.541747	0.315331	0.876786	0.0571066	0.882649	1.62284	0.219734	0.658104	0.223696	Y
Q61436	Col4a5	2	2	1	4.8051	2	26.8156	21.306	21.5272	21.7569	19.1586	23.4758	23.8139	21.3997	22.0324	0.0753387	0.96416	0.015851	0.964587	-0.800894	0.700958	0.154308	0.707539	0.951571	0.546997	0.262015	0.551146	Y
Q04857	Col6a1	7	7	7	18.493	9	26.7033	19.9959	20.6789	17.1092	17.7148	21.9617	21.4532	23.7427	23.2212	2.11174	0.351987	0.453473	0.358497	0.346332	0.88466	0.0532234	0.888596	3.87715	0.0817875	1.08731	0.0850259	Y
J3QQ16	Col6a3	21	21	21	46.644	21	28.2264	21.3161	19.7141	19.41	17.7715	21.0607	23.8027	23.5986	22.7309	2.12758	0.363854	0.439073	0.370249	0.291853	0.917056	0.037604	0.919908	3.96332	0.016894	1.77227	0.0190448	Y
Q8BIG7	Comtd1	3	3	3	5.9347	10	23.4154	22.4767	22.9364	18.3102	17.2768	16.0049	24.0701	25.4869	26.1852	5.1773	0.0347449	1.45911	0.0369717	2.30451	0.0273891	1.56242	0.0319776	8.05008	0.00090885	3.04151	0.00189841	Y
Q8BTF0	Copa	13	13	13	30.115	41	24.4102	23.7586	24.1292	19.0424	19.6164	20.5008	26.7265	27.8212	28.3129	5.71059	0.00659164	2.18101	0.00880185	3.52084	0.00223175	2.65135	0.00587331	7.90033	0.000235923	3.62723	0.000966813	Y
Q9JIF7	Copb1	9	9	9	53.073	27	24.0585	22.1619	21.524	23.1546	21.8715	20.4075	26.3123	27.0234	27.6019	4.78287	0.000557466	3.25378	0.00152762	4.39774	0.00656686	2.18264	0.0107918	5.16801	0.00414456	2.38252	0.00578394	Y
O55029	Copb2	2	2	2	3.5153	5	18.2225	22.1577	21.9136	16.7416	18.2644	17.8757	24.3636	24.1337	26.7213	5.87694	0.00502598	2.29878	0.00711514	4.30823	0.0469581	1.32829	0.0512476	7.44564	0.00140111	2.85353	0.00251687	Y
Q9QZE5	Copg1	2	2	2	4.0357	5	20.9168	19.4812	18.8875	18.8295	17.8054	18.7472	23.4823	24.2022	24.9604	5.10376	0.000135541	3.86793	0.000656763	4.4532	0.00380664	2.41946	0.00766762	5.75432	0.000434613	3.3619	0.00125493	Y
Q9QXK3-4	Copg2	3	3	3	6.1353	8	20.5041	18.9977	17.2149	17.6385	16.7946	16.5635	23.8236	24.5703	24.9135	6.48357	0.00021853	3.66049	0.000846382	5.53024	0.00529162	2.27641	0.00931292	7.4369	8.45453e-05	4.07291	0.00070185	N
Q3UK65	Cops2	4	4	4	7.5721	9	23.1083	21.6712	21.4384	21.2623	20.5241	16.4802	26.0233	26.3869	27.1529	5.77361	0.00389244	2.40978	0.00585551	4.44841	0.00198924	2.70131	0.00559366	7.09882	0.00958552	2.01838	0.0114884	Y
O88543	Cops3	3	3	3	8.1633	11	23.5881	22.553	23.2825	19.6208	18.0262	18.0956	25.5308	25.7737	27.1597	5.2937	0.0122271	1.91268	0.0145616	3.01354	0.00707274	2.15041	0.0111915	7.57387	0.000478883	3.31977	0.00131069	Y
Q3TIJ1	Cops4	3	3	3	6.5204	8	22.5562	21.9338	18.9287	19.419	18.7021	17.992	24.9392	25.7195	26.2688	5.72054	0.00156679	2.80499	0.00307635	4.50292	0.0190787	1.71945	0.0236182	6.93815	0.000251443	3.59956	0.000982281	Y
O35864	Cops5	3	3	3	7.7457	10	21.5661	21.8048	20.6232	18.2431	16.8705	17.4047	25.2479	25.5913	25.8268	6.13663	0.00220582	2.65643	0.0039034	4.22402	0.000445956	3.35071	0.00374338	8.04925	4.94585e-05	4.30576	0.000630945	Y
D3Z0F5	Cops6	2	2	2	6.4648	4	18.3434	17.7814	19.584	16.9584	18.587	18.215	24.3982	24.4122	23.9466	6.00747	9.30085e-06	5.03148	0.000159101	5.68275	0.000509328	3.293	0.00369795	6.33219	0.000253043	3.59681	0.000981737	Y
G3UYK8	Coro1a	3	3	3	7.4765	11	23.9723	23.0107	23.0357	22.2184	17.2941	20.1657	26.7671	26.08	27.704	5.23424	0.0105071	1.97852	0.0128036	3.51084	0.00346189	2.46069	0.00723122	6.95763	0.00982743	2.00756	0.0117471	Y
Q9WUM3	Coro1b	3	3	3	8.0151	6	22.1346	20.1667	20.3942	19.8457	16.6763	15.8844	24.3758	23.9424	25.8224	5.5299	0.0073104	2.13606	0.00955259	3.81504	0.01058	1.97551	0.0149031	7.24475	0.00562286	2.25004	0.00735598	Y
Q5PPQ7	Coro1c	4	4	4	122.47	21	25.4236	23.8538	24.0359	21.8101	20.0171	22.0725	28.5351	27.9802	28.4694	5.45943	0.0022215	2.65335	0.00391581	3.8905	0.00177834	2.74999	0.0053683	7.02836	0.000464517	3.333	0.00129172	Y
Q3U4G8	Coro2a	3	3	3	4.3684	2	19.8667	17.8928	18.7483	18.0189	16.4035	19.559	24.5725	23.3769	24.0557	5.58685	0.000197431	3.70458	0.00079607	5.16578	0.00150746	2.82175	0.00512627	6.00792	0.00351503	2.45407	0.00503933	Y
Q8BH44	Coro2b	8	8	8	13.298	12	23.8396	21.5858	21.2469	17.1725	17.8772	16.5824	26.1568	25.5255	26.7407	6.42361	0.00812867	2.08998	0.0104644	3.91691	0.0115075	1.93902	0.0158924	8.93032	6.39447e-05	4.1942	0.000662326	Y
Q9D2V7	Coro7	7	7	7	22.451	14	19.6799	17.5083	18.1318	17.469	21.543	17.1741	26.9106	25.5302	26.5328	7.74017	0.00015725	3.80341	0.000711564	7.88452	0.000501861	3.29942	0.00377734	7.59581	0.00664324	2.17762	0.00837545	Y
Q9CQI6	Cotl1	7	7	7	23.14	40	26.6178	25.2554	25.0291	24.7772	23.6624	23.3934	28.1793	28.3832	29.1479	3.78093	0.00123222	2.90931	0.00265491	2.93603	0.00704504	2.15212	0.0111868	4.62583	0.000857234	3.0669	0.00183472	Y
A0A075DC90	COX2	5	5	5	43.374	31	24.1297	23.9234	23.1274	21.1608	18.2323	16.6093	29.4752	30.9917	31.6201	9.49846	0.00169989	2.76958	0.00326668	6.96879	0.000591606	3.22797	0.00392896	12.0281	0.00123448	2.90852	0.00230749	Y
Q7JCA9	COX3	1	1	1	2.8654	1	22.0619	20.6301	18.5937	18.3478	17.5886	18.3182	20.8337	24.7168	25.6939	4.49142	0.0154592	1.81081	0.0177824	3.31958	0.137797	0.860762	0.143121	5.66327	0.0197195	1.7051	0.0219127	N
P19783	Cox4i1	4	4	4	9.7123	13	23.0406	21.2901	20.9906	16.5762	18.382	15.5606	26.8582	27.9599	28.2254	8.37444	0.00216233	2.66508	0.00386583	5.90734	0.0015076	2.82171	0.00511904	10.8415	0.000303261	3.51818	0.00104704	Y
P19536	Cox5b	1	1	1	2.0797	4	21.4232	19.9258	19.8321	19.107	16.9736	18.3779	24.5752	25.6727	25.1236	5.85055	0.000404854	3.3927	0.00125744	4.73013	0.00144505	2.84012	0.00507454	6.97098	0.000576418	3.23926	0.00143028	Y
P56391	Cox6b1	2	2	2	4.7512	7	24.6994	23.7549	21.73	17.1399	16.6724	16.3385	25.7475	26.404	26.8428	6.27558	0.0281313	1.55081	0.030349	2.93666	0.0344781	1.46246	0.0389063	9.6145	1.67479e-05	4.77604	0.000675299	Y
Q9CPQ1	Cox6c	2	2	2	2.4557	3	22.5882	22.0251	21.8455	17.9827	18.1881	16.8209	26.5501	27.3245	27.7866	7.31199	0.00195079	2.70979	0.0035783	5.06748	0.000281988	3.54977	0.0033163	9.5565	6.81433e-05	4.16658	0.000668989	Y
P48771	Cox7a2	2	2	2	2.9346	5	19.6199	18.4397	23.5523	23.887	19.1452	16.536	25.1117	24.5437	26.9842	5.34987	0.021428	1.66902	0.023683	5.00928	0.0430136	1.36639	0.0474706	5.69047	0.0666276	1.17635	0.0699094	Y
Q00493	Cpe	5	5	5	9.8734	16	21.6826	23.1004	21.7584	24.3655	23.2174	22.7208	25.5204	26.851	26.4039	3.4509	0.00114333	2.94183	0.00251867	4.07795	0.00251039	2.60026	0.00617479	2.82384	0.0106453	1.97284	0.0125652	Y
P63040	Cplx1	4	4	3	8.644	14	22.2274	18.3364	17.3769	18.7831	18.2522	16.8631	27.1985	26.8737	25.909	8.02057	0.000226382	3.64516	0.000863464	7.34687	0.00869087	2.06094	0.0129105	8.69427	0.000229748	3.63875	0.000958911	Y
P84086	Cplx2	2	1	1	5.8502	4	22.9774	21.5053	21.4354	22.045	21.5556	20.8811	27.8339	27.2277	27.7173	5.85967	3.31108e-06	5.48003	9.96856e-05	5.62028	0.000467459	3.33026	0.00365233	6.09907	9.29161e-05	4.03191	0.000718509	Y
Q8R1B5	Cplx3	4	4	4	10.121	6	22.9429	17.5636	18.2113	17.8815	17.4068	16.9236	27.9951	25.5792	27.5541	8.55447	0.000520495	3.28358	0.00147094	7.47017	0.015661	1.80518	0.0201725	9.63877	0.000262373	3.58108	0.00100074	Y
Q3UJS6	Cpne3	3	2	2	3.1292	4	21.2813	21.2738	21.4388	20.9918	22.1381	21.2185	23.7784	24.4939	24.6095	2.90353	2.14272e-05	4.66903	0.000221939	2.96259	0.00036679	3.43558	0.00360092	2.84447	0.00285979	2.54367	0.00426513	Y
Q9D6C8	Cpne4	4	3	3	6.4882	9	19.2735	18.5417	19.215	18.1774	16.0591	17.5327	23.2836	23.2355	24.7963	5.63854	0.000196966	3.70561	0.000795616	4.76169	0.00107568	2.96832	0.00467091	6.51538	0.00129499	2.88773	0.00238119	Y
Q3UYN2	Cpne6	10	10	9	59.37	37	25.203	24.5282	24.8467	19.9744	20.5701	16.724	27.5563	27.7005	28.633	5.98891	0.022756	1.6429	0.0250404	3.104	0.00134581	2.87101	0.00490929	8.87381	0.00202946	2.69262	0.00328731	Y
Q5DTH0	Cpne9	2	1	1	2.1345	2	18.7208	19.958	18.3693	20.168	18.8141	17.4766	22.3037	23.1813	23.2305	3.98734	0.000405979	3.3915	0.0012592	3.8891	0.00238281	2.62291	0.0060116	4.08558	0.00802529	2.09554	0.00984308	N
Q8BFS6-3	Cpped1	1	1	1	2.3101	2	18.2479	19.3158	18.3957	18.2423	17.5886	18.7178	22.9291	22.3126	23.8579	4.61523	1.85204e-05	4.73235	0.000213363	4.38011	0.00143999	2.84164	0.00508048	4.85035	0.000949506	3.0225	0.00192978	N
Q3UGT1	Cpt1a	3	3	3	6.308	8	23.4371	21.3674	20.0839	19.0593	17.7682	17.2339	23.8133	25.1556	26.3325	5.27547	0.0088357	2.05376	0.0111458	3.47098	0.0464172	1.33332	0.0507309	7.07996	0.00145517	2.83709	0.00258722	N
Q8BGD5	Cpt1c	4	4	4	7.0346	6	19.5444	18.0285	19.2083	17.559	17.4065	21.1066	24.0376	24.7152	25.5039	5.94335	0.000291512	3.53534	0.00100647	5.82516	0.000738137	3.13186	0.00415639	6.06153	0.00908812	2.04153	0.0109387	Y
E9Q3M9	Cracdl	8	8	8	31.846	20	19.9007	19.2028	19.2001	20.7243	17.8531	17.5607	26.8547	26.1145	26.4854	7.41126	1.96516e-05	4.7066	0.000218588	7.05035	2.39532e-05	4.62064	0.00257554	7.77217	0.0016629	2.77913	0.0028084	Y
H7BX88	Crat	2	2	2	2.5192	4	22.5113	19.6224	16.7988	18.8488	18.3771	17.497	23.8375	24.165	23.8574	5.01074	0.00422409	2.37427	0.00627087	4.30915	0.0595645	1.22501	0.0641989	5.71232	0.000154024	3.81241	0.0008164	Y
P97427	Crmp1	18	16	15	71.329	63	25.7915	24.6687	24.4368	24.4628	16.2967	22.2119	29.9203	29.8712	30.2912	7.04947	0.0115546	1.93725	0.0138483	5.06189	0.000322532	3.49143	0.00348458	9.03705	0.0207342	1.68331	0.0229499	Y
O54983	Crym	4	4	4	6.8787	7	22.7623	20.4523	20.6039	20.9999	19.8413	17.8527	25.7664	26.062	26.2521	5.60809	0.000636034	3.19652	0.0016758	4.75398	0.00331938	2.47894	0.00707758	6.46221	0.00225157	2.64751	0.00357779	Y
Q9CZU6	Cs	10	10	8	62.987	60	28.559	26.1254	26.0746	23.9357	23.9996	23.7978	30.2442	30.7732	32.0002	5.59051	0.0020427	2.6898	0.00369881	4.08619	0.0135987	1.8665	0.0181262	7.09483	0.000171544	3.76563	0.000855069	Y
Q3U672	Csde1	3	3	3	6.9476	6	18.3939	21.8909	21.7007	20.3312	20.0076	17.6714	24.6978	22.7336	25.5399	4.32451	0.00727116	2.1384	0.00950682	3.66197	0.0598985	1.22258	0.0644972	4.98705	0.0134245	1.8721	0.0154893	Y
Q9ERK4	Cse1l	11	11	11	30.902	29	25.3365	24.3712	23.4087	22.8479	20.9847	20.3175	27.2473	27.795	28.519	4.97598	0.00396079	2.40222	0.0059425	3.4816	0.00643996	2.19112	0.0106375	6.47035	0.0015423	2.81183	0.00266248	Y
Q9JMK2	Csnk1e	2	2	1	3.4883	4	21.1324	18.7402	19.295	19.2768	17.9468	17.5563	23.6624	24.0284	24.6233	5.11348	0.000308542	3.51069	0.00103983	4.3822	0.00482527	2.31648	0.00885089	5.84475	0.000587703	3.23084	0.00144873	N
Q8BVP5	Csnk1g2	3	3	3	7.3638	5	19.6442	19.0865	17.0612	20.4258	17.3134	15.4223	22.4847	24.0422	25.4639	5.83802	0.00233831	2.6311	0.00406147	5.39964	0.00975554	2.01075	0.0141205	6.27641	0.0207222	1.68356	0.0229479	N
Q61177	Csnk2a1	6	6	6	40.04	23	20.5931	23.1861	22.4753	17.6123	24.997	16.3338	25.6859	25.9695	27.1182	5.39158	0.0323296	1.4904	0.0345155	4.173	0.00934652	2.02935	0.0136598	6.61016	0.0730291	1.1365	0.0764487	Y
Q8BPF9	Csnk2a2	4	4	4	9.5015	5	19.3911	21.6696	20.3375	17.6154	16.8884	17.7052	24.1625	24.6684	26.5155	6.18096	0.00132342	2.8783	0.00276693	4.64944	0.00880742	2.05515	0.0130579	7.71248	0.000532001	3.27409	0.00136507	Y
Q71M36-2	Cspg5	2	2	1	7.9364	9	21.3603	21.6932	21.2595	21.2275	16.7353	18.0306	25.3785	25.9546	26.5214	5.90044	0.0024696	2.60737	0.00422131	4.51384	0.000220379	3.65683	0.00323127	7.28703	0.00609069	2.21533	0.0078052	Y
P97315	Csrp1	3	3	3	7.8478	6	19.0655	17.346	18.1483	18.5035	17.3163	16.6159	26.539	25.7182	26.9413	8.56694	1.70143e-06	5.76919	8.00381e-05	8.21292	0.000179967	3.74481	0.00301011	8.92095	0.000171383	3.76603	0.000856157	Y
Q62426	Cstb	1	1	1	3.8347	9	19.3596	18.411	17.4482	17.2845	17.6075	17.5049	23.3162	23.6499	24.387	5.84841	1.00134e-05	4.99942	0.000161502	5.3781	0.00107174	2.96991	0.00467181	6.31872	4.40428e-05	4.35612	0.000625463	Y
A0A0J9YU62	Ctbp1	8	8	8	19.59	31	24.1832	23.4887	23.5475	23.5237	20.6009	18.703	28.2837	28.2332	28.6813	6.05821	0.0023921	2.62122	0.00412318	4.65958	6.02374e-05	4.22013	0.00277584	7.45684	0.0061222	2.21309	0.0078367	Y
Q6PEE2	Ctif	1	1	1	2.1627	2	20.169	17.373	17.7524	20.6967	18.2384	17.3093	21.9523	22.4481	22.8853	3.83878	0.00369948	2.43186	0.00567488	3.99712	0.0120355	1.91953	0.0163811	3.68044	0.0244701	1.61136	0.0268091	Y
Q3TGQ3	Ctnna1	6	3	3	8.0622	9	20.0413	20.5671	18.6777	19.288	17.8823	17.4649	22.8229	24.0439	24.8655	4.92389	0.000545047	3.26357	0.00150454	4.14872	0.00712115	2.14745	0.0112209	5.69906	0.00215138	2.66728	0.00343794	Y
Q61301-2	Ctnna2	23	23	20	61.167	73	25.7661	25.8589	25.9511	21.6265	21.4625	20.8247	28.1692	29.082	29.929	5.47843	0.0091406	2.03903	0.0114728	3.20137	0.00331051	2.48011	0.00707202	7.75549	0.000161976	3.79055	0.000831231	Y
Q3UZT7	Ctnnb1	13	11	11	99.862	44	24.7454	24.4179	24.8444	21.0527	22.4717	20.7912	27.8001	28.3434	29.1109	5.36425	0.00221567	2.6545	0.00390858	3.74891	0.000732291	3.13532	0.00416502	6.97959	0.000415868	3.38104	0.0012291	Y
E9Q8Z8	Ctnnd1	5	5	5	10.772	9	19.0521	17.7622	18.1827	19.4335	17.1938	18.4767	24.6815	24.9802	25.7884	6.79989	4.47353e-06	5.34935	0.000111003	6.8177	0.000172237	3.76387	0.00306229	6.78207	0.000739684	3.13095	0.00167021	Y
B7ZNF6	Ctnnd2	16	16	16	53.288	49	24.8947	23.9439	23.9505	22.7166	23.1185	21.0723	28.1288	28.134	28.8013	5.07198	0.000396123	3.40217	0.00123884	4.0917	0.000451986	3.34487	0.00372476	6.05226	0.000806359	3.09347	0.00176089	Y
P70698	Ctps1	2	2	2	3.8897	2	22.553	19.5444	18.0732	17.2386	18.2967	17.568	23.1209	19.455	20.5217	2.15354	0.161152	0.792764	0.165853	0.97565	0.598767	0.222742	0.607375	3.33144	0.0423331	1.37332	0.0452596	Y
Q3TVS6	Ctsb	3	3	3	5.9543	5	21.3345	17.3618	16.8087	18.1401	17.2645	17.0114	24.8894	25.4018	24.6318	6.9875	0.000253578	3.59589	0.000926503	6.47268	0.0109496	1.9606	0.0152619	7.50233	5.24894e-05	4.27993	0.000633802	Y
Q8C243	Ctsd	5	5	5	8.7902	7	19.1396	20.9603	21.7653	18.041	16.4935	17.1795	25.6881	26.1335	26.8982	7.31006	0.000709176	3.14925	0.00176941	5.61821	0.00275457	2.55995	0.0065129	9.00191	9.41371e-05	4.02624	0.000725466	Y
Q60598	Cttn	14	14	14	32.304	32	22.8379	22.14	22.2207	23.3148	23.3344	23.6176	29.8794	28.9926	29.3615	6.50028	9.10216e-07	6.04086	6.6299e-05	7.01165	3.21797e-05	4.49242	0.00227068	5.9889	2.63739e-05	4.57883	0.000607676	Y
B9EJA2-2	Cttnbp2	2	2	2	4.5898	4	19.054	18.2821	18.9604	21.5357	17.6673	17.6949	23.9962	21.0254	23.7624	4.06227	0.00648699	2.18796	0.0086878	4.1625	0.0133785	1.87359	0.0178962	3.96205	0.0685015	1.1643	0.0718089	Y
Q3UIA5	Cul1	6	6	6	18.626	14	22.6198	20.2998	21.3638	19.7331	17.5823	18.1771	25.8655	26.1041	26.8904	6.32403	0.000922273	3.03514	0.00214911	4.85889	0.00276274	2.55866	0.00651175	7.78917	0.000396636	3.40161	0.00119573	Y
Q9D4H8	Cul2	7	7	7	13.014	19	23.4586	21.608	22.644	23.2407	20.5351	17.8681	26.1	26.58	27.5491	5.18396	0.00511328	2.2913	0.00720261	4.17283	0.00366015	2.4365	0.00747929	6.1951	0.0182774	1.73809	0.0204309	Y
Q9JLV5	Cul3	8	8	8	16.704	16	23.7561	23.0991	22.341	18.914	18.3978	21.181	25.8416	26.3559	27.2435	5.19881	0.00626726	2.20292	0.00846887	3.41489	0.00412487	2.38459	0.00800167	6.98273	0.00180861	2.74266	0.00299182	Y
Q3TCH7	Cul4a	7	3	3	4.666	3	21.9942	19.9638	21.2807	17.923	17.1212	17.1936	23.8534	24.274	24.709	5.03273	0.00573371	2.24156	0.00787514	3.19923	0.00766193	2.11566	0.0117932	6.86622	4.24938e-05	4.37167	0.000635437	Y
E9PXY1	Cul4b	7	7	3	14.68	17	22.4756	20.6829	21.7092	16.852	16.6404	17.8296	25.7443	26.3379	26.9681	6.98514	0.00280284	2.5524	0.00461957	4.72752	0.00166824	2.77774	0.00525369	9.24276	5.40424e-05	4.26727	0.000635561	Y
Q9D5V5	Cul5	7	7	7	9.9618	12	23.9072	22.9068	23.2531	18.2127	17.5372	16.3129	26.3525	26.9909	27.7	6.65944	0.0132736	1.87701	0.0156022	3.65873	0.00168414	2.77362	0.00527433	9.66015	0.000141478	3.84931	0.000792698	Y
G5E850	Cyb5a	1	1	1	3.4493	1	19.0429	18.7682	18.2635	17.8319	17.8801	15.9648	22.9358	23.5134	23.6576	5.41038	8.2794e-05	4.082	0.000499863	4.6774	0.000123391	3.90872	0.00293281	6.14335	0.000776597	3.1098	0.00171581	Y
Q9DB73-2	Cyb5r1	2	2	2	6.4653	3	22.0966	22.2266	22.6127	19.8701	17.7055	17.2029	24.0612	26.3077	25.4516	4.98773	0.0125529	1.90126	0.0148556	2.96148	0.0116694	1.93295	0.0160569	7.01398	0.00259142	2.58646	0.00399142	N
Q9DCN2-2	Cyb5r3	8	8	8	15.713	17	24.9784	23.3327	23.3836	20.301	21.0463	18.646	26.9932	27.7913	28.467	5.80251	0.00484546	2.31467	0.00693349	3.85226	0.00499413	2.30154	0.00897831	7.75275	0.000722413	3.14121	0.00164271	Y
Q9D0M3	Cyc1	4	4	4	23.283	37	25.2861	23.3411	22.9576	17.7966	21.499	17.8445	27.5321	28.8813	29.2255	7.09215	0.00662994	2.17849	0.0088321	4.6847	0.00616122	2.21033	0.0102521	9.4996	0.00203628	2.69116	0.00329128	Y
P62897	Cycs	3	3	3	8.2126	15	25.1663	24.1348	23.8107	24.99	24.6357	24.2618	27.5585	27.9431	28.6053	3.53576	2.94191e-05	4.53137	0.000263604	3.66507	0.00199164	2.70079	0.00557957	3.40646	0.000781321	3.10717	0.00171952	Y
A0A0R4J119	Cyfip1	21	9	9	25.132	21	24.9215	23.5683	23.8409	22.7165	20.0358	21.1074	26.9725	27.2403	28.084	4.73385	0.00375259	2.42567	0.00571751	3.32203	0.00335018	2.47493	0.00710302	6.14566	0.00192404	2.71579	0.00313908	Y
Q6PGK0	Cyfip2	15	1	1	13.753	6	21.7464	21.2574	21.478	17.63	17.4604	17.5878	24.1986	25.0197	25.5142	5.38417	0.00462025	2.33533	0.00670902	3.41689	0.00112126	2.95029	0.00474121	7.35144	4.52643e-05	4.34424	0.000623212	Y
Q5SQX6	Cyfip2	25	25	6	68.349	92	26.9916	26.2451	26.2297	24.308	23.1908	23.3218	29.859	30.0375	30.5075	5.08682	0.00136555	2.86469	0.00280822	3.64587	0.000327174	3.48522	0.00346835	6.52778	8.42777e-05	4.07429	0.000702211	Y
Q3TJI3	Cyld	7	7	7	27.058	11	22.388	22.3472	17.0201	19.7399	17.4384	17.4525	26.3822	24.7486	25.6106	6.1828	0.00477271	2.32124	0.00686419	4.99538	0.0535879	1.27093	0.0581179	7.37022	0.00120427	2.91928	0.00227361	N	Yes	Hydrolase, Protease, Thiol protease
Q9JKY7	Cyp2d22	2	2	2	5.912	9	21.6539	18.2749	19.0133	18.7595	18.829	17.7118	22.575	24.7188	24.9475	5.04004	0.00114167	2.94246	0.00251746	4.43306	0.0253569	1.5959	0.0299926	5.64701	0.00252238	2.59819	0.00391984	N
Q9WVK8	Cyp46a1	5	5	5	8.6123	10	23.3704	22.9371	22.8033	21.0297	18.7089	16.8306	25.7271	26.3259	26.9064	5.37314	0.0121883	1.91406	0.0145231	3.28287	0.000997817	3.00095	0.00454248	7.46342	0.00408452	2.38886	0.00571782	Y
Q8K0C4	Cyp51a1	2	2	2	5.5841	2	18.6298	18.6123	18.3452	21.7842	17.5512	17.5302	20.7798	24.2613	25.0487	4.62115	0.00836318	2.07763	0.010681	4.8342	0.0212655	1.67232	0.0257881	4.40809	0.0843073	1.07413	0.0874844	N
Q8BHZ0	Cyria	6	5	5	16.394	23	23.0937	23.1346	23.0675	21.654	21.2088	20.5531	25.6163	26.5523	27.4253	4.41266	0.000642254	3.19229	0.00168433	3.43266	0.00278119	2.55577	0.00652121	5.39266	0.00091756	3.03737	0.0018973	Y
A0A2I3BQK1	Cyrib	4	1	1	5.8068	5	18.375	16.646	21.9446	19.058	17.1899	16.4258	24.8636	25.4723	26.5212	7.34581	0.000689088	3.16173	0.0017385	6.63048	0.0153575	1.81368	0.0198496	8.06114	0.000933446	3.02991	0.00191611	Y
Q921M7	Cyrib	10	10	6	95.825	40	25.9687	24.8228	25.1236	22.1551	17.7616	20.6028	28.017	28.8452	29.4016	6.01549	0.016189	1.79078	0.0184994	3.44955	0.00284881	2.54534	0.0065773	8.58143	0.00311994	2.50585	0.00457753	Y
P63034-2	Cyth2	2	2	2	5.582	4	21.6443	20.8078	21.9613	17.7341	17.4755	17.5825	25.1172	25.4136	25.9782	5.96872	0.00250294	2.60155	0.00424936	4.03182	0.000700229	3.15476	0.00412824	7.90562	7.345e-06	5.13401	0.000535	Y
D3Z6K8	D3Z6K8	8	8	8	30.343	22	22.7579	22.5517	22.3336	20.8431	18.0892	18.4326	25.4092	25.9097	26.6168	5.14391	0.00506805	2.29516	0.00716124	3.43086	0.000761038	3.11859	0.00419128	6.85695	0.00183688	2.73592	0.00302971	Y
Q8BXF0	D430041D05Rik	1	1	1	13.29	6	19.5406	18.7774	17.1522	18.0006	18.2899	17.3158	23.2956	24.0176	24.4695	5.74815	2.34574e-05	4.62972	0.000231296	5.4375	0.0022572	2.64643	0.00589902	6.0588	0.000172312	3.76369	0.000853247	Y
D3YTS3	D630045J12Rik	3	3	3	16.844	11	19.3278	18.8033	18.4086	16.529	17.6709	18.1359	24.591	24.5774	25.7595	6.83004	1.33156e-05	4.87564	0.000177909	6.12939	0.000205729	3.6867	0.00316011	7.53069	0.000259621	3.58566	0.00099698	N
Q8BPM0-2	Daam1	5	5	4	8.9214	8	20.9004	19.7288	18.6428	18.2152	17.5736	16.7476	23.7425	24.7438	26.0282	6.20346	0.000426639	3.36994	0.00130007	5.08086	0.00543114	2.26511	0.00946259	7.32606	0.000737982	3.13195	0.00166803	N
A4FU75	Dagla	5	5	5	14.161	13	20.5283	18.6948	18.5021	17.5695	17.3146	17.1754	25.5982	26.1804	26.7638	7.88338	2.06738e-05	4.68458	0.000218138	6.93909	0.000676823	3.16952	0.0041529	8.82767	1.56493e-05	4.80551	0.000692865	N
Q8BK18	Dars	12	12	12	21.859	22	25.1191	23.1016	23.7607	22.2211	21.0363	18.918	25.9584	27.3424	28.6612	4.9612	0.00938744	2.02745	0.0117369	3.32687	0.0274657	1.56121	0.0320339	6.59552	0.00604266	2.21877	0.00776569	Y
Q9QXS6-2	Dbn1	8	8	8	27.717	22	22.9838	22.6124	21.9599	23.555	16.9252	20.1926	28.6315	28.6259	29.4186	7.52051	0.00145033	2.83853	0.00292397	6.3733	8.94956e-05	4.0482	0.00292871	8.66773	0.0109347	1.96119	0.0128865	Y
Q62418-3	Dbnl	3	3	3	7.5194	5	21.0662	18.1688	19.2085	20.5513	20.6839	20.2926	25.5811	25.2448	25.1384	5.32621	8.54002e-05	4.06854	0.0005048	5.84024	0.00243284	2.61389	0.00606331	4.81218	1.06579e-05	4.97233	0.000572989	Y
Q8CHG1	Dclk1	13	13	12	38.926	28	23.3446	23.314	24.1987	24.3076	22.2322	21.6876	27.6523	27.9306	28.9116	4.98401	0.000149742	3.82466	0.000701488	4.5457	0.000690971	3.16054	0.00413849	5.42232	0.00359329	2.44451	0.00514173	Y
A0A0A6YX71	Dclk2	5	5	4	11.077	8	22.4141	18.3206	20.1932	21.5328	20.1847	17.4615	25.269	25.5009	26.1465	5.62098	0.00162359	2.78952	0.00315225	5.32952	0.0117129	1.93134	0.0160874	5.91244	0.00850417	2.07037	0.0103239	Y
D3YX34	Dctn1	23	23	23	106.3	69	25.8156	25.3878	25.9611	24.7097	22.378	23.0858	28.5453	28.9556	29.7449	4.52561	0.00174615	2.75792	0.00332166	3.36042	0.00101521	2.99345	0.00453928	5.69079	0.00182958	2.73765	0.00302208	Y
Q8CBY8-2	Dctn4	3	3	3	10.952	8	20.2805	18.9506	18.5975	18.6844	19.7712	16.9519	26.2709	25.628	26.3415	7.20745	1.80293e-05	4.74402	0.00020877	6.80393	0.000264137	3.57817	0.00331345	7.61096	0.000867406	3.06178	0.00184079	N
Q9CWS0	Ddah1	4	4	4	6.9039	7	24.1803	21.3122	21.2109	19.2856	22.656	18.4077	26.4777	26.2561	27.5774	5.59496	0.00347677	2.45882	0.0054329	4.53594	0.0126753	1.89704	0.017087	6.65398	0.00803962	2.09476	0.00985529	Y
Q3U1J4	Ddb1	13	13	13	39.161	42	25.7527	24.9833	24.8468	17.976	20.2355	17.3046	27.2089	27.9107	28.6489	6.07301	0.0327825	1.48436	0.0349494	2.72856	0.00557423	2.25381	0.00960078	9.41746	0.000653348	3.18486	0.00153194	Y
O88533	Ddc	1	1	1	13.999	5	18.6973	17.6752	18.7227	17.6473	19.6497	17.4592	22.5484	23.8858	23.8998	5.13609	5.33966e-05	4.27249	0.000381549	5.07956	0.00085063	3.07026	0.00433572	5.19262	0.00335812	2.4739	0.0048669	Y
F8WHP5	Ddhd1	2	2	2	2.5973	3	19.8803	18.2343	18.5513	16.9998	20.662	17.4131	23.8122	23.1142	24.0964	5.05078	0.000642886	3.19187	0.00168208	4.78561	0.00119676	2.92199	0.00477433	5.31596	0.0112343	1.94946	0.0131845	Y
Q3UG68	Ddost	2	2	2	5.4505	4	21.2626	18.5093	19.5026	17.6943	17.7185	19.2663	23.2914	24.5132	25.3547	5.39412	0.00052352	3.28107	0.00147764	4.62823	0.00993745	2.00272	0.014274	6.16001	0.00148206	2.82913	0.00261445	N
Q922B8	Ddx1	2	2	2	4.7605	5	20.7637	18.9174	19.8561	20.2671	17.5016	18.1791	23.9657	24.6504	24.5585	5.14401	0.000280665	3.55181	0.000979508	4.54576	0.00138091	2.85983	0.00497305	5.74225	0.00260866	2.58358	0.00400432	Y
Q9Z1N5	Ddx39b	7	7	7	16.651	17	24.0889	23.3798	23.1003	21.3495	16.9522	18.4585	26.8992	27.3923	28.4268	6.35126	0.00870503	2.06023	0.0110365	4.0498	0.00166474	2.77865	0.00524999	8.65273	0.00318395	2.49703	0.00465934	Y
Q3U484	Ddx3y	6	5	5	11.975	16	23.4275	19.0821	21.4426	22.9432	23.2514	22.3139	26.269	25.9381	26.5331	4.16995	0.00385357	2.41414	0.00580866	4.92934	0.0177147	1.75167	0.0222468	3.41057	0.000467016	3.33067	0.00129231	Y
Q61656	Ddx5	8	8	6	12.245	22	24.3363	21.9863	22.2728	23.384	21.645	22.2838	26.6281	26.5754	27.1502	4.13319	0.000274774	3.56102	0.000970954	3.91944	0.00679331	2.16792	0.010941	4.34694	0.00129287	2.88844	0.00238117	Y
Q9CQ62	Decr1	2	2	2	4.9447	5	22.0642	20.5097	17.8794	18.9916	18.4376	17.8761	24.4243	23.7304	24.6021	4.95916	0.00177797	2.75007	0.00336518	4.10115	0.0304658	1.51619	0.034973	5.81717	0.000154033	3.81239	0.000814535	Y
Q6NS52-2	Dgkb	5	5	5	15.087	16	19.9204	18.7036	19.5629	18.2563	17.7712	16.4789	24.4389	25.0002	25.4315	6.50798	6.51604e-05	4.18602	0.000430211	5.56121	0.000271844	3.56568	0.003336	7.45475	0.000246485	3.60821	0.000978143	Y
Q6A0B7	Dgkd	1	1	1	3.3723	1	18.6843	18.1477	20.1198	17.6709	18.6414	17.2986	20.6024	22.0156	21.8522	3.06297	0.00236451	2.62626	0.00409124	2.50616	0.0274682	1.56117	0.0320203	3.61978	0.00379376	2.42093	0.0053741	N
F2Z490	Dgke	2	2	2	3.2212	5	18.8088	20.4121	20.1272	18.7105	18.3303	18.8961	23.739	24.5506	25.2577	5.3016	3.89481e-05	4.40951	0.000316348	4.73308	0.00200889	2.69704	0.00556572	5.87012	0.000234993	3.62895	0.000964753	Y
A0A2I3BQ43	Dgkh	2	2	2	5.8942	6	21.5827	19.8844	21.7319	18.2204	21.9494	21.9314	23.0691	23.5304	24.0121	2.65381	0.0240231	1.61937	0.0262302	2.47084	0.0192825	1.71484	0.0238052	2.83677	0.0891654	1.0498	0.0922288	Y
Q80UP3	Dgkz	2	2	2	8.6668	7	19.7784	18.5128	18.8685	18.5651	17.5654	17.6559	23.544	23.8185	24.2468	5.37878	1.46335e-05	4.83465	0.000188814	4.81658	0.000357623	3.44657	0.00358895	5.94099	9.68523e-05	4.01389	0.000728975	Y
Q8K0E9	Dhdh	2	2	2	4.2029	4	18.1172	19.4842	19.1649	18.6096	16.0713	16.7287	20.6111	22.774	24.0533	4.45013	0.00378102	2.42239	0.00573374	3.55734	0.030633	1.51381	0.0350935	5.34292	0.0132593	1.87748	0.0153143	Y
Q3TVU9	Dhrs1	3	3	3	6.8427	12	24.4518	23.1683	22.7603	21.9871	17.7673	20.2306	25.5526	26.3729	27.1134	4.61872	0.0157714	1.80213	0.018077	2.88616	0.0132425	1.87803	0.0177562	6.35128	0.00822057	2.0851	0.010039	Y
Q9CXR1	Dhrs7	1	1	1	3.9863	6	22.0807	20.5045	18.89	18.7643	18.544	16.4185	23.9808	25.1675	25.8137	5.787	0.00192169	2.71632	0.00354798	4.49559	0.0135104	1.86933	0.0180404	7.0784	0.00153897	2.81277	0.00265876	N
Z4YKT6	Dhrs7b	1	1	1	2.1521	3	18.3448	19.0264	19.2671	18.5793	17.575	16.6826	21.6994	22.5055	23.4605	4.3093	0.000345556	3.46148	0.00112592	3.67571	0.00315583	2.50089	0.00689822	4.94289	0.00271542	2.56616	0.00410678	N
Q3TFE5	Dhx15	4	4	4	7.5477	6	20.6537	17.9202	17.5042	17.1129	18.1435	16.716	22.3342	22.9007	24.0042	5.07129	0.000757168	3.12081	0.00184233	4.38699	0.0164287	1.7844	0.0209227	5.75558	0.000893666	3.04882	0.00187189	Y
Q6PGC1	Dhx29	3	3	3	4.6017	4	19.4768	18.1166	18.3567	18.1099	17.3787	17.4063	21.5433	22.101	23.6239	4.2819	0.000215908	3.66573	0.000843461	3.7727	0.00732715	2.13506	0.0114259	4.79109	0.00198104	2.70311	0.00321581	Y
A0A0G2JGL8	Dhx30	3	3	3	6.3969	5	19.73	18.0523	17.5854	17.3936	17.6705	18.7157	23.2459	23.9546	23.9692	5.53196	2.12965e-05	4.67169	0.000221601	5.26734	0.00161233	2.79255	0.00522331	5.79659	0.00024426	3.61215	0.000974451	Y
O70133	Dhx9	11	11	11	115.4	42	25.63	23.7764	23.5685	21.9532	19.9912	21.2218	27.6273	28.1545	28.9928	5.56803	0.00283067	2.54811	0.00464172	3.93326	0.00683021	2.16557	0.0109691	7.2028	0.000494753	3.30561	0.00132994	Y
Q3US76	Diaph1	3	3	3	9.3597	5	19.1952	18.9986	20.3614	17.477	19.6185	17.2953	21.9568	22.3884	23.9158	3.92932	0.00199652	2.69973	0.00363854	3.23525	0.0114484	1.94126	0.0158203	4.62339	0.00835372	2.07812	0.010185	Y
Q66L71	Dip2a	7	5	2	8.3735	11	21.8027	18.4979	20.2344	17.5422	22.944	17.2282	24.786	25.4637	25.9799	5.70163	0.00505748	2.29607	0.00715077	5.23153	0.00672708	2.17217	0.0109043	6.17173	0.0307746	1.51181	0.0333601	N
B2RQC7	Dip2b	8	1	1	6.033	6	19.1048	17.4788	18.0457	17.4212	18.9192	21.4716	19.9417	23.0143	23.4709	3.40207	0.0218604	1.66034	0.0241255	3.93253	0.0310798	1.50752	0.0354436	2.87162	0.151081	0.82079	0.154362	Y
Q3UH60	Dip2b	9	9	2	23.634	27	23.3159	22.2118	21.3243	17.2072	17.6178	17.625	25.926	26.3209	27.5601	6.71864	0.00474217	2.32402	0.00683332	4.31832	0.00468494	2.3293	0.0086781	9.11895	5.80707e-05	4.23604	0.000642763	Y
B7ZMZ7	Dip2c	7	4	4	5.6353	5	22.6996	20.8988	21.21	17.8216	18.0954	16.8153	24.7374	25.2964	25.7979	5.68712	0.0048817	2.31143	0.00695889	3.67442	0.00441982	2.3546	0.00837947	7.69981	9.99117e-05	4.00038	0.000725404	Y
Q91Z61	Diras1	6	5	5	11.147	9	21.1384	20.0253	19.5963	17.1011	17.9851	18.165	24.6123	26.1556	26.5999	6.78739	0.000228276	3.64154	0.000867756	5.53593	0.00186512	2.72929	0.00544114	8.03884	0.000303591	3.51771	0.00104498	Y
Q5PR73	Diras2	6	6	5	25.628	26	25.6564	24.6028	24.6614	20.9361	17.2518	16.5264	27.2669	27.9597	28.2231	6.21074	0.0358743	1.44522	0.0380838	2.84303	0.00308526	2.51071	0.00685007	9.57846	0.00235389	2.62821	0.00371425	Y
Q8C0W5	Dis3l2	3	3	3	5.3353	6	18.4904	19.2383	19.0348	19.1573	17.7152	16.2222	24.2188	24.7123	24.2026	6.06822	5.85547e-05	4.23244	0.000400656	5.45676	4.02759e-05	4.39496	0.00245792	6.67969	0.0015053	2.82238	0.00263691	N
Q8BMF4	Dlat	10	10	10	162.07	38	25.9245	24.2105	23.1868	23.342	20.9379	20.972	28.3436	28.5742	29.1302	5.58705	0.00192057	2.71657	0.00354882	4.24207	0.00699112	2.15545	0.0111483	6.93204	0.00111999	2.95079	0.00216149	Y
O08749	Dld	5	5	5	29.416	15	24.1906	21.1921	22.0137	22.536	21.8135	21.1482	27.7246	27.7121	27.9889	5.65953	6.87014e-05	4.16303	0.000449646	5.34309	0.00402198	2.39556	0.00787652	5.97597	0.000129807	3.8867	0.000779532	Y
D3Z3B8	Dlg1	8	6	1	102.7	15	23.2245	19.3548	21.357	20.777	19.5275	21.4683	26.6986	25.4382	26.3675	5.21658	0.000618453	3.20869	0.00165458	4.85599	0.0146391	1.83449	0.0191957	5.57718	0.00121646	2.9149	0.0022928	Y
A0A338P6J0	Dlg2	17	17	15	107.03	49	24.9037	22.8973	22.3441	24.1784	21.7139	22.2437	29.2317	29.1513	29.453	6.23183	6.69243e-05	4.17442	0.000440569	5.89698	0.00166265	2.7792	0.00526545	6.56668	0.000959057	3.01816	0.0019422	Y
P70175	Dlg3	7	6	6	14.959	13	24.0412	21.13	20.1647	23.7469	26.3668	21.315	26.9799	25.7285	24.1806	2.83556	0.0985354	1.00641	0.102108	3.85102	0.0532972	1.2733	0.0578582	1.82009	0.336589	0.4729	0.340968	Y
Q62108-2	Dlg4	12	11	11	35.141	45	25.2784	23.4212	23.604	25.4872	23.8781	23.5959	28.1502	28.614	29.5623	4.56469	0.000145783	3.83629	0.000685788	4.67428	0.00293995	2.53166	0.00668519	4.45509	0.00348283	2.45807	0.00500587	Y
Q9D415-4	Dlgap1	4	3	3	5.5988	2	20.7687	18.9829	20.567	21.85	21.3389	20.6805	26.3894	24.9825	25.6893	4.98905	0.000104984	3.97888	0.00057398	5.58087	0.00130911	2.88303	0.00483	4.39723	0.00114159	2.94249	0.00219006	Y
Q3V2X4	Dlgap2	3	2	2	8.8422	4	19.1096	17.5505	17.8406	17.9809	17.1765	17.3769	24.523	24.1876	24.686	6.62636	1.03748e-06	5.98402	6.33143e-05	6.29862	0.000229864	3.63853	0.00326436	6.95411	1.62328e-05	4.78961	0.000704878	Y
B1AS06	Dlgap3	7	7	6	20.128	30	22.6085	22.2225	23.3094	24.1296	22.1948	21.2825	27.1694	26.9294	27.7203	4.64847	0.000124243	3.90573	0.000626207	4.55956	0.000321597	3.49269	0.00349118	4.73738	0.00555568	2.25526	0.0072892	Y
B7ZNS2	Dlgap4	5	5	5	25.271	12	21.1584	17.2868	16.8511	20.5091	17.0077	15.9399	25.711	25.1996	25.3007	7.27821	0.000789157	3.10284	0.00190173	6.97162	0.00718178	2.14377	0.0112849	7.58481	0.005465	2.26241	0.00719952	Y
Q9D2G2	Dlst	4	4	4	7.6141	8	23.5477	22.0029	17.7566	21.3705	21.2195	20.695	23.9978	26.6415	27.0715	4.80495	0.00778735	2.10861	0.0101115	4.80125	0.0723939	1.1403	0.0771791	4.80866	0.00807736	2.09273	0.00988546	Y
Q9CRA7	Dmac2l	2	2	2	5.1144	2	22.0025	21.6618	20.8204	20.1358	17.452	18.606	23.8983	24.2055	23.8976	3.88737	0.00818459	2.087	0.0105184	2.50554	0.00238159	2.62313	0.00601524	5.26921	0.00255251	2.59303	0.00394766	Y
Q3TWL4	Dmd	3	3	3	6.8455	6	20.8044	18.77	17.5977	17.3345	19.522	17.8702	22.5597	23.5437	25.2063	5.1201	0.000975129	3.01094	0.00222408	4.71256	0.0178188	1.74912	0.0223652	5.52764	0.0055178	2.25823	0.00725637	Y
Q9WV69-4	Dmtn	6	6	6	22.767	18	22.4394	20.4785	20.6409	18.224	16.8683	17.2594	27.6424	26.365	27.1196	7.72391	0.000685352	3.16409	0.00173684	5.85604	0.00130724	2.88364	0.00484688	9.59178	6.23404e-05	4.20523	0.000651688	Y
Q8BPN8-2	Dmxl2	52	52	52	226.39	193	28.0136	26.7877	26.983	24.4893	21.8898	22.7947	30.0445	30.5524	31.3062	5.47471	0.00828101	2.08192	0.0106061	3.37297	0.00308516	2.51072	0.00685659	7.57645	0.000857886	3.06657	0.00183265	Y
Q8VHE6	Dnah5	2	2	2	2.0716	2	19.8638	18.4847	20.1048	16.3667	17.1287	16.5009	24.2879	24.758	25.133	6.65132	0.000299048	3.52426	0.00101848	5.24181	0.000729368	3.13705	0.00417998	8.06083	1.855e-05	4.73166	0.000625163	N
Q3TK61	Dnaja1	3	3	3	15.049	9	20.5251	18.4551	18.1838	21.7982	20.076	21.7888	24.8351	25.3954	25.7773	5.19812	0.000955809	3.01963	0.00219778	6.28128	0.00134454	2.87143	0.00492053	4.11496	0.00291451	2.53543	0.00433243	Y
Q9QYJ0	Dnaja2	2	2	2	7.7442	4	20.8491	17.8031	18.2841	20.0017	17.539	18.6096	24.1561	23.6988	25.0881	5.46658	0.000296011	3.52869	0.00101425	5.33558	0.00660591	2.18007	0.0108166	5.59759	0.00242833	2.61469	0.00380776	Y
Q8R1X2	Dnaja4	1	1	1	5.1998	1	19.1612	17.9402	17.555	19.0945	16.698	18.6474	22.2185	22.4928	23.4214	4.52816	0.000169482	3.77088	0.000740213	4.49206	0.00176401	2.7535	0.00536087	4.56426	0.00512134	2.29062	0.00680235	Y
Q5U458	Dnajc11	4	4	4	9.6497	11	21.9358	18.0791	20.9831	17.7177	16.8003	18.5704	25.36	26.0375	27.0707	7.14165	0.000693987	3.15865	0.00174696	5.8234	0.00992326	2.00335	0.0142627	8.45991	0.000289201	3.5388	0.00103818	Y
G3X922	Dnajc13	4	4	4	6.3942	7	21.9221	17.9416	21.1469	18.93	17.6694	17.6822	24.1141	24.4129	25.2763	5.3857	0.00215837	2.66587	0.00386181	4.26421	0.0281723	1.55018	0.0327059	6.5072	0.00028042	3.55219	0.00102957	Y
Q80TN4	Dnajc16	2	2	2	9.353	5	19.7677	19.3071	19.4795	17.2728	17.3419	18.2729	22.0029	23.0318	23.6218	4.31184	0.000587434	3.23104	0.00158853	3.3674	0.0023799	2.62344	0.00601772	5.25628	0.000781507	3.10707	0.00171825	N
Q80TZ3-2	Dnajc6	11	11	11	28.518	35	24.6887	24.1523	24.3949	22.2638	22.0779	22.4872	28.4839	28.1985	29.1589	5.26967	0.000181708	3.74063	0.000765479	4.20183	0.000204559	3.68918	0.00316366	6.33751	3.3103e-05	4.48013	0.000622888	Y
A0A0J9YUN4	Dnm1	31	31	2	199.36	176	29.4015	28.7936	28.6544	27.6396	26.6029	26.7343	31.6343	32.0556	32.7176	4.16476	0.000685277	3.16413	0.00174056	3.18597	0.00122139	2.91315	0.00479633	5.14355	0.000344395	3.46294	0.00110775	Y
P39053-5	Dnm1	30	1	1	2.5825	6	19.776	17.4189	18.2762	19.0338	16.6967	17.6288	21.1421	22.7331	23.345	4.26832	0.00107578	2.96828	0.00240506	3.91636	0.014664	1.83375	0.0191728	4.62028	0.0080976	2.09164	0.00990487	Y
E9PUD2	Dnm1l	28	28	2	155.98	124	26.8477	26.8789	26.9605	25.1608	24.1905	23.8001	30.1354	30.1757	30.9883	4.7934	0.000978302	3.00953	0.00222682	3.53745	0.000225505	3.64684	0.00322272	6.04936	0.000248816	3.60412	0.000982214	Y
Q3TCR7	Dnm2	12	3	3	6.3228	9	26.0451	25.6697	25.3579	24.4831	23.463	23.7228	28.9619	29.0065	29.5982	4.3986	0.000261343	3.58279	0.000947211	3.49795	0.000254908	3.59362	0.00330794	5.29925	0.00013574	3.86729	0.000779901	Y
Q8BUT2	Dnm3	19	15	11	31.838	38	26.0562	24.4497	24.5527	23.952	18.4713	21.6908	28.4725	29.075	29.676	5.87907	0.00881855	2.0546	0.0111304	4.05499	0.00290507	2.53684	0.00664604	7.70314	0.00908669	2.04159	0.0109428	Y
Q8CAJ7	Dnpep	5	5	5	6.8934	7	22.7134	21.5868	21.0506	17.1881	18.8946	17.8964	24.1355	23.7114	23.7715	3.98448	0.0197239	1.70501	0.0220369	2.0892	0.0146609	1.83384	0.0191798	5.87976	0.000329228	3.4825	0.00108367	Y
Q8BUR4	Dock1	3	3	3	5.6665	5	21.0247	19.0475	19.3595	18.281	16.6089	16.6716	22.1642	21.9199	23.8395	4.14235	0.00664248	2.17767	0.00884358	2.83065	0.0302377	1.51945	0.034835	5.45404	0.00258752	2.58712	0.00398814	N
Q8CIQ7	Dock3	9	9	8	21.587	21	21.0658	19.6551	20.0443	20.0417	16.8273	18.1853	25.8819	26.431	27.0515	7.15157	0.000126061	3.89942	0.000629747	6.19974	0.000327395	3.48493	0.00345448	8.10341	0.00121797	2.91436	0.00229181	Y
B2RUG6	Dock4	7	6	6	13.645	16	21.8555	21.3206	19.4932	17.7512	17.3661	17.6043	24.8443	25.1871	26.232	6.18935	0.00141163	2.85028	0.00286643	4.53139	0.00542529	2.26558	0.0094597	7.84731	5.40931e-05	4.26686	0.000632861	Y
Q8VDR9	Dock6	2	2	2	2.4846	2	18.3419	19.0081	27.1883	23.1943	23.3419	27.687	21.7532	21.5988	20.9389	-1.69662	0.494421	0.305903	0.500629	-0.0824585	0.978344	0.0095085	0.979211	-3.31078	0.0910982	1.04049	0.0941418	Y
A0A0U1RNK7	Dock7	6	6	6	57.95	9	19.8005	18.9488	18.8575	17.7546	19.012	16.8061	24.5777	24.5069	24.4811	5.99196	3.24635e-05	4.4886	0.000277661	5.3196	6.07291e-05	4.2166	0.00268875	6.66432	0.000478955	3.31971	0.0013093	N
B2RY08	Dock9	5	5	5	7.884	9	22.0192	19.3367	19.016	17.8004	18.1867	17.7108	24.2098	24.8969	25.4806	5.85081	0.000603735	3.21915	0.00162483	4.73847	0.00971029	2.01277	0.014064	6.96314	6.09561e-05	4.21498	0.000646192	Y
Q3UHQ6-2	Dop1b	2	2	2	9.5153	6	19.6852	17.6558	17.3481	18.0782	18.5944	18.6361	19.5496	21.6569	22.4805	2.89604	0.00655353	2.18352	0.00876132	2.99931	0.0580998	1.23583	0.06274	2.79276	0.0350344	1.45551	0.0376703	Y
Q6NXK7	Dpp10	16	16	15	54.3	47	24.6419	23.565	23.9429	20.3105	19.3195	18.4273	28.1297	28.6369	29.4704	7.04446	0.00327593	2.48467	0.00517276	4.69573	0.000728779	3.1374	0.00418723	9.39319	0.000149947	3.82406	0.000804229	Y
Q8BU29	Dpp3	6	6	6	12.824	15	22.1961	19.6589	20.7162	22.8063	17.5534	17.6225	25.946	26.2937	27.1516	6.37153	0.00219806	2.65796	0.00389578	5.60671	0.00237602	2.62415	0.00601464	7.13635	0.0158896	1.79889	0.0180024	Y
Q5U4C2	Dpp6	13	12	12	81.621	37	24.3713	23.6706	24.209	20.9847	16.9208	17.0578	27.5108	28.7294	29.2501	7.29443	0.0105874	1.97521	0.0128944	4.41317	0.00137533	2.86159	0.00496877	10.1757	0.00205357	2.68749	0.00331212	Y
O08553	Dpysl2	22	22	19	323.31	169	29.3315	28.0892	27.9047	27.9928	26.0545	26.4589	32.4435	32.3582	32.8988	4.92825	0.000251264	3.59987	0.000921029	4.12504	0.00099479	3.00227	0.00454704	5.73145	0.000731989	3.1355	0.0016578	Y
Q3TT92	Dpysl3	8	5	5	10.9	12	23.2369	20.1721	21.5802	17.1649	18.5416	20.1728	27.3001	27.2617	27.9338	7.3538	0.000740507	3.13047	0.00182142	5.83549	0.00306491	2.51358	0.00683175	8.87211	0.000584481	3.23323	0.00144552	Y
Q3TMU8	Dpysl4	9	9	9	24.765	30	24.4503	21.6398	22.7856	22.8942	17.4434	16.9753	27.9087	28.0891	28.4717	7.12509	0.00634092	2.19785	0.00855304	5.19795	0.00335535	2.47426	0.0071073	9.05223	0.00899214	2.04614	0.0108347	Y
Q9EQF6	Dpysl5	8	8	8	43.089	34	25.4454	23.9034	23.6603	22.1833	20.3977	17.0791	27.9066	28.224	28.9597	6.2519	0.0104756	1.97982	0.012779	4.02707	0.00326056	2.48671	0.00701844	8.47673	0.00516026	2.28733	0.00684598	Y
Q9QXB9	Drg2	5	5	5	12.209	9	21.5607	19.3282	18.3063	18.956	16.9611	18.3528	24.4689	25.0713	25.8242	6.21062	0.000319736	3.49521	0.00106484	5.38974	0.00654523	2.18407	0.010772	7.03149	0.00058017	3.23644	0.00143643	Y
E9Q557	Dsp	48	48	48	120.71	140	28.6469	28.3893	28.3521	28.5687	31.3623	29.4038	28.0034	27.6104	27.1946	-1.51771	0.0703381	1.15281	0.0732919	-0.859987	0.0267073	1.57337	0.0313436	-2.17544	0.0647326	1.18888	0.0679527	Y
A0A087WSP0	Dst	11	11	11	24.437	21	23.1766	21.2062	22.5166	18.7228	24.0834	17.1432	24.0649	25.824	26.0627	4.17573	0.0407068	1.39033	0.0429714	3.01739	0.0243069	1.61427	0.0289173	5.33407	0.0717741	1.14403	0.0751697	Y
Q9R0P5	Dstn	4	4	4	82.693	10	23.6684	22.7934	21.7653	22.4822	20.1529	17.5924	25.7429	25.9492	27.3504	4.93841	0.0084475	2.07327	0.0107765	3.60514	0.00847106	2.07206	0.012701	6.27167	0.013896	1.85711	0.0159599	Y
Q9D2N4	Dtna	4	4	4	70.806	15	23.077	21.5906	22.2392	20.2022	17.6655	16.5826	25.3617	25.3534	25.9122	5.3163	0.0113272	1.94588	0.0136338	3.24022	0.00228938	2.64028	0.00592144	7.39238	0.00245424	2.61008	0.00383772	Y
Q9JHU4	Dync1h1	130	130	130	323.31	588	31.5445	29.3498	29.4077	28.4393	26.9949	27.9802	32.1128	32.9789	33.5659	3.93314	0.00486088	2.31329	0.00693796	2.78522	0.0291062	1.53601	0.0336345	5.08107	0.00106393	2.97309	0.00209263	Y
Q3TYJ3	Dync1i1	4	4	4	12.284	20	24.2467	23.1279	23.8263	17.1068	17.3211	19.496	26.4346	25.8901	26.7591	5.50717	0.0266316	1.5746	0.0288274	2.62769	0.00313412	2.50388	0.00689751	8.38665	0.000477604	3.32093	0.00131036	Y
Q3TPJ8	Dync1i2	3	3	3	8.3042	7	20.4881	17.4017	20.3216	17.5806	17.9547	17.3824	24.5465	25.4487	25.6103	6.68028	0.000154149	3.81206	0.000711796	5.79803	0.00535071	2.27159	0.00938036	7.56254	3.42221e-05	4.46569	0.000618188	Y
Q8R1Q8	Dync1li1	6	5	5	10.744	13	20.4417	18.2044	20.2946	22.8906	19.2557	19.0076	27.0595	27.3405	27.1462	7.16627	0.000160814	3.79368	0.000716209	7.53513	0.000489802	3.30998	0.00374906	6.79742	0.00567571	2.24598	0.00739939	Y
Q6PDL0	Dync1li2	8	8	7	28.086	28	24.4218	22.1582	22.5791	21.0297	17.1583	17.5964	27.0299	27.3079	27.7188	6.52827	0.00696752	2.15692	0.00917892	4.29914	0.00401885	2.3959	0.00787722	8.75739	0.002122	2.67326	0.00339821	Y
P63168	Dynll1	3	3	1	9.2584	25	25.2928	24.5946	24.5386	22.1892	22.3104	23.0599	27.0593	27.8683	27.3317	3.75555	0.00224699	2.6484	0.00394534	2.61112	0.00153933	2.81267	0.00514934	4.89998	0.000171334	3.76616	0.00085781	Y
Q9D0M5	Dynll2	3	1	1	5.0319	11	23.6181	22.3556	23.1657	16.7203	17.567	16.9443	26.339	27.5646	26.9874	6.90183	0.0104133	1.98241	0.0127167	3.91722	0.00156301	2.80604	0.00515224	9.88644	2.22548e-05	4.65258	0.000591192	Y
Q8BH95	Echs1	4	4	4	6.7258	7	21.7178	21.3377	21.3664	23.2853	20.8081	21.6695	26.0275	26.5839	27.0673	4.8621	4.29298e-05	4.36724	0.000335417	5.08561	9.66134e-05	4.01496	0.00290871	4.63859	0.00412055	2.38504	0.00575755	Y
Q9WUR2-2	Eci2	1	1	1	5.9441	6	19.6096	19.4295	17.1346	17.7366	17.9117	17.5178	23.6254	23.0797	23.8441	5.29313	7.23967e-05	4.14028	0.000461785	4.79189	0.00443888	2.35273	0.00839447	5.79436	2.19618e-05	4.65833	0.000597467	Y
A2ALV7	Ecpas	3	3	3	4.7267	5	21.5177	16.6742	17.9508	17.3512	17.3468	17.7651	20.0861	23.2315	28.1586	5.72444	0.0175985	1.75452	0.0198787	5.11119	0.137723	0.860993	0.143176	6.3377	0.0544804	1.26376	0.0575382	N
Q8K2D3	Edc3	2	2	2	7.1824	6	17.7076	18.9951	17.8019	17.9283	21.4209	17.7869	24.0068	23.4113	24.2703	5.28936	0.00056738	3.24613	0.00154541	5.72797	0.000296648	3.52776	0.00336599	4.85075	0.0162464	1.78924	0.0183697	N
Q3UA81	Eef1a1	9	9	5	44.579	130	29.5479	27.957	27.601	28.2966	27.4911	27.5047	30.8424	31.0007	31.4274	3.02381	0.000435537	3.36097	0.00131829	2.72157	0.0120141	1.92031	0.0163618	3.32605	0.00047473	3.32355	0.00130724	Y
P62631	Eef1a2	9	5	5	18.596	41	26.5565	25.5144	25.2973	23.9282	22.9682	22.3991	29.6233	29.6884	30.4438	5.47456	0.000815636	3.0885	0.0019551	4.12911	0.000921417	3.03554	0.00442672	6.82	0.000192385	3.71583	0.000884736	Y
F6ZFU0	Eef1d	5	5	5	14.949	16	22.7111	17.8267	17.4466	21.4906	19.6135	21.7435	26.916	26.6535	27.4002	6.85123	0.00123438	2.90855	0.0026545	7.66177	0.010965	1.95999	0.0152739	6.04069	0.0010273	2.9883	0.00204915	Y
Q9D8N0	Eef1g	8	8	8	31.052	36	25.2601	24.5717	24.5516	21.5994	18.1422	22.9913	27.7881	28.406	28.9925	5.54282	0.0106942	1.97085	0.0129895	3.60105	0.00100252	2.99891	0.00455469	7.48458	0.00724402	2.14002	0.00899725	Y
P58252	Eef2	22	22	22	76.566	97	27.9162	27.1661	27.2821	25.6813	24.7589	24.6486	29.9942	30.4233	31.1863	4.2924	0.00165333	2.78164	0.00320173	3.0798	0.00183045	2.73744	0.00541697	5.505	0.000325229	3.48781	0.00107995	Y
Q8C845	Efhd2	4	4	4	8.7247	5	19.0268	16.6151	18.6408	18.6573	17.7458	17.6335	27.4538	26.3572	23.6736	7.77497	5.92229e-05	4.22751	0.000402787	7.73395	0.00458594	2.33857	0.00860769	7.816	0.00259974	2.58507	0.00399879	Y
Q8C0D5	Efl1	4	4	4	18.895	11	19.5989	20.7085	20.309	19.3399	17.734	18.2195	23.3291	24.2243	24.7453	4.78128	0.000356392	3.44807	0.00115457	3.8941	0.00177129	2.75171	0.00537577	5.66845	0.000845626	3.07282	0.00182023	Y
P52800	Efnb2	2	2	2	3.9387	2	19.1565	18.9115	18.0134	18.0887	17.6214	18.07	20.0516	22.3078	23.6428	3.69048	0.00200684	2.69749	0.00365144	3.30694	0.0401356	1.39647	0.0445557	4.07402	0.0183535	1.73628	0.0205058	N
Q8BG67	Efr3a	4	3	3	14.187	5	18.6636	19.5805	19.5146	18.8447	19.053	18.8026	22.6627	23.9717	23.897	4.43396	5.45951e-06	5.26285	0.000128412	4.25757	0.00118593	2.92594	0.00481623	4.61035	0.000434424	3.36209	0.00125599	N
Q6ZQ18	Efr3b	6	6	5	16.549	19	23.358	22.6851	20.1948	21.6437	18.0957	21.2213	26.3646	26.6455	27.5643	5.65837	0.00170756	2.76762	0.00327585	4.77885	0.00967049	2.01455	0.0140244	6.5379	0.00512691	2.29014	0.00680575	Y
Q69ZW3	Ehbp1	4	4	4	22.063	9	21.5556	19.3233	18.4912	18.8295	17.8072	17.884	24.5114	24.987	25.213	5.92198	0.000200355	3.6982	0.000804985	5.11373	0.00549919	2.2597	0.00952236	6.73022	6.5056e-05	4.18671	0.000661696	Y
Q3T9A1	Ehd1	6	3	3	5.4774	8	19.5955	20.6984	19.3995	18.4809	18.4606	18.1888	24.2077	24.2188	24.4836	5.16607	4.08773e-05	4.38852	0.000325003	4.40557	0.000442407	3.35418	0.00372744	5.92657	1.40042e-06	5.85374	0.000527025	Y
Q9QXY6	Ehd3	11	11	8	41.286	44	24.0138	23.1034	22.7426	21.084	24.2342	21.7613	27.4281	27.567	28.2935	4.93967	0.000333186	3.47731	0.0010967	4.47629	0.000644318	3.1909	0.00408671	5.40305	0.00556404	2.25461	0.0072917	Y
A0A1L1SSA3	Eif1b	1	1	1	2.4594	2	19.0216	19.3693	19.7893	18.3861	17.8791	18.0408	22.7535	23.0508	23.547	4.36945	4.07012e-05	4.39039	0.000324747	3.72375	0.000314199	3.5028	0.00347775	5.01514	5.35826e-05	4.27098	0.000636787	N
Q6ZWX6	Eif2s1	1	1	1	2.3241	2	21.3037	18.981	18.5041	17.5979	16.8599	21.104	23.8114	20.9408	21.6284	3.06842	0.0406679	1.39075	0.0429505	2.53057	0.107409	0.96896	0.112699	3.60626	0.0831207	1.08029	0.0863323	Y
P23116	Eif3a	9	9	9	33.229	13	21.5784	22.2916	20.7629	17.6378	18.1862	15.9399	25.2059	26.0793	26.2528	6.44659	0.00377262	2.42336	0.00573642	4.30175	0.00141984	2.84776	0.00507277	8.59142	0.000331006	3.48016	0.00108478	Y
Q8JZQ9	Eif3b	2	2	2	11.437	13	22.0925	21.1993	21.4457	17.743	16.9829	17.7709	24.7324	24.7702	25.7444	5.54324	0.00498052	2.30273	0.00707742	3.50313	0.00118165	2.92751	0.0048424	7.58336	5.52839e-05	4.2574	0.000640159	Y
Q8R1B4	Eif3c	8	8	8	13.333	15	23.5483	20.0898	19.9908	17.9454	18.1744	18.2632	25.6158	26.3324	26.8019	6.5814	0.00138412	2.85882	0.00283607	5.04044	0.0144548	1.83999	0.0190315	8.12237	2.2262e-05	4.65243	0.000584507	Y
Q9CT23	Eif3e	3	3	3	6.4224	10	22.3646	21.0944	18.122	17.2147	18.4142	18.5815	22.3979	24.5092	25.7588	4.92344	0.00813725	2.08952	0.0104695	3.695	0.0813734	1.08952	0.0863851	6.15188	0.00455384	2.34162	0.00622809	Y
Q6IRT4	Eif3f	1	1	1	3.0667	1	18.2038	17.1198	17.933	18.7911	17.5248	18.756	21.6071	21.5286	21.8141	3.59517	4.49033e-05	4.34772	0.00034487	3.89774	0.000317963	3.49762	0.00348524	3.29259	0.00149537	2.82525	0.00262767	Y
Q3THA0	Eif3g	1	1	1	2.2708	3	17.6261	18.9244	18.0651	18.0623	17.8817	19.1036	23.0948	22.8091	23.8901	4.98749	6.20558e-06	5.20722	0.000129743	5.05947	0.000536724	3.27025	0.0038231	4.91551	0.000598466	3.22296	0.00145933	Y
Q9QZD9	Eif3i	2	2	2	3.0982	5	20.4913	18.7159	18.1065	18.8938	17.111	17.436	23.7459	24.057	24.0295	5.48503	0.00013411	3.87254	0.00065263	4.83955	0.00258054	2.58829	0.0062587	6.13051	0.000387608	3.41161	0.00117637	Y
Q8QZY1	Eif3l	6	6	6	14.329	23	23.1218	22.7666	22.7247	17.3466	19.0601	16.102	25.9472	26.2113	27.2026	6.26671	0.012032	1.91966	0.0143671	3.58266	0.0008792	3.05591	0.00434406	8.95077	0.000675744	3.17022	0.0015714	Y
A2A701	Eif3m	2	2	2	4.9398	3	18.7918	17.5253	18.8647	17.5074	18.0764	17.1831	24.0425	24.7223	25.3941	6.72821	2.74007e-06	5.56224	9.51858e-05	6.32573	0.00041274	3.38432	0.0036405	7.1307	0.000109539	3.96043	0.000738326	N
Q4FZL1	Eif4a1	9	9	4	21.348	29	25.6997	24.5086	24.782	23.8555	23.3988	23.8067	28.3472	28.5008	28.9968	4.27304	7.18487e-05	4.14358	0.000460893	3.61814	0.000910818	3.04057	0.00442285	4.92794	3.52906e-05	4.45234	0.00062745	Y
Q8BTU6	Eif4a2	7	2	2	3.79	6	22.9294	21.671	21.9264	18.166	15.3975	17.5167	25.522	25.3887	26.3403	6.14915	0.0112016	1.95072	0.013497	3.57472	0.00181694	2.74066	0.00541248	8.72358	0.000600123	3.22176	0.00146179	Y
Q3TDD8	Eif4b	7	7	7	269.25	17	22.3573	20.6925	21.0023	18.6502	20.3672	20.1971	28.9686	28.0484	28.5068	7.96351	1.32476e-05	4.87786	0.000178054	7.15725	0.000241281	3.61748	0.003282	8.76977	0.000133724	3.87379	0.000780229	Y
Q6NZJ6	Eif4g1	8	7	7	12.63	14	23.2637	22.2532	22.5499	18.5044	16.8731	17.1988	25.6657	25.9439	26.8092	6.03239	0.0106514	1.97259	0.0129515	3.45064	0.00164278	2.78442	0.00523926	8.61414	0.000142043	3.84758	0.000791934	Y
Q3U9U9	Eif4g2	4	4	4	6.206	9	20.955	17.6526	19.2254	18.5831	17.8655	18.4445	24.7248	25.1826	25.9322	6.49218	5.61778e-05	4.25044	0.000389109	6.00218	0.0041174	2.38538	0.00800093	6.98218	7.30961e-05	4.13611	0.000660204	Y
A0A0N4SVL0	Eif4g3	9	9	8	38.48	18	22.4419	22.2198	21.5657	22.1018	17.6057	22.7731	25.6508	26.4059	27.1939	4.96554	0.00412531	2.38454	0.00615255	4.34108	0.0011035	2.95723	0.0047102	5.59001	0.0292984	1.53316	0.031867	Y
Q05CH7	Eif5	3	3	3	7.3488	12	20.4666	18.5586	18.0858	18.0697	18.4802	18.9449	24.6202	24.5655	25.0671	5.98328	1.14273e-05	4.94205	0.000168646	5.7139	0.00155254	2.80896	0.00515535	6.25266	3.07293e-05	4.51245	0.000603363	Y
A0A0A0MQM0	Eif5a	2	2	2	8.8481	19	24.9469	23.6892	22.9205	23.2186	22.8787	23.2382	25.9452	26.4834	27.2822	3.08826	0.000630898	3.20004	0.00167007	2.71806	0.0183798	1.73566	0.0229544	3.45847	0.00103769	2.98393	0.00206078	Y
A2AFS3-3	Elapor1	1	1	1	2.787	1	19.2291	18.5145	19.0496	17.7798	21.3478	17.1496	20.518	21.3017	20.9155	2.06665	0.0515068	1.28814	0.0541192	1.98065	0.00314874	2.50186	0.00691621	2.15266	0.179957	0.74483	0.183534	Y
Q8C8T7	Elfn1	4	4	4	11.067	12	18.7696	17.9021	18.4336	17.4334	19.2025	18.6349	24.6451	24.71	25.4203	6.52913	9.83438e-07	6.00725	6.53119e-05	6.55672	5.00891e-05	4.30026	0.00245872	6.50153	0.000354898	3.4499	0.00111455	N
Q68FM6	Elfn2	4	4	4	10.601	9	26.7275	26.1739	17.6971	19.8542	18.1124	17.7338	25.6915	25.8782	26.7706	5.06362	0.0880266	1.05539	0.0913858	2.58061	0.429803	0.36673	0.438741	7.54663	0.000501789	3.29948	0.00132986	Y
F6YXR3	Elmo2	2	2	2	6.8798	5	22.1119	17.5774	17.7621	17.6489	17.0985	18.7534	24.5247	24.9669	25.7995	6.60499	0.000650254	3.18692	0.00169351	5.94656	0.0176686	1.7528	0.0222137	7.26343	0.000291434	3.53546	0.00103959	Y
A0A087WPE4	Eloc	2	2	2	4.3605	5	22.2149	20.5997	21.1683	18.5621	17.8532	17.2656	25.5866	26.3989	26.3956	6.51645	0.000997738	3.00098	0.00225741	4.79944	0.000915798	3.0382	0.00441853	8.23345	5.82851e-05	4.23444	0.000638873	Y
Q7TT37	Elp1	2	2	2	2.5291	4	20.3524	18.832	20.0868	17.9175	16.404	17.7171	24.2804	24.7059	25.3738	6.23506	0.000268504	3.57105	0.000959307	5.02964	0.000889763	3.05073	0.00437709	7.44049	0.000200762	3.69732	0.000906641	N
Q9CZX0	Elp3	2	2	2	3.7015	2	19.4787	18.4886	17.2685	16.5134	17.086	17.4224	21.007	21.8855	23.0429	4.26886	0.000753792	3.12275	0.00183808	3.56653	0.0148338	1.82875	0.0193275	4.9712	0.00153884	2.81281	0.00266057	N
Q9ER73	Elp4	3	3	3	5.2207	4	23.549	20.3875	19.3573	20.5257	18.5579	20.6741	22.551	23.4531	23.7691	2.74916	0.0335693	1.47406	0.0357714	2.15981	0.175286	0.756253	0.181641	3.3385	0.0124871	1.90354	0.0145115	N
Q8C7X2-2	Emc1	3	3	3	7.725	10	20.6871	18.2312	19.9369	18.9247	16.5423	17.3392	23.9565	25.3263	25.9568	6.46965	0.000366752	3.43563	0.00117799	5.46147	0.00430377	2.36615	0.00822159	7.47782	0.00122528	2.91176	0.00229791	Y
Q9CZX9	Emc4	3	3	3	4.0284	3	19.3599	18.288	17.4687	17.4687	19.0241	16.6398	22.3683	23.792	24.3826	5.47278	0.000141747	3.84849	0.00067667	5.1421	0.00316467	2.49967	0.00689751	5.80345	0.00322523	2.49144	0.00470147	N
Q05BC3-2	Eml1	5	5	4	14.011	6	20.7391	19.9788	19.3799	19.057	19.5404	17.8603	25.5922	25.8355	26.361	6.50361	1.17479e-05	4.93004	0.000172252	5.89692	0.000202739	3.69306	0.00315714	7.1103	0.000204261	3.68981	0.000899067	N
Q7TNG5	Eml2	2	2	2	2.0738	3	23.5153	19.8427	20.156	16.9478	17.4088	15.1763	22.8554	22.3635	25.7879	4.82779	0.0385591	1.41387	0.0408187	2.4976	0.19106	0.718831	0.197443	7.15797	0.00483766	2.31536	0.00652535	N
Q8C522	Endod1	5	5	5	12.494	15	22.8901	20.1837	18.9499	17.8326	17.5774	17.2184	25.6062	26.4137	27.2839	7.32592	0.000864155	3.06341	0.00203256	5.76004	0.010261	1.98881	0.0145627	8.89181	6.66132e-05	4.17644	0.000662611	Y
P17182	Eno1	7	7	5	14.964	19	24.7624	23.507	21.5911	21.8311	23.3086	22.9203	27.4167	27.0246	27.4696	4.31689	0.00047475	3.32354	0.00138499	4.0168	0.0125788	1.90036	0.0169874	4.61697	0.000572691	3.24208	0.00142573	Y
A0A0N4SUX5	Eno2	6	4	4	21.532	16	23.4898	17.5256	21.269	18.4073	17.651	21.6624	26.3826	26.6811	27.1809	6.74735	0.00269868	2.56885	0.00449714	5.98673	0.0270376	1.56803	0.0316654	7.50797	0.00389511	2.40948	0.00549697	Y
Q8BGB7	Enoph1	3	3	3	6.3007	7	22.1078	18.6927	19.6633	17.7681	17.9424	16.0949	23.3134	23.912	25.4086	5.49979	0.00364775	2.43797	0.00561843	4.05673	0.0271838	1.56569	0.0318037	6.94286	0.00126401	2.89825	0.00234521	Y
A0A1B0GS66	Enpp6	3	3	3	7.6778	7	19.9693	18.7187	17.7296	18.1049	18.794	16.8857	23.6726	24.1202	25.0323	5.90803	5.44095e-05	4.26433	0.000381542	5.46918	0.0019913	2.70086	0.00558552	6.34687	0.00076108	3.11857	0.00169646	Y
P60840-3	Ensa	1	1	1	7.1137	4	20.0032	18.0504	18.0378	18.1194	17.1492	18.0465	23.6367	21.9925	22.8585	4.59479	0.000185208	3.73234	0.000770165	4.1321	0.00689767	2.1613	0.0110382	5.05748	0.00088028	3.05538	0.0018559	Y
E9PV14	Epb41l1	27	27	6	323.31	88	26.0969	25.1703	25.4932	24.4931	20.1071	23.9131	30.3988	29.7168	30.1702	5.88297	0.00262619	2.58067	0.00441873	4.50847	0.000181522	3.74107	0.0030138	7.25746	0.00642365	2.19222	0.00814865	Y
Q80UE5	Epb41l2	14	13	13	57.655	41	24.3723	23.343	21.9044	23.206	21.3346	16.7651	27.73	27.7251	28.3641	6.11884	0.00695527	2.15769	0.00917348	4.73316	0.00316817	2.49919	0.00689847	7.50451	0.0175547	1.75561	0.0196815	Y
D0VYV6	Epb41l3	21	20	19	122.11	110	27.0476	26.2242	26.0048	25.3974	24.3173	24.7066	30.7112	30.3849	31.0152	5.08748	7.51601e-05	4.12401	0.000471421	4.27827	0.000305895	3.51443	0.00341936	5.8967	8.54248e-05	4.06842	0.000701415	Y
Q99KA8	Epha4	6	6	5	12.37	12	21.281	20.6991	21.9341	17.6566	17.4559	18.2014	25.7486	27.0169	26.8491	7.0002	0.000697256	3.15661	0.00175128	5.23349	0.000608876	3.21547	0.00402001	8.76692	4.30848e-05	4.36568	0.000627648	Y
P54763	Ephb2	3	3	2	5.1596	5	21.036	20.5299	17.1169	18.2236	17.0523	18.5676	24.2317	24.9994	23.6503	5.53943	0.00109728	2.95968	0.00243623	4.73287	0.0214786	1.66799	0.0259907	6.34599	0.000459499	3.33772	0.00128569	N	Yes	Developmental protein, Kinase, Receptor, Transferase, Tyrosine-protein kinase
E9PWK1	Ephx1	7	7	7	21.715	23	23.732	19.8134	19.9898	17.1346	17.0124	17.008	25.9528	26.792	27.1872	7.52898	0.00224604	2.64858	0.00394673	5.46561	0.0146873	1.83306	0.0191921	9.59234	1.26321e-05	4.89853	0.000633851	Y
A8JYK8	Ephx2	3	3	3	14.293	8	19.2952	17.7505	18.1208	17.3752	16.9007	17.9627	23.5932	22.969	24.8666	5.90873	2.56739e-05	4.59051	0.000244606	5.42076	0.00172906	2.76219	0.00532637	6.3967	0.000553899	3.25657	0.00140371	Y
Q8VEH5	Epm2aip1	8	8	8	35.654	23	22.2726	22.8568	21.9862	20.2091	17.6936	18.7525	25.823	26.5181	27.3874	5.94771	0.00238254	2.62296	0.00411612	4.20431	0.00127156	2.89566	0.00482552	7.69112	0.000857609	3.06671	0.00183379	Y
Q80VP1	Epn1	6	6	5	30.919	16	22.122	22.6533	23.0992	18.1256	16.4798	16.0176	26.6116	26.4294	26.2797	6.69065	0.0106615	1.97218	0.0129568	3.81543	0.000215334	3.66689	0.00319884	9.56587	0.000121722	3.91463	0.000757158	Y
Q8CHU3	Epn2	2	2	2	41.7	6	19.5753	17.2325	19.8845	18.5279	17.5121	17.1168	24.1409	23.5559	23.4767	5.41634	0.000156543	3.80537	0.000711215	4.82709	0.00501461	2.29976	0.00900079	6.00558	0.000215403	3.66675	0.000924677	Y
B9EIU1	Eprs	13	13	13	38.213	34	24.5968	23.2765	23.1048	19.9569	16.8124	17.2463	26.6579	27.3416	27.7992	6.43394	0.0145719	1.83648	0.0168821	3.60685	0.00332432	2.4783	0.00707475	9.26103	0.000873289	3.05884	0.00184634	Y
F6W2Q5	Eps15	2	2	2	3.4118	3	19.3522	18.9026	17.2497	19.0383	19.6568	18.7795	21.9543	21.1652	23.8478	3.49258	0.00188931	2.7237	0.00352859	3.82094	0.0200702	1.69745	0.0245895	3.16422	0.0194614	1.71083	0.0216472	N
Q60902-4	Eps15l1	16	16	16	100.73	34	20.9888	17.9132	18.6812	17.6036	19.054	18.1681	29.2551	27.9895	28.7435	9.92789	3.87588e-06	5.41163	0.000105443	9.46832	0.000679799	3.16762	0.00414861	10.3875	4.96235e-05	4.30431	0.000629494	Y
Q5J8K7	Erc2	7	7	7	13.612	9	21.4433	19.1254	20.2983	22.6606	21.936	18.0553	25.7086	25.4316	25.683	5.02121	0.00204143	2.69007	0.00369947	5.31869	0.00140205	2.85324	0.00502511	4.72374	0.0300002	1.52288	0.0325832	Y
F6SLP4	Ergic1	5	5	5	14.79	11	23.6215	17.3572	19.2062	20.8849	18.4611	18.6351	25.4811	26.3916	27.2397	6.67643	0.00189567	2.72224	0.00353171	6.30914	0.0306409	1.5137	0.0350848	7.04373	0.00163724	2.78589	0.0027838	Y
A0A1W2P7H9	Erh	1	1	1	2.5425	3	20.752	18.1774	18.693	19.6908	17.0518	20.343	24.3941	24.8505	25.6649	5.85185	0.000275989	3.55911	0.000972205	5.76238	0.00269328	2.56972	0.006415	5.94131	0.00519284	2.2846	0.00688112	Y
Q8BFZ9	Erlin2	3	3	3	6.8017	8	22.2337	18.887	17.8718	18.0913	17.6649	16.319	24.6676	24.8864	25.8221	6.6141	0.000988368	3.00508	0.00224521	5.46122	0.0160988	1.79321	0.0206072	7.76698	0.000265752	3.57552	0.00100683	Y
Q5EBJ4	Ermn	6	6	6	12.992	14	18.5866	16.5728	18.8277	18.0391	19.8434	18.1264	27.2259	25.7019	27.1907	8.3735	8.11393e-06	5.09077	0.000148953	8.71047	0.00056853	3.24525	0.00385508	8.03652	0.000483056	3.316	0.00130941	Y
A0A2I3BPM1	Ero1a	1	1	1	2.4205	3	19.0503	16.9586	18.0536	17.8402	17.1006	16.5127	20.6295	21.9618	23.0415	4.29161	0.000534511	3.27204	0.00148271	3.85678	0.0139217	1.85631	0.0184696	4.72644	0.00403925	2.3937	0.00566146	N
Q3URM4	Erp44	2	2	2	2.0891	3	20.3223	19.8115	18.5138	16.7469	17.7336	17.5744	24.8848	25.345	25.7564	6.8783	7.97037e-05	4.09852	0.000486408	5.7795	0.00062579	3.20357	0.00404881	7.9771	3.58826e-05	4.44512	0.00061381	Y
H3BK43	Esd	5	5	5	16.826	23	24.0776	22.8115	23.1694	15.813	22.2614	22.9368	27.1159	26.266	28.0654	5.30418	0.0231975	1.63456	0.0253779	3.79631	0.00409368	2.38789	0.0079617	6.81206	0.0430394	1.36613	0.0459277	Y
Q3U7R1-2	Esyt1	1	1	1	3.92	1	17.9382	18.5849	19.9002	17.3231	17.4609	18.1055	21.5979	21.276	21.7363	3.31794	0.000646252	3.1896	0.00168698	2.729	0.0100242	1.99895	0.0143894	3.90688	0.00014669	3.8336	0.000800063	N
Q3TZZ7	Esyt2	4	4	4	10.456	10	17.6448	18.3859	19.7845	17.7818	17.1325	17.9088	23.2312	23.9939	24.8178	5.90793	3.07916e-05	4.51157	0.000268446	5.40924	0.00223525	2.65067	0.00586884	6.40662	0.000244457	3.6118	0.000973517	N
Q3U6V5	Etf1	2	2	2	4.4386	4	18.9982	18.547	17.7865	18.8174	17.0077	17.5653	22.6685	22.6978	22.3098	4.43832	3.44757e-05	4.46249	0.000288319	4.11478	0.000391539	3.40722	0.00362334	4.76185	0.000975366	3.01083	0.0019629	Y
Q99LC5	Etfa	2	2	2	3.3902	8	23.037	20.3352	20.2238	22.0498	21.7006	20.263	24.9247	23.6798	23.3576	2.71911	0.00949188	2.02265	0.0117891	2.78871	0.0546201	1.26265	0.0591805	2.64951	0.021793	1.66168	0.0240511	Y
A0A0U1RNP5	Etfb	2	2	2	5.1686	3	22.0178	20.7232	19.9813	17.609	19.6741	21.223	24.5036	24.058	25.0915	4.3463	0.0023255	2.63348	0.00404855	3.64359	0.00543335	2.26493	0.00945913	5.049	0.00975302	2.01086	0.0116644	Y
Q6PF96	Etfdh	4	4	4	27.393	14	25.0905	25.3094	24.4382	19.3758	19.1584	18.0038	26.7445	26.8398	27.4576	5.11794	0.0396437	1.40183	0.041908	2.06792	0.00386155	2.41324	0.00774367	8.16796	7.04361e-05	4.1522	0.000662686	Y
D3Z781	Etl4	7	7	7	15.31	12	19.6605	21.0026	21.4942	20.0219	18.8262	20.5724	26.9308	25.8561	26.3151	6.10435	2.15151e-05	4.66726	0.000220823	5.6482	0.00085773	3.06665	0.00432311	6.56051	0.000402934	3.39477	0.00120507	Y
Q3U1G0	Evi5l	2	2	2	3.0897	3	22.8297	21.4576	19.995	21.2306	22.7867	16.1736	23.5702	23.4349	23.6241	2.79756	0.100966	0.995823	0.104531	2.11567	0.0613972	1.21185	0.0658911	3.47945	0.156412	0.805729	0.159665	Y
Q5PPR2	Exoc1	3	3	3	4.8737	3	21.0765	19.4184	20.326	17.3731	17.5708	18.3281	24.2093	24.5456	24.7852	5.49786	0.000514701	3.28845	0.00145638	4.23971	0.00112344	2.94945	0.0047327	6.756	3.59182e-05	4.44469	0.000609799	Y
Q9D4H1	Exoc2	5	5	5	8.7534	8	22.8073	20.1941	19.8597	18.632	20.4471	17.3742	25.3514	25.7973	26.5276	6.00636	0.00104433	2.98116	0.00234871	4.93839	0.00763054	2.11744	0.0117931	7.07433	0.0017755	2.75068	0.00294785	Y
Q6KAR6	Exoc3	2	2	2	3.9464	3	21.4085	18.2617	20.5775	17.2243	19.6877	17.0624	24.8552	25.2704	25.9733	6.32929	0.000684223	3.1648	0.00173984	5.28374	0.00607678	2.21633	0.0101942	7.37483	0.00125992	2.89966	0.00234147	Y
O35382	Exoc4	5	5	5	66.424	16	22.2982	20.192	21.5897	18.9383	17.2957	16.9165	25.2752	25.7043	26.0821	6.1488	0.00243755	2.61305	0.00418554	4.32726	0.00281803	2.55005	0.00656668	7.97033	0.000274179	3.56197	0.00101825	Y
Q3U8A5	Exoc5	5	5	5	11.219	14	22.3146	20.7389	19.3931	17.4244	15.9843	17.9308	24.8438	25.3031	25.9835	6.41248	0.0025668	2.59061	0.00433819	4.56129	0.00733415	2.13465	0.0114289	8.26366	0.000249013	3.60378	0.000981276	Y
A6H5Z3	Exoc6b	4	4	4	9.106	6	22.134	19.6826	18.9374	18.2765	17.8865	16.8935	22.981	24.8798	25.5621	5.50588	0.00248658	2.6044	0.00422794	4.22296	0.0268891	1.57042	0.0315079	6.78879	0.00148777	2.82747	0.00262042	N
Q6PGF7	Exoc8	4	4	4	9.5333	6	23.5129	25.733	25.0224	25.7324	17.2561	16.8895	26.249	26.7991	27.6719	4.54896	0.112781	0.947763	0.116549	2.15059	0.0500079	1.30096	0.054392	6.94733	0.0759216	1.11963	0.0792928	Y
Q8C163	Exog	5	5	5	14.133	13	19.249	18.2396	18.6098	18.1551	18.969	18.0422	24.3074	25.317	25.7093	6.56712	7.39698e-07	6.13095	6.18607e-05	6.41177	0.000232378	3.63381	0.00321908	6.72247	0.000190576	3.71993	0.000883615	Y
Q3UXR4	Ezr	3	2	2	2.8403	3	19.1629	17.9559	17.197	18.937	18.5737	18.853	23.6637	22.7913	23.9268	5.014	1.99107e-05	4.70091	0.00021719	5.35533	0.00130868	2.88317	0.00483632	4.67268	0.000203974	3.69042	0.000904859	Y
Q3UUF0	Faah	3	3	3	4.2338	6	22.6352	20.3025	20.5638	17.241	17.3072	17.4312	24.9798	25.7307	26.3187	6.4296	0.00223467	2.65079	0.00393595	4.50924	0.00565179	2.24781	0.00966798	8.34995	2.85532e-05	4.54434	0.000602553	Y
Q05816	Fabp5	3	3	3	12.948	4	22.5382	20.0649	19.8026	16.475	24.3242	22.3612	24.955	25.3896	25.9342	4.49858	0.030085	1.52165	0.0322717	4.62436	0.00724853	2.13975	0.0113425	4.3728	0.139445	0.855598	0.142732	Y
Q5NDA4	Fabp7	2	2	2	4.6416	5	22.8655	17.0902	18.54	17.82	16.7061	17.0049	24.8904	24.2706	25.763	6.63689	0.00221126	2.65536	0.00390691	5.4761	0.0375537	1.42535	0.0420199	7.79768	0.000139721	3.85474	0.000794685	Y
Q3TDN2-2	Faf2	3	3	3	5.2483	4	21.8335	17.6616	19.2048	17.1595	17.4564	19.0269	24.054	24.854	26.5573	6.43131	0.000813246	3.08978	0.00195352	5.58846	0.0171855	1.76484	0.021715	7.27417	0.00149204	2.82622	0.00262385	Y
P35505	Fah	3	3	3	4.0702	3	22.7137	21.1203	19.6478	17.4534	17.6863	18.6432	24.4499	22.1393	25.4168	4.45784	0.0146715	1.83352	0.0169802	2.84136	0.0967977	1.01414	0.102087	6.07433	0.004257	2.3709	0.00590073	Y
A0A0R4J094	Fahd2a	1	1	1	3.5893	4	19.3249	18.2133	18.9519	18.3342	19.0056	18.1166	23.0212	23.1935	23.355	4.53213	1.50233e-06	5.82323	8.07681e-05	4.35985	0.000214577	3.66842	0.0032301	4.70442	7.8183e-05	4.10689	0.000676388	Y
Q8VE88-2	Fam114a2	4	4	4	7.3862	4	19.8568	18.7358	18.0459	19.4582	18.8506	17.5039	23.9383	20.8824	22.403	3.66603	0.00216363	2.66482	0.0038651	3.52839	0.0264748	1.57717	0.0311193	3.80367	0.0226059	1.64578	0.0249238	Y
Q6A0A9	FAM120A	4	4	4	6.7502	6	18.8451	17.891	18.2064	18.2833	17.252	18.8433	24.547	24.4613	25.87	6.73925	1.87515e-06	5.72696	8.46818e-05	6.64526	0.000242264	3.61571	0.00327564	6.83323	0.000468494	3.3293	0.00129481	Y
Q8C729-2	Fam126b	2	2	2	6.4812	5	22.2991	19.9611	18.1082	17.0188	17.8946	16.2875	23.9713	23.7691	25.1185	5.69145	0.00382305	2.41759	0.00577421	4.16352	0.0315372	1.50118	0.035947	7.21937	0.000323649	3.48993	0.00107947	Y
A4FUR1	Fam131b	2	2	2	5.95	5	18.9113	18.7043	19.0185	18.2952	18.1719	18.2666	23.343	23.9201	22.5217	4.70029	2.60708e-06	5.58385	9.34411e-05	4.38356	0.000459071	3.33812	0.00371535	5.01702	0.000249878	3.60227	0.000979556	Y
Q5XG69	Fam169a	1	1	1	5.5956	7	19.5453	19.3648	18.4189	17.9625	17.9485	17.7017	23.1335	23.2405	23.6016	4.83492	1.98116e-05	4.70308	0.000218218	4.21553	0.0003639	3.43902	0.00360389	5.45431	4.99553e-06	5.30142	0.000490431	Y
A2ATL1	Fam171a1	3	2	2	7.7004	9	20.1061	18.1478	17.9697	18.0888	17.5483	16.8193	23.8202	23.1595	24.3105	5.65005	7.81319e-05	4.10717	0.000483347	5.02217	0.00273573	2.56293	0.00647514	6.27793	0.000225227	3.64738	0.000945284	Y
A2A699-2	Fam171a2	3	3	2	49.845	4	18.8985	19.2518	18.2288	16.6194	17.2723	14.6624	24.0246	24.2795	25.0393	6.95896	0.000271187	3.56673	0.000962799	5.65478	0.000188989	3.72356	0.00307005	8.26314	0.00060243	3.22009	0.00146583	N
Q14CH0-2	Fam171b	4	4	4	6.7311	4	18.9614	17.8971	19.3084	17.7025	17.6416	21.3383	24.3049	24.7552	25.6153	6.08363	0.000237448	3.62443	0.000892109	6.16954	0.000421183	3.37553	0.00365781	5.99772	0.00943906	2.02507	0.0113309	N
F8VPU2	Farp1	8	8	8	52.948	24	23.8424	22.795	22.6355	20.832	16.8078	17.5575	26.348	26.8231	27.7848	6.24029	0.00978601	2.00939	0.012088	3.89436	0.00235921	2.62723	0.00599223	8.58623	0.00276901	2.55768	0.00417384	Y
A0A087WS80	Farsb	2	2	2	3.3944	6	21.7842	21.1153	21.1124	17.9297	18.4101	17.9693	24.2234	24.9726	25.6476	5.22771	0.00214854	2.66786	0.00384727	3.61057	0.00152058	2.81799	0.00513225	6.84485	9.89547e-05	4.00456	0.000727817	Y
Q3UHT6	Fasn	36	36	36	134.84	139	27.4309	26.2676	26.495	24.4358	22.3641	22.5564	29.5171	30.1766	30.7687	5.22918	0.00508721	2.29352	0.00717484	3.42296	0.00251579	2.59933	0.00618133	7.0354	0.000731663	3.13569	0.00165873	Y
A2RT62	Fbxl16	7	7	7	36.618	30	24.5322	24.3126	24.1618	20.114	17.6362	19.2528	27.2242	27.7255	28.4233	6.1227	0.0121788	1.9144	0.0145194	3.45544	0.000686834	3.16315	0.00413566	8.78997	0.000399869	3.39808	0.00120227	Y
Q80UW2	Fbxo2	2	2	2	3.2229	4	21.2402	17.9779	18.377	17.7561	16.4903	17.2018	24.7033	25.4818	26.3079	7.32376	0.000186744	3.72875	0.000773703	6.29929	0.00502688	2.2987	0.00900848	8.34824	0.000145438	3.83732	0.000797085	Y
Q6NS60	Fbxo41	7	7	7	15.642	18	23.0842	21.7778	21.8532	22.4384	20.9655	19.6455	25.3813	26.1853	26.7879	4.49074	0.000622886	3.20559	0.00166054	3.87978	0.00272751	2.56423	0.00646925	5.10169	0.00484871	2.31437	0.00653246	Y
E9Q9C6	Fcgbp	2	2	2	2.9193	3	21.5093	18.4548	17.7869	17.8009	17.8236	17.3966	24.1025	24.6009	29.9237	7.747	0.00142914	2.84492	0.0028864	6.9587	0.0334792	1.47522	0.0379498	8.5353	0.0102677	1.98853	0.0122023	N
Q7TMC8	Fcsk	3	3	2	4.423	4	18.8953	18.6571	17.2459	17.6	17.1107	17.6876	23.2736	23.7592	24.4375	5.95729	6.21178e-06	5.20678	0.000128681	5.55727	0.000833571	3.07906	0.00428748	6.35731	7.65834e-05	4.11587	0.000667665	Y
Q5M8R9	Fdps	5	5	5	9.3261	11	23.9225	23.3565	23.2029	20.7795	17.2442	16.9752	25.9506	27.0666	27.2559	5.84423	0.0176966	1.75211	0.0199795	3.26374	0.00212365	2.67292	0.00567479	8.42472	0.00285286	2.54472	0.00426042	Y
F6T2S0	Fech	3	3	3	6.49	7	22.5849	20.8496	19.2436	22.4448	20.7529	16.8995	23.5068	23.4747	24.3372	3.31031	0.0373061	1.42822	0.0395851	2.88014	0.0456934	1.34015	0.0500368	3.74048	0.0879723	1.05565	0.0910364	Y
Q3UMA4	Fermt2	4	4	4	10.442	7	22.2379	21.6524	22.1734	18.9047	22.5997	17.9752	24.8496	24.581	26.731	4.46331	0.00935715	2.02886	0.011712	3.36598	0.00865135	2.06292	0.0128772	5.56064	0.0237764	1.62385	0.0261124	Y
A0A338P764	Fgf12	2	2	2	2.6834	4	21.7867	19.9359	21.1494	18.0671	19.4875	17.9314	24.8499	24.6876	25.0134	5.12397	0.000961425	3.01708	0.0022062	3.89297	0.00211617	2.67445	0.00567495	6.35497	0.000232101	3.63432	0.000956358	Y
P97807-2	Fh	2	2	2	5.853	7	21.413	18.6014	18.577	19.7438	18.0614	16.4849	24.3923	24.472	24.4804	5.63466	0.000741012	3.13017	0.00182068	4.91777	0.00641824	2.19258	0.0106094	6.35154	0.00251507	2.59945	0.00391118	Y
Q3U2I3	Fhip1b	3	3	3	9.5923	9	18.9298	19.1914	21.2548	18.7399	17.1147	16.3143	23.5534	24.7269	24.1297	5.54587	0.0011911	2.92405	0.00259605	4.34468	0.00582048	2.23504	0.00988912	6.74706	0.00103119	2.98666	0.00205328	N
A2AEY1	Fhl1	2	2	2	3.6655	4	19.5226	17.8958	19.4988	18.2567	19.5248	16.5614	24.3916	23.7686	23.1226	5.2176	0.00023714	3.62499	0.000892437	4.78857	0.00182119	2.73964	0.00541799	5.64664	0.00376566	2.42416	0.005341	Y
Q9JI19	Fibp	2	2	2	3.2255	2	20.353	17.4833	17.4676	20.443	18.5799	15.8627	23.5964	22.048	22.719	4.42288	0.00538472	2.26884	0.00749149	4.35316	0.0147148	1.83225	0.0192169	4.49261	0.0328619	1.48331	0.0354694	N
G3X9U9	Fis1	1	1	1	4.7849	4	23.5485	22.6443	22.6369	21.4544	18.3517	16.1138	25.2708	25.196	25.7078	4.59997	0.0339683	1.46893	0.0361795	2.44835	0.00201852	2.69497	0.0055719	6.75158	0.0122787	1.91085	0.0142987	Y
Q8CBS1	Fkbp4	1	1	1	6.0343	3	19.0966	17.426	17.9381	18.2726	17.872	16.6515	23.1914	21.4226	22.9472	4.64428	0.000123431	3.90858	0.000623506	4.36687	0.00416503	2.38038	0.00805882	4.9217	0.00262074	2.58158	0.0040174	Y
O35465	Fkbp8	3	3	3	4.2046	3	22.6694	20.2642	22.0918	17.665	18.3811	16.3607	24.0949	25.4063	25.1059	5.29703	0.0104885	1.97929	0.0127878	3.19392	0.0180676	1.7431	0.0226145	7.40013	0.000484259	3.31492	0.00130953	Y
Q8R123	Flad1	2	2	2	4.9222	5	20.444	19.2143	19.4876	18.6603	19.8333	18.1742	22.6826	23.2928	23.7824	3.95031	0.000141313	3.84982	0.000677462	3.5373	0.00195402	2.70907	0.00553598	4.36331	0.00174043	2.75934	0.00290029	N	Yes	Nucleotidyltransferase, Transferase
Q9JJ28	Flii	2	2	2	3.1207	2	21.4028	19.5698	19.8906	17.7081	18.0353	18.5652	22.4968	22.2883	23.4432	3.54743	0.00427198	2.36937	0.00633364	2.45502	0.0212523	1.67259	0.0257859	4.63984	0.000434907	3.3616	0.00125418	N
B7FAV1	Flna	6	6	5	9.9456	8	22.8655	18.4124	18.3419	18.8561	21.2683	20.0757	24.1658	23.6937	26.0421	4.66385	0.00550805	2.259	0.00761616	4.76059	0.0455081	1.34191	0.0499307	4.56712	0.0102698	1.98844	0.012192	Y
O08917	Flot1	7	7	7	17.133	23	23.6995	23.3367	22.6476	20.1655	21.3999	16.8471	26.6698	27.3791	28.0429	6.01452	0.006114	2.21367	0.00830651	4.13596	0.00118659	2.9257	0.00481027	7.89308	0.00507666	2.29442	0.00676688	Y
Q3UEG9	Flot2	7	7	7	14.166	18	24.5918	23.1495	22.369	19.9263	16.4769	17.8973	26.8609	27.3162	28.1427	6.70481	0.00984709	2.00669	0.0121501	4.06984	0.00563139	2.24938	0.00964771	9.33979	0.000945261	3.02445	0.00192984	Y
Q3UVS6	Flrt2	2	2	2	3.381	2	18.2025	19.7638	18.1676	17.1922	17.9336	15.6467	21.7232	22.6017	24.1887	5.02016	0.0010572	2.97584	0.00236821	4.1266	0.00987518	2.00546	0.0142389	5.91373	0.00390356	2.40854	0.00550546	N
Q9JL04	Fmn2	4	4	4	13.91	11	18.7036	18.2241	18.5085	18.1179	19.1148	16.7089	24.1991	24.5859	25.1005	6.39884	5.53757e-06	5.25668	0.000128905	6.14973	3.16575e-05	4.49952	0.00230589	6.64796	0.000872732	3.05912	0.00184689	Y
Q91WJ0	Frs3	1	1	1	3.4422	6	19.7934	19.2747	19.6333	17.4745	17.1529	17.2357	22.7155	22.4798	22.9705	4.29451	0.000780943	3.10738	0.00189406	3.15478	0.000111814	3.95151	0.00290202	5.43425	5.89545e-06	5.22948	0.000511997	N
A0A5F8MPN1	Fry	5	5	5	11.778	13	21.0737	20.1534	25.2718	25.6968	27.6873	16.354	23.9423	24.46	25.4046	1.89616	0.48118	0.317692	0.487659	2.43603	0.209912	0.677962	0.21643	1.35628	0.719602	0.142907	0.723125	Y
Q99KZ2	Fryl	1	1	1	2.4198	1	18.2446	18.0995	18.3246	16.9754	18.6559	16.4258	21.2678	21.8835	22.9181	4.23554	0.000228401	3.6413	0.000866772	3.80029	0.00144367	2.84053	0.00507759	4.6708	0.00481345	2.31754	0.00650435	N
Q61553	Fscn1	10	10	10	26.109	37	26.6454	25.8415	25.476	24.054	21.1142	22.5238	29.2277	29.465	30.0527	5.306	0.00434216	2.36229	0.00640404	3.59418	0.00105778	2.9756	0.00464683	7.01782	0.0013608	2.8662	0.00246605	Y
E0CXZ1	Fsd1l	3	3	3	5.896	3	19.2646	17.6214	17.3505	17.5714	18.5553	18.4165	22.1541	23.3376	24.1969	5.09952	5.3965e-05	4.26789	0.000381984	5.15063	0.00361036	2.44245	0.00741109	5.0484	0.00163557	2.78633	0.00278516	Y
P09528	Fth1	3	3	3	4.9295	3	20.3284	19.6582	18.1389	18.6388	18.6057	18.3607	24.0772	24.8899	25.3026	5.80146	1.7056e-05	4.76812	0.000201636	5.38141	0.00190937	2.71911	0.00547822	6.22151	7.37282e-05	4.13237	0.00066326	Y
Q9D6K8	Fundc2	3	3	3	8.1441	3	23.3795	20.1015	20.8234	21.0027	19.5398	16.8279	24.535	24.8964	26.7278	5.10728	0.00697789	2.15628	0.00918721	3.95161	0.0304425	1.51652	0.034964	6.26295	0.0110107	1.95819	0.0129693	Y
G3UXT7	Fus	1	1	1	4.1477	5	19.3324	18.8611	18.6446	17.4999	17.659	17.539	23.4312	23.4593	23.5279	5.21681	1.10676e-05	4.95595	0.000168856	4.52678	2.49263e-05	4.60334	0.00255834	5.90685	4.7846e-08	7.32015	0.000108036	Y
Q9D164-2	Fxyd6	1	1	1	5.0243	2	20.1889	18.2092	17.9574	18.192	18.9016	17.0629	21.5545	25.0718	25.4516	5.60732	0.000942426	3.02575	0.00218256	5.24083	0.021352	1.67056	0.0258514	5.9738	0.0115	1.9393	0.0134684	Y
P39688	Fyn	3	1	1	3.6204	5	19.8709	17.1409	17.229	18.0711	18.1118	18.7581	23.5249	24.2258	25.2412	6.1337	4.6594e-05	4.33167	0.00035424	6.2504	0.00365758	2.43681	0.00748082	6.017	0.000384475	3.41513	0.00117159	N
Q3U931	G3bp2	2	2	2	4.493	5	20.1087	19.1631	18.1345	16.6343	19.0388	18.1006	23.7638	23.587	23.9446	5.23513	0.000159255	3.79791	0.000713488	4.62972	0.00132932	2.87637	0.00487273	5.84055	0.00117312	2.93066	0.00223347	Y
A3KG36	G6pdx	3	3	3	6.3291	9	22.3558	19.721	19.6167	17.7438	17.6121	15.3765	25.0531	25.252	25.9645	6.68555	0.00232038	2.63444	0.00404277	4.85867	0.00660442	2.18017	0.010822	8.51242	0.00047796	3.32061	0.00130975	Y
P70699	Gaa	3	3	3	7.8881	6	19.2391	17.8062	16.5197	18.8093	18.0627	17.7241	21.9878	23.5547	24.3956	5.28589	0.000172779	3.76251	0.000743114	5.45775	0.00665424	2.1769	0.0108486	5.11402	0.00273182	2.56355	0.00412882	Y
Q8CAF8	Gabbr1	4	4	4	9.8741	12	21.152	18.3526	20.8839	16.8414	18.3472	17.9768	25.5171	25.8213	26.3644	6.97529	0.000271468	3.56628	0.000962284	5.77143	0.00337048	2.47231	0.00711266	8.17914	9.28252e-05	4.03233	0.000720273	Y
Q80T41	Gabbr2	5	5	5	16.627	11	23.9451	17.8697	18.0951	18.3361	17.8214	17.9861	26.3595	27.0528	27.5094	7.96499	0.000972438	3.01214	0.00222019	7.00393	0.0255081	1.59332	0.0301399	8.92605	1.69753e-05	4.77018	0.00067246	Y
P62812	Gabra1	4	4	3	11.434	7	19.7672	21.9694	19.2375	18.2	18.5753	17.0532	27.8386	28.3258	28.8406	9.20122	4.11038e-05	4.38612	0.000325657	8.01029	0.00082575	3.08315	0.00426669	10.3922	4.34526e-05	4.36198	0.000624942	Y
Q8CAB3	Gabra3	3	2	2	5.376	3	20.2746	17.9295	18.7564	18.1626	17.5737	17.465	23.6084	24.5186	25.2618	6.10263	5.18998e-05	4.28483	0.000378031	5.47611	0.00281783	2.55009	0.00657299	6.72916	0.000213423	3.67076	0.000921432	Y
Q3URE7	Gabra4	1	1	1	4.1207	2	18.7093	18.4581	19.5663	17.0134	18.2029	17.0051	23.0686	23.4406	24.528	5.51992	7.11432e-05	4.14787	0.000458975	4.76787	0.000985246	3.00646	0.00454017	6.27197	0.000448146	3.34858	0.00127125	Y
P63137	Gabrb2	7	7	2	17.14	10	19.7871	21.7491	21.9145	18.4275	18.3926	20.2624	26.3947	28.2772	28.4255	7.61024	0.000137196	3.86266	0.000661941	6.54887	0.0022809	2.64189	0.00591986	8.67161	0.000646637	3.18934	0.00152253	N
Q8C446	Gabrb3	7	2	2	7.6631	11	21.177	19.8527	20.3023	17.4514	17.6792	16.1346	24.9459	25.8973	25.8424	6.79571	0.000720037	3.14265	0.00178468	5.11791	0.000498771	3.3021	0.003792	8.47351	0.000120649	3.91848	0.000754641	Y
A0A0G2JDP9	Gabrg1	2	1	1	3.6151	6	20.438	18.2186	17.1665	16.781	16.4629	16.8077	21.2137	22.002	23.3017	4.52665	0.00241975	2.61623	0.00416765	3.56475	0.0353172	1.45201	0.0397341	5.48855	0.000892272	3.0495	0.00187071	N
Q8C7N0	Gabrg2	2	2	1	4.375	6	22.3557	18.8801	17.4199	17.3733	17.9588	16.5466	24.6986	25.5185	27.1289	7.35963	0.000855705	3.06768	0.00202323	6.23012	0.0186931	1.72832	0.02323	8.48913	0.000498399	3.30242	0.00133339	Y
P48318	Gad1	8	8	8	55.233	22	25.1077	23.6814	24.1687	22.5793	20.8459	21.5798	27.0525	28.0673	28.7441	4.96082	0.00182445	2.73887	0.00343587	3.63535	0.00489436	2.3103	0.00888382	6.28629	0.000864242	3.06336	0.00183753	Y
P48320	Gad2	7	7	7	30.845	41	26.1141	23.4603	23.5644	22.0475	19.9184	19.5921	27.7478	28.1704	29.2775	5.9491	0.00549607	2.25995	0.0076089	4.01897	0.0148579	1.82804	0.0193367	7.87922	0.000917828	3.03724	0.00189612	Y
Q99KY4-2	Gak	3	3	3	5.09	7	22.3827	22.0011	20.5353	18.8692	20.7879	18.6941	25.3782	24.4526	26.1471	4.78094	0.0017175	2.7651	0.00328653	3.68629	0.00782157	2.10671	0.0119493	5.87559	0.00210654	2.67643	0.00337825	Y
Q8BHN3	Ganab	15	15	15	47.059	43	24.5591	23.0445	23.3142	20.3602	17.2664	17.4608	27.306	27.6711	28.3548	6.77644	0.0087565	2.05767	0.0110706	4.13805	0.0017718	2.75159	0.0053629	9.41484	0.000845452	3.07291	0.00182159	Y
P06837	Gap43	6	6	6	72.535	20	22.1394	22.9437	22.9804	23.2398	22.8415	21.8366	26.6237	27.2545	27.689	4.52547	7.30349e-06	5.13647	0.000143402	4.50119	0.000404193	3.39341	0.00363613	4.54974	0.000937419	3.02807	0.00192077	Y
A0A0A0MQF6	Gapdh	14	14	14	76.826	195	31.2944	29.2628	28.9645	29.6401	29.2622	28.0532	33.0193	33.037	33.4593	3.75899	0.000640603	3.19341	0.00168391	3.33128	0.0111136	1.95415	0.0154238	4.1867	0.00111033	2.95455	0.00215019	Y
F7ADT6	Gapvd1	4	4	4	21.427	11	22.3767	21.9389	21.1104	20.6105	17.0964	16.5393	24.0992	25.584	26.2659	5.37103	0.0106374	1.97316	0.0129415	3.50771	0.00901881	2.04485	0.0132668	7.23435	0.00711323	2.14793	0.00886405	Y
Q9CZD3	Gars1	4	4	4	10.587	8	22.6164	22.323	22.0202	17.4467	18.0311	21.2663	25.5616	26.3912	27.1118	5.73756	0.00449724	2.34705	0.00658118	4.03498	0.00109441	2.96082	0.00468914	7.44013	0.00423065	2.37359	0.00587503	Y
Q3UJP8	Gart	5	5	5	14.109	17	21.7021	19.0816	16.3274	19.1677	17.3124	17.5261	25.7079	25.6556	26.0147	7.27318	0.000374053	3.42707	0.00119464	6.75568	0.0122296	1.91259	0.0166151	7.79069	0.000198618	3.70198	0.000900561	Y
B1ATI9	Gas7	2	2	2	20.574	8	17.8245	17.6915	17.2565	18.331	19.1383	17.3106	25.4643	24.6749	24.7956	7.0529	1.10903e-06	5.95506	6.58997e-05	7.38747	1.60277e-05	4.79513	0.00278389	6.71833	0.000323844	3.48966	0.00107852	Y
Q9D172	Gatd3a	3	3	3	16.979	16	24.3545	23.7741	18.2939	24.3584	22.669	22.6474	26.9901	27.0257	27.7884	4.58517	0.0125059	1.90289	0.0148155	5.12721	0.0580831	1.23595	0.062752	4.04314	0.00291906	2.53476	0.00433349	Y
Q69ZF3	Gba2	2	2	2	3.4981	3	19.8301	20.1513	18.67	17.8498	17.2399	18.7007	22.2083	23.2864	24.6241	4.63261	0.000714588	3.14594	0.00177703	3.82246	0.0100329	1.99857	0.0143929	5.44276	0.00263848	2.57865	0.00403365	N	Yes	Glycosidase, Glycosyltransferase, Hydrolase, Transferase
Q8BVD4	Gcdh	1	1	1	7.1441	4	21.5953	20.5879	18.9291	17.5798	16.837	16.9838	23.642	24.1879	24.8968	5.49005	0.00265836	2.57539	0.00444966	3.87143	0.0107215	1.96975	0.0150554	7.10867	7.72751e-05	4.11196	0.000671105	Y
P97494	Gclc	4	4	4	12.533	12	21.0854	20.2249	20.0124	18.345	18.7248	16.6135	24.6428	24.9012	25.8581	5.96633	0.000528566	3.2769	0.00148077	4.6931	0.00068632	3.16347	0.00414361	7.23957	0.000636244	3.19638	0.00150433	Y
E9PVA8	Gcn1	14	14	14	31.915	25	22.9025	19.6368	20.004	18.7393	17.8407	16.5289	24.4799	25.5201	26.3651	6.17966	0.00254429	2.59443	0.00430984	4.60726	0.0168882	1.77242	0.0213992	7.75205	0.000773549	3.11151	0.00171075	Y
Q3U0C4	Gda	11	11	11	114.41	47	26.0245	24.7988	24.5787	22.1711	17.931	18.1858	28.4607	28.5934	28.6382	6.28246	0.0199124	1.70088	0.0221926	3.43014	0.00162967	2.7879	0.00520479	9.13479	0.00265669	2.57566	0.00405051	Y
Q3UEX4	Gdap1	8	8	8	18.536	22	24.496	23.5299	23.4297	18.0295	19.3916	19.127	27.6172	27.9078	28.6421	6.72174	0.00512335	2.29045	0.0072078	4.23714	0.000750689	3.12454	0.00419568	9.20635	5.8261e-05	4.23462	0.000641724	Y
Q8VE33	Gdap1l1	7	7	7	30.117	40	25.0376	23.8946	23.9142	21.7844	18.5381	19.1021	27.5926	28.3549	28.8472	6.21971	0.00679955	2.16752	0.00900492	3.98275	0.00162273	2.78975	0.00521955	8.45666	0.00136618	2.86449	0.00247182	Y
Q9JL56	Gde1	3	3	3	5.9888	5	19.1518	20.0323	18.6178	18.315	17.1251	17.2381	21.2293	25.0559	25.4186	5.48788	0.00160956	2.79329	0.00313309	4.63392	0.0297939	1.52587	0.0343764	6.34184	0.010389	1.98343	0.0123012	N
P50396	Gdi1	20	20	14	81.818	97	28.1554	26.7239	26.7982	23.5729	23.047	23.0256	30.7001	31.028	31.5086	5.8584	0.00355345	2.44935	0.00550699	3.85306	0.00178497	2.74837	0.00538111	7.86374	1.18067e-05	4.92787	0.000619989	Y
Q3UUX9	Gdi2	17	11	11	35.314	56	27.4168	25.9785	25.86	24.6249	22.9766	23.487	29.6005	30.0153	30.5201	4.98798	0.0017395	2.75958	0.00331738	3.62684	0.00305953	2.51435	0.0068265	6.34912	0.00033326	3.47722	0.00108743	Y
O54984	Get3	4	4	4	10.195	12	22.6495	22.0186	21.4997	16.9583	17.2829	20.9257	25.4275	25.7475	27.0579	5.85515	0.00612427	2.21295	0.00830547	4.02166	0.00256843	2.59033	0.00624275	7.68864	0.0049026	2.30957	0.00659718	Y
P03995	Gfap	22	21	19	164.18	65	24.7285	22.2143	23.5842	25.1812	26.194	23.5499	32.8644	29.6014	32.1871	7.30896	0.000239361	3.62095	0.00089483	8.04197	0.00284074	2.54657	0.00657887	6.57595	0.00638894	2.19457	0.00811374	Y
Q9D7X8	Ggct	1	1	1	3.8427	2	22.0775	21.3897	21.2179	18.3572	16.6514	18.0467	24.1037	23.8316	23.2251	4.09674	0.0181946	1.74006	0.0204701	2.15844	0.00427475	2.36909	0.00818692	6.03504	0.000499171	3.30175	0.00132916	Y
Q99JP7	Ggt7	4	4	4	13.295	10	22.1664	19.5287	17.2898	17.6514	18.572	16.6369	21.6197	22.1284	23.979	3.93485	0.0182829	1.73795	0.0205592	2.91408	0.13911	0.856643	0.144418	4.95562	0.00549905	2.25971	0.00723593	Y
Q5F258	Git1	11	11	11	36.638	34	23.9367	21.9761	20.6231	24.2302	23.4051	22.9725	28.1945	27.8131	28.6075	5.34774	0.000330975	3.48021	0.00109101	6.02637	0.00366677	2.43572	0.00748605	4.6691	0.000424718	3.3719	0.00124547	Y
P23242	Gja1	3	3	3	14.393	18	21.9023	18.6478	17.2587	20.8377	17.5904	17.7048	26.2439	27.2609	27.8719	8.13529	0.000250687	3.60087	0.000920409	7.85596	0.0057045	2.24378	0.00974339	8.41461	0.00194902	2.71018	0.00317295	Y
Q3TEN9	Gk	9	9	9	16.597	17	24.1439	23.0534	23.0686	22.59	18.252	19.2411	26.7959	27.5136	28.2665	5.8005	0.00520894	2.28325	0.00728735	4.10336	0.00181275	2.74166	0.00540712	7.49765	0.00556179	2.25479	0.00729298	Y
Q91W43	Gldc	3	3	3	21.12	9	19.5572	18.3257	17.478	17.6575	17.3385	17.6619	23.7578	23.9615	24.8626	6.19081	9.2229e-06	5.03513	0.000158972	5.74032	0.00115649	2.93686	0.00478271	6.6413	4.8572e-05	4.31361	0.000626718	Y
F8WHM5	Glg1	5	5	5	20.459	15	23.3717	20.4689	20.3808	21.9371	16.8715	17.2065	25.7895	26.5297	26.992	6.39767	0.00447519	2.34919	0.00655742	5.02996	0.00851164	2.06999	0.012728	7.76539	0.0097154	2.01254	0.0116317	Y
Q9CPU0	Glo1	3	3	3	10.75	8	20.4244	18.4466	18.577	17.9298	17.7098	18.2574	26.4206	25.9119	26.3073	7.65577	3.67859e-06	5.43432	0.000102546	7.06392	0.000424171	3.37246	0.00365564	8.24762	3.10887e-06	5.5074	0.000539987	Y
F6ZTG3	Glod4	2	2	2	5.2122	5	19.663	19.6398	18.5316	17.41	17.4477	17.099	23.1584	24.9907	24.7632	6.00556	0.000122692	3.91118	0.000623961	5.02591	0.00185644	2.73132	0.00542985	6.9852	0.000285843	3.54387	0.00103104	Y
Q7TNC8	Glra2	1	1	1	3.5472	4	18.475	18.2351	17.97	17.5192	17.2812	17.1825	21.6797	22.1583	22.4013	4.30256	4.94079e-06	5.3062	0.000117435	3.85302	0.000115843	3.93613	0.00287443	4.7521	3.49192e-05	4.45694	0.000625774	N
D3Z7P3	Gls	15	15	15	39.396	48	26.4164	25.0095	26.1365	23.2407	22.3202	20.3241	28.8401	29.2794	29.815	5.40359	0.00698167	2.15604	0.00918683	3.45736	0.00254763	2.59386	0.00621226	7.34982	0.00125444	2.90155	0.00233515	Y
D3Z1H9	Gltp	4	4	4	6.4589	8	24.1515	22.2347	21.6434	18.6974	19.3832	18.3589	25.7365	26.0628	26.7179	5.42756	0.00576649	2.23909	0.00791534	3.49586	0.0124943	1.90329	0.0169037	7.35926	6.06626e-05	4.21708	0.000646114	Y
P26443	Glud1	12	12	12	62.315	46	27.9999	25.7098	24.7508	25.711	23.2869	23.7452	29.357	29.1824	29.0984	4.01203	0.00546463	2.26244	0.00758864	3.05912	0.0340472	1.46792	0.0384778	4.96494	0.00266579	2.57417	0.00406164	Y
P15105	Glul	13	13	13	323.31	55	28.2764	27.0798	27.3656	24.9774	23.4798	23.3414	30.5121	30.2352	31.1774	4.8882	0.00644208	2.19097	0.00864304	3.06765	0.00255234	2.59306	0.00621703	6.70874	0.00034967	3.45634	0.00111205	Y
Q922P9	Glyr1	1	1	1	3.0633	2	19.9879	18.0534	17.8711	18.2173	18.4652	17.8369	21.3975	21.2352	22.0901	3.16895	0.000456589	3.34047	0.00135655	2.9368	0.0155531	1.80818	0.0200679	3.4011	0.000441218	3.35535	0.0012627	Y
Q761U8	GlyT2	2	2	2	5.3775	5	22.4081	18.947	18.5888	18.3298	17.9456	17.6571	21.1991	22.6756	22.384	3.10684	0.0238893	1.6218	0.0261094	2.10495	0.1804	0.743765	0.186769	4.10874	0.00112153	2.95019	0.00216262	Y
Q3TRG0	Gm1604b	1	1	1	2.3868	2	19.7686	17.2961	18.4171	19.3527	17.9217	18.2502	21.9959	22.2215	22.8604	3.8582	0.00026818	3.57157	0.000961191	3.86534	0.00705808	2.15131	0.0111918	3.85106	0.00157948	2.80149	0.00270596	Y
E9PZF0	Gm20390	6	6	6	21.601	23	26.272	25.2322	24.8601	23.7913	25.0734	25.3244	28.2874	28.3729	28.4684	3.28401	0.000244438	3.61183	0.000904821	2.92148	0.00236107	2.62689	0.00598351	3.64654	0.00158057	2.80119	0.00270579	Y
A0A2R8VJW3	Gm44502	1	1	1	3.9994	4	20.4931	18.9083	18.317	16.7193	17.25	17.1802	21.2934	22.6799	22.9504	4.16326	0.00248567	2.60456	0.00422958	3.06847	0.0207212	1.68359	0.0252637	5.25805	0.000621046	3.20688	0.00148551	N
A0A2I3BR94	Gmfb	2	2	2	5.4783	1	19.3442	22.2473	21.5023	17.908	18.2113	18.413	24.9472	20.2755	26.0219	4.14387	0.035419	1.45076	0.0376358	2.71694	0.239334	0.620995	0.246316	5.5708	0.0345983	1.46095	0.0372546	Y
Q922H4	Gmppa	1	1	1	3.1773	3	19.0696	19.5941	16.9293	17.0069	18.303	17.4562	21.1931	21.266	22.088	3.45585	0.00155842	2.80732	0.00306792	2.98471	0.0259516	1.58584	0.0305839	3.927	0.00117864	2.92862	0.00224021	Y
Q9DCZ1	Gmpr	1	1	1	3.2504	1	18.8162	18.5783	17.5871	17.687	18.5999	16.9854	19.7139	19.4627	21.3833	2.14431	0.00815906	2.08836	0.0104916	1.85943	0.0590004	1.22915	0.0636213	2.42918	0.0333774	1.47655	0.0359743	Y
Q3THK7	Gmps	6	6	6	13.718	12	23.5725	23.417	20.072	16.6153	21.6794	16.072	26.0132	26.0497	26.1836	5.84413	0.0205007	1.68823	0.0227361	3.72832	0.0310255	1.50828	0.0354174	7.95993	0.0111925	1.95107	0.013156	Y
P21278	Gna11	11	10	5	27.758	29	24.3051	23.414	23.4271	20.6518	17.1659	19.3015	27.9129	28.7281	29.3374	7.28191	0.00365294	2.43736	0.00562258	4.94405	0.000620323	3.20738	0.00402497	9.61977	0.000927347	3.03276	0.0019088	Y
Q3UE40	Gna13	11	11	10	28.691	29	21.8806	21.966	20.8486	22.3796	16.9177	20.6734	26.8984	27.6884	28.3966	6.88347	0.000825133	3.08348	0.00197368	6.09605	0.000410779	3.38639	0.00363741	7.67089	0.0100881	1.99619	0.0120205	Y
B2RSH2	Gnai1	11	9	6	188.49	69	26.0819	25.2387	24.7727	22.7602	21.8756	22.2131	28.6569	29.245	29.4809	5.30391	0.00160172	2.79541	0.00312322	3.76315	0.00116395	2.93406	0.00480476	6.84466	4.2941e-05	4.36713	0.000629615	Y
P08752	Gnai2	9	4	4	39.321	21	24.2091	23.7244	24.0595	22.1996	17.7631	20.0601	27.6272	27.1838	27.695	5.49934	0.00961509	2.01705	0.0119094	3.5043	8.29484e-05	4.08119	0.00283784	7.49439	0.00438018	2.35851	0.00604921	Y
Q3TJH1	Gnai3	7	2	2	7.3413	5	21.304	19.5937	20.0581	17.9388	18.9491	17.2923	21.1829	22.0448	24.99	3.54988	0.0177809	1.75005	0.0200545	2.4206	0.127242	0.89537	0.13283	4.67916	0.0200275	1.69837	0.0222113	N
Q8CGK7	Gnal	5	3	3	10.291	5	22.012	18.705	21.3658	17.4803	18.8776	16.6344	25.1322	25.9919	26.7758	6.78746	0.00125042	2.90294	0.00267119	5.27238	0.00919166	2.03661	0.0134859	8.30255	0.000506101	3.29576	0.00132881	Y
P18872	Gnao1	13	13	11	96.897	122	30.2071	29.5262	29.2303	27.0498	25.6206	25.9772	32.3875	33.1433	33.6258	5.11698	0.00371022	2.4306	0.00567594	3.39764	0.00182177	2.73951	0.00541259	6.83632	0.000259643	3.58562	0.000995372	N
P21279	Gnaq	10	6	5	20.428	24	24.4986	22.9656	23.0768	19.6575	16.6544	17.2696	27.3343	28.0486	28.5471	7.28961	0.00794375	2.09997	0.010285	4.46302	0.00181269	2.74168	0.0054141	10.1162	0.00049923	3.3017	0.00132775	Y
Z4YKV1	Gnas	10	9	8	47.162	37	25.4571	23.487	23.8373	17.7309	17.4131	16.1011	27.8085	28.7661	28.9382	7.8332	0.0142198	1.84711	0.0165592	4.2438	0.00376107	2.42469	0.00760976	11.4226	4.79337e-05	4.31936	0.000625632	Y
Q3UYF9	Gnaz	9	8	8	21.867	29	25.173	24.4037	24.158	22.995	20.0483	21.0704	27.8616	28.6011	28.8767	5.47174	0.00291515	2.53534	0.00473555	3.86825	0.000848944	3.07112	0.00433691	7.07522	0.00150927	2.82123	0.00263976	Y
Q3U1B1	Gnb1	8	5	5	18.039	21	25.317	23.4497	24.2207	22.318	17.7225	19.1544	28.2732	28.0517	28.4061	6.21328	0.0102454	1.98947	0.0125593	3.91452	0.00208117	2.68169	0.00565498	8.51204	0.00333808	2.4765	0.00484408	Y
P62880	Gnb2	9	9	3	21.213	42	28.6658	27.3089	27.257	25.4516	24.2929	24.7077	31.1845	31.4056	31.3933	5.04715	0.00174969	2.75704	0.00332559	3.5839	0.00154703	2.8105	0.00515221	6.51041	4.72152e-05	4.32592	0.000627129	Y
Q3U2F9	Gnb4	7	2	2	3.2497	3	22.4149	18.9577	21.3941	19.0744	15.1857	16.789	24.7624	25.2938	26.5593	6.56918	0.00546522	2.26239	0.0075848	4.61624	0.0162076	1.79028	0.0206995	8.52213	0.002404	2.61907	0.00378011	Y
Q3V331	Gnb5	4	4	4	92.848	19	24.2748	23.4167	23.3735	18.8349	17.7814	16.0208	27.2074	27.1646	26.5285	6.34983	0.0190893	1.71921	0.0214126	3.27852	0.000863838	3.06357	0.00432494	9.42114	0.000376382	3.42437	0.00115629	Y
A0A0N4SVT3	Gng12	2	2	2	6.1035	6	22.7593	21.1743	21.7115	18.4556	16.6617	17.034	25.4741	26.4785	27.3659	6.80676	0.00360689	2.44287	0.00557069	4.5578	0.00315146	2.50149	0.00690203	9.05572	0.000303491	3.51785	0.00104623	Y
P63213	Gng2	2	2	2	5.2498	6	22.6878	17.4516	21.6887	18.2196	18.592	16.4438	24.745	25.552	25.8595	6.20496	0.00419095	2.37769	0.00623808	4.77618	0.0435042	1.36147	0.0479417	7.63375	0.000501943	3.29935	0.00132871	Y
Q3UFJ8	Gng4	1	1	1	2.9657	6	22.0782	21.3263	17.3792	18.4294	17.5914	17.078	24.4594	25.2326	26.0276	6.25945	0.00218753	2.66005	0.00388321	4.97863	0.0310058	1.50856	0.0354127	7.54027	0.000230815	3.63674	0.000959816	Y
D3Z483	Gng7	1	1	1	2.0444	2	21.6844	22.447	22.4431	22.0834	16.8296	19.7653	24.2919	25.4014	25.6509	4.23932	0.0166186	1.77941	0.0189232	2.92329	0.00392358	2.40632	0.00782636	5.55535	0.0243627	1.61328	0.0267043	Y
P36916	Gnl1	5	5	5	9.4378	7	22.6261	22.0119	21.086	23.9132	22.7265	17.8094	25.6921	25.5853	26.6889	4.29324	0.0124568	1.90459	0.0147729	4.08077	0.00200249	2.69843	0.00558915	4.5057	0.0768335	1.11445	0.080134	Y
D3Z0R5	Gnpda1	1	1	1	13.57	5	18.1643	18.2337	18.284	17.5442	17.3846	17.3031	23.6468	24.1184	24.3722	6.22683	1.72505e-07	6.7632	4.32796e-05	5.8185	1.11539e-05	4.95257	0.00251855	6.63517	7.7357e-06	5.1115	0.00054585	Y
D3YWR1	Gnpda2	2	2	2	4.0539	3	21.3569	19.3436	18.6567	18.7961	18.3885	17.4741	22.8047	23.6799	23.9129	4.46317	0.000906008	3.04287	0.00211996	3.6801	0.0137707	1.86104	0.0183231	5.24624	0.000528288	3.27713	0.00136328	Y
Q9CRA5-2	Golph3	1	1	1	4.1627	2	19.3848	19.2354	19.5107	19.6742	18.6527	16.0351	21.5841	21.5617	21.1857	2.69503	0.0138107	1.85978	0.0161662	2.06691	0.000168324	3.77385	0.00306513	3.32315	0.0382154	1.41776	0.040993	Y
P05201	Got1	17	17	11	155.85	86	29.1346	27.8736	28.0758	21.202	20.1447	21.1362	31.3447	31.8795	32.4453	7.29536	0.022325	1.65121	0.0246022	3.5285	0.00218862	2.65983	0.00580035	11.0622	1.8805e-05	4.72573	0.000624437	Y
P05202	Got2	18	18	18	58.162	72	28.213	27.4058	26.8925	23.8927	21.5827	21.5688	31.1496	31.4356	31.7034	6.50362	0.00819691	2.08635	0.0105163	3.92577	0.000704899	3.15187	0.00413419	9.08147	0.000324859	3.4883	0.00108031	Y
E0CXN5	Gpd1	8	8	7	13.842	23	25.5748	24.0863	24.9923	22.6642	19.1787	21.4234	27.7167	28.2918	29.1313	5.39334	0.00780921	2.10739	0.010134	3.49546	0.00424214	2.37242	0.0081452	7.29121	0.00268369	2.57127	0.00407242	Y
Q3ULJ0-2	Gpd1l	5	4	4	14.412	18	24.8816	24.5559	23.9885	18.5659	18.3306	18.8173	26.4813	26.9669	27.7786	5.55231	0.0251997	1.5986	0.0274221	2.60028	0.00481253	2.31763	0.00883472	8.50435	3.00069e-05	4.52278	0.000610411	Y
Q64521	Gpd2	17	17	17	69.112	55	26.3978	24.8131	25.245	22.4985	21.1975	21.8834	29.2173	29.9653	30.5752	6.24668	0.00176984	2.75207	0.00335259	4.43396	0.00195892	2.70798	0.00554292	8.0594	0.000120398	3.91938	0.000755163	Y
Q8BUV3	Gphn	10	10	10	22.573	22	24.0473	23.3169	22.8704	23.149	22.2279	21.9557	27.7434	27.3827	28.1853	4.8426	1.99603e-05	4.69983	0.000215648	4.35895	0.000460876	3.33642	0.00369028	5.32624	0.000242428	3.61542	0.000975762	Y
P06745	Gpi	17	17	17	111.12	140	28.4068	27.3938	27.3022	23.7139	18.3416	16.1327	30.7922	31.2779	31.7283	7.71767	0.0419111	1.37767	0.0441808	3.56524	0.00132033	2.87932	0.00486346	11.8701	0.00636029	2.19652	0.00810013	Y
P35802	Gpm6a	5	5	5	41.794	25	27.2509	27.0181	27.2049	25.4985	24.6168	24.5893	30.5522	31.0958	32.0434	5.20075	0.000379093	3.42125	0.00120224	4.07253	0.000767304	3.11503	0.00420527	6.32898	0.000277996	3.55596	0.001024	Y
P35803-3	Gpm6b	4	4	4	12.035	17	24.8415	24.2837	23.956	21.6307	21.1526	19.9496	26.7405	28.2695	28.6317	5.24489	0.00400281	2.39763	0.00599758	3.52019	0.0051662	2.28683	0.00917082	6.96959	0.000807142	3.09305	0.0017592	Y
Q8C419	Gpr158	13	13	13	67.787	42	23.0923	24.4549	24.8052	23.7486	22.9357	22.9798	27.9855	28.5558	29.0013	4.84479	3.38362e-05	4.47062	0.000284023	4.39675	0.00183965	2.73527	0.00540876	5.29283	0.000179472	3.746	0.000871501	Y
Q9JMF0	Gprc5b	1	1	1	2.1698	1	19.9177	18.1345	18.458	19.2727	17.8741	17.7867	22.5686	23.0627	23.1957	4.36841	6.90755e-05	4.16068	0.000450788	4.10564	0.00211173	2.67536	0.00566979	4.63118	0.00086472	3.06312	0.00183682	N
Q3UNH4	Gprin1	23	23	23	178.52	59	23.2703	20.7782	21.9689	21.9339	21.51	19.9293	30.2952	29.5467	29.4494	8.19864	7.75215e-06	5.11058	0.000144664	7.75794	0.000539462	3.26804	0.00378294	8.63935	0.000203649	3.69112	0.000905196	Y
Q8BWS5	Gprin3	6	6	6	15.365	16	18.5036	18.9907	21.8599	18.2578	18.4259	16.2064	26.5326	25.7442	26.5367	7.56377	0.000239503	3.62069	0.000893881	6.48643	0.00386449	2.41291	0.00774269	8.64111	0.000342238	3.46567	0.00110396	Y
Q99LD4	Gps1	8	8	8	20.293	28	24.3042	23.6777	24.0383	21.0687	18.7325	20.5379	27.4531	28.0336	28.6618	5.98963	0.00339744	2.46885	0.00532368	4.04279	0.000505674	3.29613	0.00374365	7.93648	0.000548051	3.26118	0.00139045	Y
A0A2R8VI31	Gpt	1	1	1	3.3726	4	20.3241	17.9656	18.5561	17.6869	16.6498	18.4019	23.2744	23.3896	24.3846	5.41878	0.000191193	3.71853	0.00078351	4.73427	0.00392495	2.40617	0.00782219	6.10329	0.000592845	3.22706	0.00145822	N
S4R1E5	Gpx4	3	3	3	5.3426	7	22.0145	20.5416	19.283	20.6714	17.6571	18.5378	25.3031	24.8165	24.6083	5.12508	0.00108134	2.96604	0.0024127	4.29627	0.00622614	2.20578	0.0103448	5.95388	0.00291663	2.53512	0.00433274	Y
D6REG4	Grhpr	4	4	4	6.7712	4	22.969	20.69	18.5494	18.3257	17.6308	17.6335	25.1328	25.5472	25.6113	6.13068	0.00191103	2.71873	0.00353697	4.69427	0.0217014	1.66351	0.0261762	7.56709	1.0459e-05	4.98051	0.00057601	Y
Q6P9M2	Gria1	12	11	0	26.106	19	26.4489	25.6836	25.5509	24.077	23.6713	23.9237	27.4646	28.2948	28.5865	3.22273	0.0028764	2.54115	0.00468946	2.22084	0.00708992	2.14936	0.0111951	4.22462	0.000289606	3.53819	0.00103634	Y
P23819-4	Gria2	18	18	15	44.814	68	26.6576	25.7682	25.7543	23.3115	18.4749	20.5278	29.5067	29.997	30.8471	6.70123	0.0118399	1.92665	0.0141603	4.05691	0.00118482	2.92635	0.0048466	9.34554	0.00302171	2.51975	0.00446241	Y
C9K0Y5	Gria3	9	8	8	26.326	24	22.2174	22.5134	21.5718	22.0545	20.4383	19.7233	26.2107	27.1262	27.4058	5.49448	0.000103912	3.98334	0.000570884	4.81339	0.000454008	3.34294	0.00372782	6.17556	0.00136555	2.86469	0.00247266	Y
G5E863	Gria4	3	1	1	3.8504	2	21.7642	17.3966	20.2261	18.979	18.5998	18.0337	23.4656	24.1751	25.1867	5.10923	0.00142463	2.8463	0.00288245	4.48014	0.0309975	1.50867	0.0354213	5.73832	0.000547299	3.26177	0.0013901	N
Q61625	Grid2	2	2	2	5.4956	3	23.1541	18.4221	18.057	19.4668	17.6358	17.8631	21.0865	22.0054	24.0397	3.27736	0.0482759	1.31627	0.0507954	2.49946	0.249973	0.602106	0.256914	4.05525	0.017867	1.74795	0.0200018	N
A2AI19	Grin1	11	11	1	31.776	33	24.803	22.8997	23.6388	22.6244	17.1854	18.68	27.7663	28.6183	28.9267	6.79857	0.00711753	2.14767	0.00934926	4.65663	0.00205283	2.68765	0.00561172	8.94051	0.00573388	2.24155	0.00744942	Y
P35436	Grin2a	4	4	4	28.476	19	18.2766	18.5423	19.2068	21.9786	17.6627	17.6286	25.2907	25.9648	26.6362	7.08129	0.000203045	3.69241	0.000811461	7.28864	0.000106845	3.97125	0.00294215	6.87394	0.010062	1.99732	0.0119958	Y
Q01097	Grin2b	13	13	13	28.592	36	23.9088	22.2301	22.5373	23.636	20.8797	17.9997	27.8364	28.3044	28.845	6.46333	0.00174539	2.75811	0.003323	5.43653	0.000784075	3.10564	0.00424566	7.49013	0.0105694	1.97595	0.0124821	Y
A2AEW9	Gripap1	2	2	2	3.6183	4	20.3053	19.4006	17.9777	18.0798	17.5185	16.2246	23.0614	22.7782	24.3051	5.13053	0.000787173	3.10393	0.001901	4.15375	0.00727524	2.13815	0.0113606	6.10731	0.00107157	2.96998	0.00209853	Y
Q7TS64	Grk2	7	7	7	12.617	19	22.4631	19.6589	20.6143	18.418	18.8913	18.882	25.8062	26.1315	26.0471	6.17366	0.000244354	3.61198	0.000905996	5.08282	0.0035831	2.44574	0.00739546	7.26449	2.46709e-06	5.60782	0.000557069	N
P97772	Grm1	4	4	4	10.486	11	21.9651	18.7372	18.0514	19.0459	21.9931	20.3252	24.95	25.0597	26.2356	5.39544	0.00129701	2.88706	0.00274217	5.83053	0.0102336	1.98997	0.0145513	4.96034	0.00635571	2.19684	0.00810344	N	Yes	G-protein coupled receptor, Receptor, Transducer
Q14BI2	Grm2	6	5	5	11.823	10	18.7957	19.0483	19.3184	18.8786	18.2069	18.2287	24.9758	26.6139	27.7146	7.68867	3.4565e-06	5.46136	0.000100061	7.38068	0.000804145	3.09467	0.00429258	7.99667	0.000635921	3.1966	0.00150515	Y
Q9QYS2	Grm3	12	12	11	27.881	25	24.4321	23.8607	23.2846	20.6912	18.2128	19.7613	26.8844	28.1908	28.679	6.21096	0.00501467	2.29976	0.00710805	4.05894	0.00298361	2.52526	0.00672353	8.36299	0.000745294	3.12767	0.0016745	Y
A0A338P6S6	Grm4	1	1	1	3.1558	2	18.881	18.2904	18.4711	17.0139	18.2659	16.7482	21.0448	22.1955	23.2808	4.22863	0.000378942	3.42143	0.00120345	3.62622	0.00560951	2.25108	0.00963214	4.83104	0.00374542	2.4265	0.00532232	N
E9QMC2	Grm5	9	9	9	68.084	21	23.4751	22.6356	21.6145	20.6252	19.5155	16.5908	27.3189	27.6869	28.5649	7.11411	0.00208038	2.68186	0.003755	5.28185	0.00126733	2.89711	0.00481757	8.94637	0.00207069	2.68388	0.00333735	Y
Q68ED2	Grm7	2	2	2	2.7061	3	19.8647	17.457	18.684	19.2521	17.0436	17.8086	22.197	23.6385	22.2943	4.35827	0.000526683	3.27845	0.00148101	4.04137	0.00844867	2.07321	0.0126927	4.67518	0.00422204	2.37448	0.00586669	N
Q3UTB8	Grpel1	2	2	2	2.1849	2	22.3344	21.8044	19.5499	19.5911	16.9291	23.1579	23.5088	24.1373	22.7904	2.91771	0.0758712	1.11992	0.0789117	2.24928	0.0745531	1.12753	0.0794435	3.58614	0.123984	0.906636	0.127368	Y
D3Z7E5	Gsk3a	6	5	5	11.262	14	23.2562	21.8973	22.1347	19.1862	21.1167	17.0052	25.309	25.9047	26.7313	5.21559	0.00720431	2.14241	0.00944128	3.55223	0.00378479	2.42196	0.00765089	6.87895	0.00542797	2.26536	0.00715908	Y
E9QAQ5	Gsk3b	9	9	8	22.272	26	25.5363	24.324	25.0498	23.8059	20.9453	22.9238	27.6591	28.1689	29.0233	4.51961	0.00312238	2.50551	0.0049967	3.31376	0.00337013	2.47235	0.00711858	5.72545	0.0035987	2.44385	0.0051397	Y
A0A0J9YUQ8	Gsn	3	3	3	9.9992	2	22.247	19.7791	18.9653	21.6121	20.9579	21.2504	21.6436	24.8098	26.1917	3.41306	0.0202752	1.69303	0.0224971	3.88459	0.0804776	1.09432	0.0855548	2.94154	0.0964716	1.0156	0.0995125	Y
Q3UL02	Gspt1	4	4	2	12.869	9	18.8822	17.449	20.0181	17.8083	17.0029	18.12	26.5912	25.731	26.3141	7.9987	6.67911e-06	5.17528	0.000133464	7.42901	0.000696494	3.15708	0.00413864	8.56838	3.35666e-05	4.47409	0.000616206	Y
Q91Z57	Gsr	2	2	2	7.0007	4	20.4157	19.367	19.7596	18.6494	17.6327	17.7821	23.7897	24.4312	24.698	5.37192	0.000105124	3.9783	0.000573357	4.45891	0.000396963	3.40125	0.00361428	6.28494	0.000111942	3.95101	0.000743427	Y
P10649	Gstm1	11	11	6	72.661	42	28.4638	26.9466	26.4085	17.669	17.8615	19.4442	30.1109	30.129	31.0514	7.63149	0.0377981	1.42253	0.0400695	3.15745	0.0101763	1.99241	0.0145063	12.1055	4.67094e-05	4.3306	0.000627797	Y
P48774	Gstm5	8	7	7	163.22	36	26.2535	25.4196	25.5579	20.971	18.2791	17.853	28.147	28.6013	29.4304	6.33721	0.0286093	1.54349	0.0307911	2.98257	0.00281946	2.54983	0.00656323	9.69185	0.000754256	3.12248	0.00168792	Y
P19157	Gstp1	3	3	3	13.584	5	21.0456	18.7768	18.342	20.1037	15.7822	21.5386	24.5407	26.441	26.2896	6.49228	0.00173669	2.76028	0.00331483	6.36894	0.00355751	2.44885	0.0073561	6.61561	0.0226244	1.64542	0.0249321	Y
Q9JJA0	Gstz1	3	3	3	5.9115	4	23.2498	20.6864	20.9269	18.5868	16.3577	17.5576	23.9996	25.1797	24.9649	5.1539	0.011928	1.92343	0.0142581	3.09372	0.0258314	1.58785	0.030474	7.21407	0.000617929	3.20906	0.00148119	Y
O08582	Gtpbp1	2	2	2	4.9705	3	19.3262	18.6292	17.6524	18.7691	17.2403	17.4522	23.6494	23.6499	24.374	5.71288	1.27048e-05	4.89603	0.000175997	5.35516	0.000589539	3.22949	0.00392678	6.07059	0.000345756	3.46123	0.0011074	Y
Q9ERL9	Gucy1a1	2	2	2	2.5253	4	19.6683	17.8772	18.5972	17.7965	16.5791	17.8307	23.2126	23.8122	24.5505	5.80025	5.041e-05	4.29748	0.000369564	5.1442	0.00136664	2.86435	0.00494531	6.45631	0.000334458	3.47566	0.00108819	N	Yes	Lyase
Q3UH83	Gucy1a2	1	1	1	3.4782	2	22.5414	20.3236	20.4326	17.4944	19.2825	16.4293	23.8883	23.2825	24.1275	4.3488	0.0135177	1.8691	0.0158478	2.66692	0.0251433	1.59958	0.0297868	6.03068	0.00226972	2.64403	0.00360156	Y
Q3UTI4	Gucy1b1	9	9	9	20.681	25	24.0513	22.593	22.8719	20.9857	18.076	16.6511	26.6239	27.2109	27.9575	6.39263	0.00848689	2.07125	0.0108207	4.09208	0.00227577	2.64287	0.00591334	8.69318	0.00285182	2.54488	0.00426169	Y
Q8C1Y3	H1f0	1	1	1	2.3295	7	23.7862	23.5244	23.7057	24.4572	23.8545	23.7419	20.4829	20.3516	21.8299	-2.95685	8.19996e-05	4.08619	0.000496394	-2.78396	0.00435261	2.36125	0.00827985	-3.12975	0.00389318	2.4097	0.00549768	Y
G3UWL7	H2az1	1	1	1	2.1623	3	24.758	22.824	22.6244	17.8508	16.8292	22.804	25.755	26.1167	26.5225	4.84969	0.0378748	1.42165	0.040132	2.72928	0.0188729	1.72416	0.0233891	6.97009	0.0199342	1.7004	0.0221295	N
Q3KQJ3	H2-D1	2	2	2	3.4382	4	19.4706	18.3112	19.598	18.9266	18.7974	17.5785	24.7593	23.9935	25.5617	5.99113	1.0561e-05	4.9763	0.000167935	5.64492	0.000760017	3.11918	0.00419589	6.33735	0.000529446	3.27618	0.0013616	N
P62806	H4c1	2	2	2	3.5168	7	23.5784	23.6085	22.0958	23.2902	22.6329	23.6687	26.2708	25.8632	25.4762	2.7243	0.000301033	3.52139	0.00101909	2.77583	0.00722273	2.1413	0.0113256	2.67276	0.0021474	2.66809	0.00343401	Y
Q8K2C9	Hacd3	4	4	4	9.7465	13	23.6454	22.3666	22.7535	20.906	17.6807	21.9271	27.3298	27.596	28.853	6.37971	0.0016768	2.77552	0.00323332	5.00442	0.00115317	2.93811	0.00479531	7.755	0.00471453	2.32656	0.0064129	Y
Q8BMS1	Hadha	11	11	11	31.949	24	24.8827	22.182	21.0633	26.6389	26.5105	24.7968	25.8216	25.8766	26.299	1.6534	0.264623	0.577373	0.270493	3.28977	0.0451704	1.34515	0.0496083	0.0170301	0.979155	0.0091485	0.979155	Y
D3YXU1	Hadhb	1	1	1	2.4359	3	22.6747	20.343	20.0668	21.369	20.3565	19.9158	24.4761	24.5503	24.993	3.88549	0.000501117	3.30006	0.00143412	3.64493	0.0123959	1.90672	0.0168007	4.12605	0.000850948	3.0701	0.00182994	Y
E9Q2H8	Hagh	3	3	3	21.032	10	20.6751	18.9186	18.6424	17.9042	18.0316	17.4788	24.0558	24.2903	25.8483	6.123	9.73312e-05	4.01175	0.000549435	5.31941	0.00331763	2.47917	0.00708055	6.92659	0.00029479	3.53049	0.00104495	Y
P35492	Hal	6	6	6	10.037	14	23.738	24.246	24.3445	23.8024	25.1233	23.1679	21.951	23.9642	22.5611	-1.24493	0.0604991	1.21825	0.0633025	-1.28408	0.1091	0.962175	0.114421	-1.20578	0.219409	0.658745	0.223467	Y
Q9QUP5	Hapln1	4	4	4	11.502	11	23.5678	24.044	23.5041	18.2309	17.6075	16.7147	25.3904	24.6638	26.0431	4.75427	0.0548329	1.26096	0.0575338	1.66046	0.0185772	1.73102	0.023137	7.84807	0.000188991	3.72356	0.00087988	Y
Q80WM4	Hapln4	2	2	2	5.0755	7	21.7517	21.7632	21.5797	18.7272	18.2396	17.5325	24.5608	24.764	25.769	5.09897	0.00386172	2.41322	0.00581705	3.33308	0.000914622	3.03876	0.0044318	6.86485	0.000175829	3.75491	0.000857499	Y
Q9D094	Hars	10	10	10	65.002	17	24.1678	22.7956	23.5806	22.4983	23.4299	22.0419	27.0082	27.6454	28.0742	4.49024	4.86326e-05	4.31307	0.000364825	4.06128	0.00128684	2.89048	0.00483475	4.91921	0.000658894	3.18118	0.00154334	Y
A8DUK2	Hbbt1	6	6	6	15.413	21	25.0363	24.6776	23.7853	23.7323	21.0246	22.8111	28.5407	29.4843	28.5851	5.35885	0.000525398	3.27951	0.00147924	4.37033	0.000823473	3.08435	0.00428434	6.34737	0.00173583	2.76049	0.0028969	Y
O88704	Hcn1	6	6	4	20.884	18	21.6717	18.2554	17.5135	18.256	18.3373	17.6054	24.9371	26.7821	27.0292	7.64289	0.000136888	3.86363	0.00066187	7.10258	0.00787017	2.10402	0.0120073	8.1832	0.000305316	3.51525	0.00104614	Y
O88703	Hcn2	5	3	3	9.0003	7	21.1848	19.202	18.1247	17.9976	18.6641	17.4658	25.5078	25.8216	26.8987	7.30288	5.21613e-05	4.28265	0.000378715	6.57221	0.00267424	2.5728	0.00639664	8.03354	0.000123736	3.90751	0.000765468	Y
O09106	Hdac1	3	3	3	4.3256	4	21.9641	20.3687	21.6836	22.4181	22.3759	17.2372	26.1646	26.6958	26.959	5.59853	0.00230783	2.6368	0.00402399	5.26766	0.000638545	3.19481	0.00406151	5.9294	0.0268799	1.57057	0.0293779	N
B1AUA8	Hdac6	2	2	2	5.1138	4	18.7109	18.9559	19.4705	17.6513	18.0152	16.9904	22.9555	22.7892	24.3981	5.08191	9.65244e-05	4.01536	0.000550384	4.33519	0.00147696	2.83063	0.00511499	5.82864	0.000598421	3.22299	0.00146079	N
Q3UGR5	Hdhd2	2	2	2	5.2892	4	18.9588	18.3416	17.6943	16.9672	18.3635	17.1971	24.3239	24.62	25.4457	6.87613	2.81808e-06	5.55005	9.64125e-05	6.46496	0.000199842	3.69931	0.00315555	7.28731	0.000183875	3.73548	0.00087778	Y
A0A087WP83	Hdlbp	2	2	2	2.7208	2	23.0957	22.4324	22.6172	18.7669	21.5579	22.3568	21.045	24.8331	25.2814	1.91534	0.179951	0.744846	0.184947	1.00473	0.500489	0.300606	0.509056	2.82595	0.177515	0.750766	0.181124	Y
Q8C547	Heatr5b	5	5	5	16.56	8	18.6439	18.6778	16.953	18.4107	18.8013	16.3995	23.7139	23.1143	23.8261	5.57038	5.00356e-05	4.30072	0.000371646	5.45987	0.000865744	3.06261	0.00432489	5.6809	0.00185433	2.73181	0.00304294	Y
F8WIE5	Hectd1	3	3	3	19.009	7	19.9773	19.9925	19.223	17.2698	17.3873	16.519	22.9222	23.4352	24.0444	5.07242	0.000966589	3.01476	0.00221355	3.73631	0.000819449	3.08648	0.00428314	6.40854	0.000110962	3.95482	0.000745691	Y
E9Q2E4	Hectd4	11	11	11	27.614	30	24.1069	23.0984	18.8473	21.168	22.1417	20.3124	23.9989	26.0092	26.4892	3.88664	0.0168593	1.77316	0.0191586	3.48156	0.122585	0.911564	0.128265	4.29172	0.00984395	2.00683	0.0117607	Y
Q8K4P8-2	Hecw1	3	3	3	8.1525	6	20.7638	18.3229	18.5311	18.3659	17.823	17.8838	22.3841	22.4966	23.2821	4.10583	0.000507416	3.29464	0.00144665	3.51498	0.0133564	1.87431	0.0178877	4.69669	0.00014248	3.84625	0.000792413	Y
Q640R3	Hepacam	4	4	4	11.433	8	20.6989	19.3421	18.0279	17.9559	17.4411	18.6365	26.1584	26.1282	27.4393	7.89156	1.69182e-05	4.77164	0.000201059	7.219	0.00122351	2.91239	0.00479634	8.56412	0.000101958	3.99158	0.000719441	Y
E9PZP8	Herc1	4	4	4	8.2674	4	19.1107	21.87	17.8606	17.1434	19.6536	18.3146	19.8165	21.8352	24.1651	2.94676	0.0565443	1.24761	0.0593019	2.32513	0.249359	0.603176	0.256399	3.56839	0.0697081	1.15672	0.0730399	Y
Q3TLL4	Hgs	4	4	4	8.8554	6	19.1376	20.4733	18.5361	17.3898	18.505	17.2865	23.535	24.5343	25.0211	5.80875	0.000124262	3.90566	0.000624908	4.98113	0.00229572	2.63908	0.00591749	6.63637	0.000346745	3.45999	0.00110899	Y
A0ZNJ2	Hibadh	2	2	2	6.1826	8	22.8749	21.1287	20.7388	19.7225	17.2862	16.9993	24.2228	24.9418	25.4936	5.09434	0.00804115	2.09468	0.0103754	3.30526	0.0117768	1.92897	0.0161359	6.88342	0.00184285	2.73451	0.00303512	Y
E0CX19	Hibch	4	4	4	7.5145	8	22.8502	21.0177	20.6779	17.9157	18.1614	17.7902	25.1788	25.453	26.2022	5.87584	0.00234588	2.62969	0.00407148	4.0961	0.00522529	2.28189	0.00922495	7.65558	1.91855e-05	4.71703	0.000618869	Y
P70349	Hint1	2	2	2	21.875	20	23.4913	21.8496	17.9223	18.2858	17.0434	18.3897	26.4892	26.6436	26.6972	7.11297	0.0023315	2.63237	0.00405587	5.52225	0.0288328	1.54011	0.0333527	8.70369	3.74915e-05	4.42607	0.000617926	Y
Q9D0S9	Hint2	1	1	1	3.5347	5	18.0017	17.4383	17.7282	17.8892	17.1388	17.5855	23.8173	24.1844	24.3566	6.48918	1.12721e-08	7.948	2.54524e-05	6.39673	9.515e-06	5.02159	0.00268561	6.58163	1.6746e-05	4.77609	0.000687499	Y
Q80UP1	Hip1r	6	6	6	10.849	13	23.1224	22.084	20.3762	20.3692	20.0513	18.7941	24.1948	24.7542	24.8981	3.81616	0.004709	2.32707	0.0067942	2.75482	0.029272	1.53355	0.0338088	4.8775	0.000755255	3.12191	0.00168848	Y
Q8CGP2-2	Hist1h2bp	2	2	2	3.5938	6	24.1897	22.6552	22.326	24.0253	20.1472	17.7197	25.3833	26.2068	26.7523	4.27028	0.0255901	1.59193	0.0277667	3.05715	0.0119141	1.92394	0.016255	5.48341	0.0433103	1.36341	0.0461731	Y
P17710	Hk1	30	30	30	154.78	167	29.7456	29.1892	29.0831	25.708	23.4361	24.2593	32.1059	32.8673	33.3723	5.8783	0.00988519	2.00502	0.0121838	3.44254	0.00122374	2.91231	0.00478893	8.31406	0.000395094	3.4033	0.00119427	Y
Q920N2	Hlcs	9	9	9	38.375	22	24.9618	24.8637	24.9952	25.8533	25.9239	26.2394	24.1101	25.0167	24.9675	-0.774768	0.0984924	1.0066	0.10211	-0.242124	0.460652	0.336627	0.46896	-1.30741	0.0146168	1.83515	0.0166943	Y
Q8K0I5	Hmgcs1	2	2	2	5.3097	4	21.0683	20.0791	17.7624	17.1377	18.3948	16.9919	23.2558	24.384	24.8931	5.60529	0.00102079	2.99106	0.00229806	4.54106	0.0141885	1.84806	0.0187245	6.66952	0.000531966	3.27412	0.00136653	Y
D3YX62	Hmox2	4	4	4	19.468	9	22.1932	21.4983	21.7268	21.2081	17.5391	16.7098	23.3255	26.2492	27.3999	5.51233	0.0116411	1.93401	0.0139446	3.85212	0.0351106	1.45456	0.0395607	7.17254	0.0175295	1.75623	0.019663	Y
Q91VF2	Hnmt	1	1	1	2.2649	2	21.8416	17.9474	18.7207	18.6979	17.0688	18.257	23.321	23.733	24.5875	5.12496	0.00139176	2.85643	0.00283628	4.3773	0.0246901	1.60748	0.0293114	5.87262	0.000663411	3.17822	0.00155071	Y
Q3U7F3	Hnrnpa1	4	3	3	18.906	10	21.2691	20.4221	19.9389	19.9774	16.8115	20.3046	24.6567	24.7319	24.9796	5.0021	0.00096657	3.01477	0.00221575	4.246	0.000449362	3.3474	0.00374413	5.7582	0.00674512	2.17101	0.00848022	Y
O88569-3	Hnrnpa2b1	9	9	8	105.68	18	24.5266	23.6323	23.286	24.1611	21.8607	24.5859	27.2016	28.3778	28.5939	4.38231	0.00033336	3.47709	0.00109567	4.24278	0.00172802	2.76245	0.00533042	4.52185	0.00892777	2.04926	0.0107744	Y
Q6PFA7	Hnrnpa3	4	4	4	8.521	10	22.8054	21.3925	21.7109	22.8633	21.2148	22.2182	26.1471	26.2533	26.9783	4.42537	2.61118e-05	4.58316	0.000246696	4.48995	0.000859588	3.06571	0.00431322	4.36079	0.00133314	2.87513	0.00243349	N
Q9D6G1	Hnrnpab	2	2	2	4.6998	4	18.0729	18.6237	18.4806	18.4166	19.494	18.4068	21.8814	22.2758	22.8826	3.76417	1.20889e-05	4.91761	0.000172764	3.9542	0.00029372	3.53207	0.0033666	3.57415	0.00152349	2.81716	0.00265026	Y
Q3UXC8	Hnrnpd	1	1	1	6.2038	1	19.1823	18.1358	17.5696	17.6666	17.2375	18.1925	20.9983	21.817	21.7519	3.52501	9.40761e-05	4.02652	0.000540519	3.2265	0.00395646	2.40269	0.00783657	3.82351	0.000555166	3.25558	0.00140534	Y
O35737	Hnrnph1	2	2	2	3.1587	4	19.3006	16.5216	18.2289	18.3469	18.3869	18.0223	23.9326	24.3783	24.5368	6.14805	1.06504e-05	4.97263	0.000168172	6.26555	0.00164347	2.78424	0.00523408	6.03055	9.53764e-06	5.02056	0.000582054	Y
P61979-2	Hnrnpk	6	6	6	13.227	20	24.2284	22.3948	21.8013	22.7055	21.9352	21.8217	26.7591	26.5323	26.7889	4.21233	0.000130456	3.88454	0.000643165	3.88532	0.00614378	2.21156	0.0102457	4.53934	9.62494e-05	4.0166	0.00072686	Y
Q8R081	Hnrnpl	10	10	10	39.233	44	24.1575	21.7723	23.0434	22.1093	18.6793	24.1105	28.0263	28.0635	28.0382	5.73065	0.00217709	2.66212	0.00387686	5.05165	0.00184327	2.73441	0.00540534	6.40965	0.0155819	1.80738	0.0176893	Y
Q9CSH0	Hnrnpll	6	6	6	11.644	10	22.3085	18.4466	20.4537	18.2181	18.8522	18.5565	24.3774	23.9183	25.2495	5.04246	0.00142405	2.84647	0.00288386	4.11214	0.025342	1.59616	0.0299906	5.97279	0.000157565	3.80254	0.000821667	Y
B8JK33	Hnrnpm	3	3	3	6.4506	5	20.9493	18.801	19.4297	21.876	20.3625	21.7745	26.1633	25.1031	26.3888	5.35289	0.000256094	3.5916	0.000931176	6.15839	0.00120409	2.91934	0.00476987	4.5474	0.00194263	2.71161	0.00316484	Y
A2AW41	Hnrnpr	2	1	1	2.4537	5	21.8488	18.2183	18.8233	17.6668	18.4801	17.3947	22.892	22.594	22.0596	3.77653	0.00612776	2.2127	0.00830522	2.88506	0.0660039	1.18043	0.0706336	4.668	0.000329685	3.4819	0.00108359	Y
Q8VEK3-2	Hnrnpu	6	6	6	25.214	26	25.3737	23.2524	23.5914	24.079	21.546	23.7446	27.5341	26.83	28.1838	3.91811	0.00159432	2.79743	0.00311147	3.44346	0.010827	1.96549	0.0151659	4.39277	0.00770047	2.11348	0.0094859	Y
Q8VDM6	Hnrnpul1	2	2	2	6.3112	2	18.1099	18.8817	17.9556	18.6125	18.336	18.7842	22.9456	23.1647	25.3736	5.38134	2.60673e-05	4.5839	0.000247311	5.51225	0.00262814	2.58035	0.00633334	5.25043	0.00261512	2.58251	0.00401151	Y
Q00PI9	Hnrnpul2	4	4	4	12.299	9	23.2552	19.1317	18.1966	20.1875	17.1979	17.5251	24.7063	24.9268	25.4893	5.7918	0.00362532	2.44065	0.00558769	4.84629	0.0367838	1.43434	0.0412402	6.73731	0.00230091	2.6381	0.00364082	Y
Q9Z2Y3	Homer1	6	6	6	15.14	15	20.6375	20.6479	19.7114	24.1139	21.7857	20.809	27.3243	26.9779	27.383	5.9442	0.000349074	3.45708	0.00113411	6.89616	3.29699e-05	4.48188	0.00225594	4.99223	0.00722626	2.14109	0.00899002	Y
Q8BUK6	Hook3	3	3	3	13.841	8	18.7424	17.8247	18.629	19.1609	18.55	17.7232	24.3801	24.4102	24.277	5.9174	4.49414e-07	6.34735	5.63765e-05	5.95707	3.39397e-05	4.46929	0.002254	5.87773	0.000149164	3.82634	0.000803848	Y
E9PV73	Hpca	5	3	2	12.512	31	24.6917	25.117	25.1502	21.7327	22.2232	22.158	28.3511	29.1603	29.525	5.49999	0.000912895	3.03958	0.00213166	4.02582	0.000435543	3.36097	0.0036972	6.97416	5.1552e-05	4.28775	0.000639585	Y
P62748	Hpcal1	6	6	4	85.553	34	25.0183	24.7206	24.579	22.1181	21.659	20.3199	27.562	28.136	28.8485	5.11301	0.00370766	2.4309	0.00567586	3.40953	0.000980584	3.00852	0.00454653	6.81649	0.000482325	3.31666	0.00131058	Y
Q8BGZ1	Hpcal4	8	6	6	11.135	24	24.4659	24.1801	23.9299	22.9427	19.6289	19.3755	26.767	27.5106	28.2351	5.08372	0.00878204	2.0564	0.0110905	3.31222	0.00183357	2.7367	0.0054191	6.85522	0.00500211	2.30085	0.00669517	Y
Q99KF5	Hprt	4	4	4	11.998	17	24.6438	23.8788	23.6707	20.9496	20.5714	20.5206	27.2452	27.936	28.5192	5.52768	0.00198337	2.7026	0.00362042	3.83574	0.00125069	2.90285	0.00481099	7.21962	5.13015e-05	4.28987	0.000639993	Y
Q61411	Hras	4	2	2	3.4998	4	22.7516	20.7688	18.329	16.6443	17.7636	17.6026	25.4733	26.1425	23.4767	6.05418	0.00457368	2.33973	0.00665853	4.41436	0.0430074	1.36646	0.0474869	7.694	0.000917127	3.03757	0.00189814	Y
P50172	Hsd11b1	2	2	2	3.3207	3	20.6439	17.7308	18.499	17.1002	17.2823	17.0139	22.0638	23.1171	23.719	4.92161	0.00085798	3.06652	0.00202437	4.00872	0.0158496	1.79998	0.0203806	5.83449	0.000285258	3.54476	0.00103555	N	Yes	Oxidoreductase
Q9CYT3	Hsd17b10	3	3	3	10.166	9	21.2336	19.2445	17.9699	17.8501	17.631	17.8052	23.856	23.9589	24.8243	5.59065	0.000342796	3.46496	0.00112179	4.73037	0.00904004	2.04383	0.0132893	6.45092	3.32537e-05	4.47816	0.000620553	Y
Q9EQ06	Hsd17b11	4	4	4	15.834	16	23.2624	21.5175	21.4608	17.5843	18.1239	17.6955	25.8085	26.3311	26.9094	6.40894	0.00333805	2.47651	0.00524517	4.26942	0.00313392	2.50391	0.00690379	8.54846	1.82352e-05	4.73909	0.000664114	Y
O70503	Hsd17b12	3	3	1	7.1361	7	19.0131	22.5096	22.1369	19.016	17.8139	16.6871	26.2333	27.3002	27.5219	7.48906	0.00114996	2.93932	0.00252588	5.79863	0.00791099	2.10177	0.0120371	9.1795	0.000300165	3.52264	0.00104756	Y
Q3UHW2	Hsd17b4	5	5	5	8.5558	5	24.6971	23.8987	23.603	27.464	26.8514	27.0217	25.3018	24.6698	25.245	-0.517091	0.632735	0.198778	0.636967	1.00594	0.0588561	1.23021	0.063496	-2.04013	0.00169414	2.77105	0.0028357	Y
Q8BTX9	Hsdl1	2	2	2	3.8611	5	23.0627	21.4424	18.8439	17.8096	16.8184	17.5688	24.3137	25.642	26.1238	6.10221	0.00498811	2.30206	0.00707929	4.24351	0.0341675	1.46639	0.0385751	7.96091	0.000209539	3.67873	0.000911636	N
Q2TPA8	Hsdl2	2	2	2	2.7475	2	22.2853	17.4255	18.0251	18.7131	17.2286	16.5667	23.7901	22.4592	23.877	5.00141	0.00542695	2.26544	0.0075456	4.13016	0.0609405	1.21509	0.0654944	5.87267	0.00169135	2.77177	0.00283524	N
Q3UIF3	Hsp90aa1	25	16	16	41.015	66	27.8751	27.1085	27.407	25.1924	24.0196	24.6774	30.487	30.9889	31.3506	4.89552	0.00156192	2.80634	0.00307214	3.47866	0.000487666	3.31188	0.00375819	6.31238	0.000116093	3.93519	0.00074471	Y
P11499	Hsp90ab1	27	27	17	70.293	132	29.6044	28.843	28.7367	26.7675	25.3871	25.8855	31.7227	32.0552	32.5399	4.56858	0.00350443	2.45538	0.00545724	3.04458	0.00109286	2.96144	0.0046914	6.09258	0.000201221	3.69633	0.0009069	Y
Q91V38	Hsp90b1	5	4	4	18.437	12	22.5184	18.8079	19.1046	17.959	17.5699	20.6467	25.867	26.0356	26.5251	6.70816	0.000530184	3.27557	0.00148163	5.99894	0.00764419	2.11667	0.011782	7.41738	0.0016795	2.77482	0.00282377	Y
Q8K0U4	Hspa12a	17	17	16	55.845	74	27.3249	26.2458	26.2662	25.534	24.2561	23.7231	29.7724	30.3783	30.7618	4.74583	0.000724592	3.13991	0.00179008	3.69188	0.00128822	2.89001	0.00483191	5.79978	0.000681484	3.16654	0.00157502	Y
Q9CZJ2	Hspa12b	4	3	3	6.7647	4	20.3189	17.4645	19.2199	17.7006	18.8967	16.7248	23.585	23.7117	24.6801	5.6047	0.000251395	3.59964	0.000920016	4.99117	0.00517787	2.28585	0.00917711	6.21823	0.000972725	3.01201	0.00196459	Y
Q8BM72	Hspa13	1	1	1	2.5588	1	19.1006	19.0393	19.2829	17.6983	18.7469	20.9345	21.1623	21.2409	22.4612	2.4877	0.00830725	2.08054	0.0106216	2.48051	0.00436204	2.36031	0.00827687	2.49489	0.0747962	1.12612	0.0782259	Y
Q3U2G2	Hspa4	18	18	18	193.52	67	26.2801	24.9212	24.0689	22.4843	20.4181	20.6695	29.1058	28.9514	29.5107	6.04892	0.00366929	2.43542	0.00564391	4.09922	0.00351802	2.4537	0.00729448	7.99862	0.000285232	3.5448	0.00103712	Y
P48722	Hspa4l	20	20	20	63.964	65	26.5274	24.6516	24.7358	23.1737	20.376	21.8196	28.7283	28.774	29.113	5.32443	0.00517757	2.28587	0.00725696	3.56685	0.00462378	2.335	0.00863564	7.08202	0.000973717	3.01157	0.00196308	Y
Q3U7T8	Hspa5	8	6	6	10.019	15	23.6037	21.3662	22.277	21.8387	22.6165	23.8946	25.1842	26.3424	26.312	3.34673	0.00122972	2.91019	0.00265207	3.53054	0.00939368	2.02716	0.0137021	3.16291	0.0112172	1.95011	0.0131782	Y
P63017	Hspa8	22	22	15	80.84	162	29.3863	28.1433	28.2224	27.9277	27.6952	27.4978	31.5064	31.7876	32.2894	3.71571	5.15573e-05	4.28771	0.000376752	3.27716	0.00209373	2.67908	0.00566185	4.15425	9.04178e-05	4.04375	0.000716363	Y
P38647	Hspa9	12	12	12	44.352	43	25.8581	24.9205	23.823	25.7113	25.1543	24.5747	27.8521	28.138	28.4834	3.15087	0.000261687	3.58222	0.000945423	3.29066	0.00590889	2.22849	0.00999421	3.01108	0.0013116	2.8822	0.00240194	Y
Q9Z2L2	Hspb1	1	1	1	3.3891	1	21.2999	20.9615	20.6736	21.2365	21.6317	24.2987	24.048	21.7017	24.9551	1.88464	0.105153	0.97818	0.108815	2.58995	0.0584005	1.23358	0.0630346	1.17934	0.436458	0.360057	0.441147	Y
P63038	Hspd1	10	10	10	25.15	32	25.4886	24.2955	23.309	25.3642	25.4364	24.6655	27.2758	27.2243	27.6674	2.62932	0.00148639	2.82787	0.00296752	3.02481	0.00940587	2.0266	0.0137111	2.23383	0.00139048	2.85683	0.00250776	Y
B1B0C7	Hspg2	36	36	36	137.32	86	28.7793	23.2278	23.4223	25.7551	20.9666	27.6299	26.0682	26.7648	27.3094	1.75067	0.358499	0.445512	0.364965	1.57104	0.444523	0.352106	0.453357	1.93029	0.392567	0.406086	0.397318	Y
E9Q0U7	Hsph1	19	19	19	60.306	59	26.1331	24.938	24.6318	24.0097	21.3606	16.8504	28.769	29.532	29.6202	6.31983	0.0173293	1.76122	0.019604	4.0728	0.00156235	2.80622	0.00516515	8.56685	0.0152804	1.81586	0.0173995	Y
G3X9H5	Htt	17	17	17	49.061	52	24.4015	23.2039	22.671	18.6412	16.6628	16.6324	26.6221	27.4701	27.9283	6.9714	0.0124973	1.90318	0.0148131	3.91473	0.00359464	2.44434	0.00739226	10.0281	0.000197441	3.70456	0.000898834	Y
Q7TMY8-3	Huwe1	24	24	24	106.52	48	24.8807	22.0583	22.4953	20.4537	17.1374	17.9649	27.0447	27.4214	28.2952	6.75539	0.00643725	2.1913	0.00864169	4.44235	0.00954721	2.02012	0.0138723	9.06842	0.0010367	2.98435	0.00206063	Y
Q9JKR6	Hyou1	2	2	2	2.9562	4	20.7748	18.3579	17.9675	18.0285	17.8224	18.1777	23.4978	23.3458	24.3255	5.20157	0.00014272	3.84552	0.000678446	4.68963	0.00724797	2.13978	0.0113495	5.71351	5.87918e-05	4.23068	0.000641313	Y
Q8BU30	Iars1	9	9	9	18.282	20	22.3661	21.9228	22.4863	17.0875	17.9318	16.5121	25.3742	26.0803	26.5037	6.26828	0.00783944	2.10572	0.0101616	3.72765	0.000553647	3.25677	0.00384657	8.80891	7.54722e-05	4.12221	0.000668299	Y
Q8BIJ6	Iars2	13	13	13	25.488	26	24.5516	22.6407	23.3936	23.2133	21.2443	17.4217	26.888	26.9736	27.9375	5.1888	0.0113647	1.94444	0.0136643	3.7377	0.0045258	2.34431	0.00851604	6.6399	0.0186012	1.73046	0.0207415	Y
Q60625	Icam5	11	11	11	39.993	47	24.5881	25.2935	25.276	21.9445	20.6261	21.2279	27.8182	28.6589	29.1856	5.39489	0.00429122	2.36742	0.00634134	3.50172	0.00161147	2.79278	0.00522802	7.28806	0.000188979	3.72359	0.000881642	Y
F6RPJ9	Ide	4	4	4	6.699	4	22.1645	20.6297	20.3728	17.3025	22.3479	22.9255	23.9795	19.238	25.1111	1.81906	0.320273	0.49448	0.32649	1.72053	0.412778	0.384284	0.421743	1.9176	0.491474	0.3085	0.495644	Y
P54071	Idh2	6	6	6	11.784	18	24.4141	23.208	22.4813	22.6535	20.3091	21.6192	27.0263	26.6765	27.3386	4.5663	0.000995991	3.00174	0.00225798	3.64603	0.00359799	2.44394	0.00739242	5.48656	0.00146832	2.83318	0.00260037	Y
A0A1L1STE6	Idh3a	9	9	9	30.222	57	27.876	27.0148	26.633	27.2531	26.1553	25.459	29.9334	30.4308	30.8299	3.66619	0.000245049	3.61075	0.000905598	3.22348	0.00200825	2.69718	0.00557763	4.1089	0.00213787	2.67002	0.0034212	Y
Q91VA7	Idh3b	10	10	10	55.805	40	26.0255	24.5289	23.3221	26.3485	25.8455	24.9722	28.4323	28.6618	29.095	3.55589	0.00132059	2.87923	0.00276358	4.1042	0.00701105	2.15422	0.0111564	3.00758	0.00253187	2.59656	0.00392919	Y
Q684I8	Idh3g	7	7	7	20.726	30	26.3506	24.8061	23.4361	26.1176	24.4026	24.2985	28.3806	28.2625	28.6476	3.52834	0.00124195	2.9059	0.00266064	3.56601	0.0137212	1.86261	0.0182679	3.49068	0.0043639	2.36013	0.00603041	Y
J7PDL1	Ifggd1	2	2	2	3.0364	2	19.7818	19.4919	19.5059	20.6944	16.826	18.2447	24.4931	21.691	21.5646	3.49215	0.0113344	1.9456	0.0136351	2.98973	0.0357739	1.44643	0.0402278	3.99456	0.0541394	1.26649	0.0572049	N
G3UYZ1	Igsf8	6	6	6	39.378	23	25.7949	24.66	24.6505	21.8118	16.1943	16.1526	28.2697	28.8695	29.7309	7.41268	0.0255222	1.59308	0.0277196	3.92155	0.00232876	2.63287	0.00595509	10.9038	0.00480549	2.31826	0.00650528	Y
B1ASU0	Il1rapl1	3	3	3	4.7993	5	18.9943	18.0032	18.9306	17.6369	15.3397	18.5002	21.8051	23.8629	23.9815	5.31568	0.000748671	3.12571	0.00182954	4.57377	0.00413925	2.38308	0.00802269	6.05758	0.00678948	2.16816	0.00853125	N
Q3UXI9	Ilf2	5	5	5	9.1369	9	23.5585	22.0971	22.0852	19.4339	17.8354	19.9152	26.0852	26.5853	27.2765	5.82812	0.00267498	2.57268	0.00446752	4.06874	0.00244963	2.6109	0.006085	7.5875	0.000451845	3.34501	0.00127853	Y
Q9Z1X4	Ilf3	3	3	2	12.18	7	21.4871	20.1304	22.1132	18.8487	16.5581	17.5644	24.5209	24.276	25.8742	5.44	0.00497411	2.30328	0.00707275	3.64676	0.00897052	2.04718	0.0132302	7.23325	0.000948019	3.02318	0.00193197	Y
O55222	Ilk	3	3	3	5.6739	5	19.7275	17.0704	18.6892	20.0597	17.0581	18.5127	23.2043	24.1617	24.194	5.33372	0.000263799	3.57873	0.0009485	5.35764	0.00307978	2.51148	0.00685138	5.30981	0.00457133	2.33996	0.00624445	N
Q3TQL4	Immt	23	23	2	68.519	82	26.5146	25.7074	25.7026	23.7478	22.3569	21.4709	29.5751	29.9832	30.74	5.84943	0.00219064	2.65943	0.00388568	4.12459	0.000690832	3.16063	0.00414867	7.57428	0.000528139	3.27725	0.00136446	Y
Q9D066	Impa1	4	4	4	11.738	11	24.6339	22.5007	23.3656	16.757	16.3296	16.719	26.9311	27.4658	27.7973	7.34709	0.0152355	1.81714	0.0175788	3.898	0.00431923	2.36459	0.00823719	10.7962	2.97885e-06	5.52595	0.00056052	Y
O55091	Impact	5	5	5	18.613	15	23.68	22.1293	22.0294	16.6602	18.2268	18.617	26.211	26.3824	26.9473	6.28972	0.00673541	2.17164	0.00894095	3.90059	0.00252619	2.59753	0.00619342	8.67885	0.000169054	3.77197	0.000850165	Y
P46660	Ina	21	18	7	323.31	69	26.7615	23.7894	23.4712	26.9324	26.4499	25.8912	29.896	29.5853	30.2343	4.35592	0.00216411	2.66472	0.0038629	5.23113	0.00796	2.09909	0.0120791	3.4807	0.000602767	3.21985	0.00146349	Y
E9QLA5	Inf2	6	6	6	28.75	12	22.4131	21.4084	21.2961	16.9923	18.0083	16.9546	23.789	25.5053	25.5855	5.44779	0.00896758	2.04732	0.0112744	3.25405	0.00897468	2.04698	0.0132277	7.64153	0.000357256	3.44702	0.00112039	Y
P49442	Inpp1	1	1	1	3.5409	3	22.8916	22.6778	21.6206	21.8863	24.0125	17.538	22.7549	23.2461	22.0717	0.919761	0.519456	0.284451	0.525507	0.294204	0.601738	0.220593	0.60984	1.54532	0.469367	0.328488	0.474197	Y
Q9EPW0	Inpp4a	5	5	5	18.48	13	24.0003	23.9482	23.2476	22.7143	23.6866	23.015	25.1772	25.7963	26.7656	2.4777	0.000746789	3.1268	0.0018289	2.18098	0.0139459	1.85555	0.0184799	2.77441	0.00699586	2.15516	0.00873709	Y
Q7TNC9	Inpp5a	2	2	2	3.8073	3	21.746	18.8184	20.2834	17.3019	17.7137	17.2808	23.3408	25.0632	25.8741	5.90201	0.00166485	2.77863	0.00321576	4.47677	0.0165502	1.7812	0.0210537	7.32725	0.000647599	3.18869	0.00152321	N
Q8CDA1	Inpp5f	2	2	2	9.0793	4	19.4452	17.3629	17.4491	17.7477	17.5267	17.0458	22.6788	21.1011	24.0205	4.83722	0.00035785	3.4463	0.00115763	4.51436	0.0140806	1.85138	0.0186366	5.16007	0.00402874	2.39483	0.00565024	Y
Q3TBW1	Inpp5j	2	2	2	2.7143	3	18.5669	17.761	17.1015	17.4096	17.5792	17.6186	22.9813	22.99	23.6141	5.52234	5.98114e-07	6.22322	6.43115e-05	5.38535	0.000338521	3.47041	0.00350633	5.65934	1.33449e-05	4.87468	0.000655061	N
Q8VI75	Ipo4	2	2	2	3.5698	4	19.1958	19.1435	18.5182	19.2908	17.7425	18.2527	22.5436	22.059	24.2863	4.27239	0.000151296	3.82017	0.000707301	4.01046	0.00484966	2.31429	0.00888122	4.53433	0.00512046	2.29069	0.00680518	Y
Q8BKC5	Ipo5	13	13	12	45.292	45	24.9338	23.0719	24.3162	21.0678	20.2677	20.8496	27.1419	27.795	28.5642	5.41586	0.00279896	2.553	0.00461655	3.7264	0.00553289	2.25705	0.00955143	7.10532	0.000116699	3.93293	0.000744368	Y
Q9EPL8	Ipo7	5	5	5	18.791	21	23.8484	22.0954	22.6562	18.1278	17.813	19.1849	26.0815	27.3277	28.0312	6.52587	0.00436847	2.35967	0.00643026	4.28014	0.00511616	2.29106	0.00911063	8.7716	0.00024003	3.61973	0.000971304	Y
E9QKZ2	Ipo9	8	8	8	16.104	17	23.3776	20.0771	21.8758	17.0815	19.888	17.2715	25.5866	26.1149	26.9322	6.28268	0.00419474	2.37729	0.00623961	4.43446	0.0126443	1.89811	0.0170554	8.1309	0.00118163	2.92752	0.00224401	Y
A0A1D5RM83	Iqsec1	16	16	1	66.473	61	25.4306	24.4937	24.0723	24.7842	24.2985	23.8206	28.0637	28.496	29.454	4.18793	2.72464e-05	4.56469	0.000254225	4.00568	0.00222236	2.65319	0.00586225	4.37018	0.000916331	3.03795	0.00189998	Y
Q5DU25	Iqsec2	12	8	8	44.638	29	21.0901	21.1292	21.3489	22.9326	18.5436	18.1546	25.9124	25.7664	26.8029	5.62742	0.00146771	2.83336	0.00293803	4.97118	0.000118372	3.92675	0.00287402	6.28365	0.0159576	1.79703	0.0180523	Y
Q60766-2	Irgm1	5	5	4	8.8273	12	18.5059	17.5022	19.1868	21.8632	18.1081	18.3199	26.0041	25.3034	26.8399	7.13476	0.00015319	3.81477	0.000711735	7.6508	0.000317883	3.49773	0.00350136	6.61871	0.00695578	2.15765	0.00869665	N
Q0VBD0	Itgb8	4	4	4	17.972	14	20.5853	17.6988	17.7552	18.2698	17.4373	17.6254	23.4974	25.1218	25.5007	6.47801	9.55207e-05	4.0199	0.000547426	6.02688	0.00602346	2.22015	0.01015	6.92915	0.000476752	3.32171	0.00131121	Y
Q9D1Q3	Itm2b	2	2	2	3.0028	4	19.4032	17.3746	18.5506	17.0887	18.5299	20.0591	22.9111	24.8892	25.4123	5.9032	0.000213708	3.67018	0.000836313	5.96141	0.00345175	2.46196	0.00722341	5.845	0.00700269	2.15473	0.00874079	N
A0A087WRM2	Itm2c	2	2	2	7.4983	8	21.5603	18.2786	21.4262	17.4473	17.3355	16.2015	24.2364	25.2777	25.4369	6.27546	0.00255195	2.59313	0.00431957	4.56198	0.0159388	1.79755	0.0204603	7.98894	0.000128583	3.89082	0.000776311	Y
Q8R071	Itpka	4	4	4	9.5097	18	22.8429	22.7871	23.1187	21.3243	19.3512	19.5498	25.4766	26.5231	26.897	4.80323	0.00264254	2.57798	0.00443633	3.38266	0.0015039	2.82278	0.00513738	6.22381	0.00119714	2.92186	0.00226204	Y
P11881-5	Itpr1	45	45	43	229.99	124	29.9806	25.331	26.4572	22.7889	23.3733	22.407	28.0316	28.9708	29.0863	3.6399	0.0735672	1.13332	0.0766212	1.43997	0.373821	0.427336	0.382459	5.83983	0.000180437	3.74368	0.00087057	Y
P70227	Itpr3	3	1	1	2.1026	6	24.0111	17.5573	21.3381	18.5994	18.1899	17.3896	22.7224	23.8498	23.796	3.9418	0.0420441	1.3763	0.0443003	2.48721	0.262313	0.581181	0.269473	5.39639	0.000454566	3.3424	0.00127663	Y
E9Q0N0	Itsn1	9	9	9	34.186	22	19.9067	18.5504	19.5969	20.9332	20.1241	20.2354	27.1726	26.3859	27.4838	7.123	2.59928e-06	5.58515	9.46641e-05	7.6628	0.000127681	3.89387	0.00294187	6.5832	9.08279e-05	4.04178	0.000714597	Y
Q8BVL9	Jakmip1	2	2	2	3.6408	2	21.791	18.5826	18.606	18.5056	16.2618	16.7882	23.2185	22.616	22.9987	4.52185	0.00599229	2.22241	0.00817558	3.28451	0.0383602	1.41612	0.0427529	5.75918	0.0011897	2.92456	0.00225553	N
Q5DTX6	Jcad	2	2	2	20.143	2	19.0444	18.5934	18.7737	21.3682	17.4328	18.0428	24.181	20.899	22.3597	3.60401	0.00947441	2.02345	0.0117804	3.67606	0.0185248	1.73225	0.0230972	3.53197	0.0846473	1.07239	0.0877968	N
Q02257	Jup	20	20	18	64.655	119	27.8091	27.5494	27.887	27.7754	30.6142	28.5708	27.9814	28.0332	27.7626	-0.441949	0.543035	0.265172	0.548378	0.177183	0.249089	0.603646	0.256238	-1.06108	0.279763	0.55321	0.283785	Y
F6QYT9	Kalrn	14	9	9	58.791	25	19.0173	17.3437	22.0463	17.4266	18.2469	18.3289	24.5369	25.5762	25.9685	6.62558	0.000462453	3.33493	0.00136499	5.89143	0.0149933	1.8241	0.0194568	7.35972	0.000139472	3.85551	0.000795272	Y
Q8C292	Kars	1	1	1	5.5036	2	21.8668	18.6672	17.9013	17.508	17.6742	17.8079	20.159	24.2259	24.5834	4.4185	0.014107	1.85056	0.0164619	3.51096	0.133313	0.875128	0.138783	5.32603	0.020009	1.69877	0.0222016	Y
Q8BG40	Katnb1	1	1	1	9.2849	4	18.0099	20.8441	19.3857	18.684	17.6919	17.1032	23.2271	21.6091	23.9582	4.31167	0.00230195	2.6379	0.00401684	3.51823	0.0305299	1.51527	0.0350287	5.10512	0.00359732	2.44402	0.00514424	Y
Q8BNW9	Kbtbd11	6	6	6	16.69	11	21.012	19.9144	20.2522	18.6534	16.6048	19.9841	24.9302	24.7706	25.6886	5.72633	0.000546109	3.26272	0.0015038	4.73695	0.000388565	3.41054	0.00364058	6.7157	0.00278378	2.55536	0.00418773	Y
Q3TZ64	Kcna1	4	2	2	12.146	12	18.8798	18.1552	17.0679	18.5884	17.7673	17.2464	23.3295	25.044	25.078	6.53301	9.11099e-06	5.04043	0.000159478	6.44953	0.00117498	2.92997	0.00484144	6.61648	0.000687199	3.16292	0.00158175	Y
P63141	Kcna2	5	5	3	14.121	20	23.0084	19.8757	19.7441	19.0795	17.7627	16.7227	26.3757	27.5551	27.1841	7.67282	0.000626957	3.20276	0.00166354	6.16228	0.00535938	2.27089	0.00938827	9.18337	0.000276962	3.55758	0.00102354	Y
P62482	Kcnab2	8	8	8	15.688	17	23.669	23.008	22.6918	17.8647	16.9551	17.2751	26.1738	27.5285	28.1276	7.03266	0.00844068	2.07362	0.0107739	4.15366	0.00300243	2.52253	0.00673237	9.91167	9.91917e-05	4.00352	0.000724838	Y
Q03717	Kcnb1	4	4	4	8.4691	5	18.9258	18.2679	18.5976	17.8774	17.2106	18.2319	23.123	25.2666	25.9783	6.6041	2.23854e-05	4.65004	0.00022465	6.19221	0.00213958	2.66967	0.00571062	7.01599	0.00151595	2.81931	0.0026453	N
A0A140LIW8	Kcnc3	3	3	1	5.4683	6	22.9161	17.7572	17.5044	18.6217	18.2069	17.678	24.4301	25.5798	26.3175	6.66174	0.00128135	2.89233	0.00271926	6.0499	0.0306199	1.514	0.0350963	7.27358	0.000289404	3.53849	0.00103726	N
Q9Z0V2	Kcnd2	5	5	5	9.8706	7	22.6941	21.3804	20.599	17.6796	17.3321	19.3256	25.5949	25.7995	26.0782	5.98907	0.00212964	2.67169	0.00382556	4.26637	0.00243919	2.61276	0.00607242	7.71178	0.000256673	3.59062	0.000987338	Y
Q9Z0V1-2	Kcnd3	3	3	3	4.0197	6	18.0704	18.4366	16.236	18.4023	17.7325	17.8972	23.204	22.7777	23.5815	5.39194	1.45823e-05	4.83617	0.000189235	5.60679	0.00146105	2.83534	0.005099	5.17708	7.28861e-05	4.13736	0.000660951	N
Q9JJ57-3	Kcnip1	1	1	1	4.3942	5	21.0742	20.5405	19.5426	17.9292	18.5545	16.2829	20.8549	23.2457	23.669	3.60255	0.0201789	1.6951	0.0224011	2.20411	0.0887056	1.05205	0.09386	5.001	0.0106927	1.97091	0.0126079	Y
Q8CIB3	Kcnj16	1	1	1	13.589	2	17.6927	20.3973	19.4311	17.038	17.4535	17.6287	21.7094	22.9995	24.1026	4.66359	0.00138783	2.85766	0.00283338	3.76346	0.0231445	1.63555	0.0277096	5.56372	0.00145841	2.83612	0.00258891	N
A0A338P6L0	Kcnj6	2	2	2	16.388	6	18.9845	18.0496	17.6996	17.1725	19.0634	17.9171	22.9813	24.3335	25.1222	5.99788	2.22676e-05	4.65233	0.000224465	5.90109	0.00129508	2.8877	0.00484154	6.09466	0.00185314	2.73209	0.00304541	Y
P48543	Kcnj9	3	3	3	12.9	12	18.3565	18.0952	18.5412	18.5125	18.0657	17.0073	23.0332	23.5411	24.9136	5.73286	8.77719e-06	5.05664	0.000157293	5.49829	0.000674179	3.17122	0.00417067	5.96742	0.00114085	2.94277	0.00219237	Y
A0A286YDM6	Kcnma1	5	5	5	12.722	12	21.8527	22.4376	21.5118	18.1986	18.4917	18.655	24.7155	25.4404	27.2067	5.59629	0.00293996	2.53166	0.00476556	3.85349	0.00808763	2.09218	0.0122317	7.33909	0.00061668	3.20994	0.00148134	Y
A0A0G2JFQ2	Kcnq2	5	5	5	44.458	12	19.1162	17.7155	18.5608	18.1127	17.0571	17.7469	23.7786	24.3897	23.9871	6.00027	2.93946e-06	5.53173	9.61928e-05	5.58766	0.00023144	3.63556	0.00324591	6.41288	5.68836e-05	4.24501	0.000639021	N
A0A0R4J2B2	Kctd12	5	5	4	10.454	24	23.9735	22.5591	23.0668	21.4566	20.5457	20.0551	26.2204	26.582	27.5385	4.83753	0.00135282	2.86876	0.00279732	3.58052	0.0032955	2.48208	0.00704663	6.09453	0.000429126	3.36742	0.00125028	Y
Q5DTY9	Kctd16	5	4	4	7.1779	6	19.411	20.1239	20.0701	18.3908	16.1794	19.0047	24.9851	25.3492	25.779	6.50778	0.000161917	3.79071	0.000719702	5.50277	7.07485e-05	4.15028	0.00270763	7.5128	0.00106997	2.97063	0.00209722	Y
Q3TDR0	Kdsr	1	1	1	2.1089	2	19.341	17.8393	20.1423	17.9766	17.783	17.6208	19.8566	24.016	24.6789	4.39997	0.00696737	2.15693	0.00918408	3.74292	0.0862958	1.06401	0.0913529	5.05703	0.0287505	1.54135	0.0313012	N	Yes	Oxidoreductase
Q60749	Khdrbs1	3	3	3	7.6214	4	21.1879	20.3356	21.3059	18.2833	17.9844	21.0221	25.3295	25.504	26.3787	5.71751	0.000446086	3.35058	0.00133589	4.79425	0.000424029	3.3726	0.00366842	6.64078	0.00286895	2.54228	0.00427596	Y
Q3U0V1	Khsrp	2	2	2	3.5508	3	21.4257	21.7365	21.5319	20.3464	17.5595	16.1829	23.7938	23.9852	24.3397	4.24241	0.0198683	1.70184	0.0221653	2.47483	0.000177082	3.75183	0.00307578	6.00999	0.00824249	2.08394	0.0100603	Y
Q80TK0	Kiaa1107	5	5	5	77.495	9	19.0745	19.2381	19.2234	19.2972	18.755	17.8151	25.2816	25.4249	25.4066	6.47048	2.74552e-07	6.56138	5.16615e-05	6.19239	9.22805e-08	7.03489	0.000208369	6.74857	0.00010103	3.99555	0.000724209	Y
E9Q9B7	Kidins220	4	4	4	10.47	8	20.1704	16.8532	20.3743	18.3322	16.3142	18.2956	22.2616	24.4271	25.8705	5.79643	0.00195916	2.70793	0.00359073	5.05378	0.0310605	1.50779	0.0354394	6.53909	0.00624565	2.20442	0.00798114	Y
Q6P5H4	Kif1a	14	14	14	50.174	45	24.3606	22.9946	23.3406	22.1266	16.6762	19.3777	26.9642	27.1184	28.096	5.9135	0.0116754	1.93273	0.0139783	3.82762	0.00211964	2.67374	0.00567752	7.99938	0.00770705	2.11311	0.00948883	Y
Q9QXL2-3	Kif21a	6	6	6	24.881	20	23.1895	18.6471	22.7304	22.6514	20.8723	20.3934	25.1331	27.4386	26.5649	4.96482	0.00329635	2.48197	0.00519774	4.85651	0.0380389	1.41977	0.0424996	5.07313	0.00617317	2.20949	0.00789746	Y
P28740-1	Kif2a	10	10	10	22.163	31	24.5601	23.6476	23.2915	24.0046	22.824	22.349	27.0726	27.9498	28.2569	4.31359	8.3725e-05	4.07714	0.000502795	3.92667	0.00162751	2.78848	0.00520525	4.70052	0.00149584	2.82512	0.00262644	Y
Q8BNH4	Kif3b	2	2	2	2.4012	2	18.2151	18.6649	17.5046	18.0831	19.8647	17.336	22.8962	22.6035	23.3106	4.65871	7.39471e-05	4.13108	0.00046771	4.8086	0.000261758	3.5821	0.0033205	4.50883	0.0043996	2.35659	0.0060686	Y
Q61768	Kif5b	8	5	5	32.981	15	20.521	16.948	19.8001	18.9068	17.5849	16.6386	24.5422	24.9085	25.9444	6.73179	0.000249157	3.60353	0.000917776	6.042	0.0066572	2.17671	0.0108377	7.42159	0.00068232	3.16601	0.00157373	Y
P70188-2	Kifap3	5	5	5	12.945	6	19.8914	19.5063	17.3194	18.5937	18.3322	16.8151	24.3022	22.595	26.133	5.93372	0.00051179	3.29091	0.00145179	5.4377	0.0138173	1.85958	0.0183743	6.42975	0.00521806	2.28249	0.00691049	Y
Q6ZPU9-3	Kifbp	1	1	1	2.7213	2	18.0367	17.8636	20.6114	18.8445	17.2615	19.6034	22.9651	23.3329	23.9592	4.71553	0.000463008	3.33441	0.00136485	4.58183	0.00803142	2.09521	0.0121629	4.84924	0.00292426	2.53398	0.00433551	N
O88447	Klc1	6	6	5	15.327	15	21.5269	18.4381	18.069	19.6329	18.5164	18.0481	25.6579	25.6814	26.0325	6.75203	7.00883e-05	4.15435	0.000456079	6.44594	0.00427509	2.36906	0.00818063	7.05813	0.000130126	3.88563	0.000775263	Y
O88448	Klc2	3	2	2	4.2517	3	18.4372	17.3167	17.9314	18.6517	17.2253	15.8366	23.4248	23.7137	24.3329	6.25734	2.39243e-05	4.62116	0.000234874	5.92872	0.000146692	3.83359	0.00293124	6.58596	0.00153311	2.81443	0.00265677	Y
Q8CDC1	Klhl22	1	1	1	2.3282	1	20.2368	18.2291	18.9	18.0059	16.3967	17.6788	20.8493	21.1163	23.1936	3.47855	0.00636923	2.19591	0.00858098	2.59779	0.0517697	1.28592	0.0562811	4.3593	0.00802044	2.0958	0.00984248	Y
O35343	Kpna4	3	3	2	10.734	7	20.3584	18.6841	17.7174	17.9053	17.3767	18.1612	24.1856	23.7124	25.3423	6.04623	6.31028e-05	4.19995	0.000420313	5.49344	0.00380856	2.41924	0.00766465	6.59901	0.000250787	3.6007	0.000981416	Y
Q3TFE8	Kpnb1	12	12	12	25.152	31	24.7956	24.5482	24.2933	20.9054	19.4639	21.1133	27.4985	28.1237	29.0913	5.71792	0.00475715	2.32265	0.00685053	3.69216	0.00160434	2.7947	0.00521989	7.74367	0.000370192	3.43157	0.00114978	Y
P32883-2	Kras	5	5	3	16.434	26	24.1219	21.9454	22.5704	21.8146	17.8782	20.7654	27.0261	27.6158	28.153	6.08228	0.00199777	2.69946	0.00363787	4.71904	0.00286398	2.54303	0.00659213	7.44553	0.00365937	2.43659	0.00521645	Y
Q6S5J6-4	Krit1	1	1	1	2.434	8	27.6753	18.1367	27.1788	27.4037	27.5301	27.1058	27.7365	26.9989	26.98	1.4001	0.555927	0.254982	0.560644	2.90824	0.402677	0.395043	0.411609	-0.108033	0.718354	0.143661	0.722193	Y
P04104	Krt1	7	2	2	3.2184	2	21.2336	22.2064	19.8957	19.0178	20.3093	22.1719	22.2884	20.6827	23.7094	1.42102	0.181858	0.740267	0.186737	1.11492	0.368653	0.433383	0.377343	1.72712	0.244176	0.612298	0.247908	Y
A0A1B0GSR7	Krt10	1	1	1	2.2891	2	21.282	20.5762	20.379	17.7312	19.9175	16.3779	20.4483	20.5067	22.1705	1.66454	0.206142	0.685833	0.210906	0.29613	0.661617	0.179394	0.669324	3.03296	0.0613364	1.21228	0.0645074	Y
B1AQ75	Krt36	10	9	7	18.042	11	21.1958	25.5927	19.2339	18.4442	21.0837	19.4506	22.3647	21.4765	21.7915	1.04409	0.520936	0.283215	0.526769	-0.129899	0.948716	0.0228638	0.950399	2.21807	0.0523264	1.28128	0.055341	Y
Q3UV17	Krt76	7	1	1	2.1958	13	32.0564	32.0315	32.1675	32.2216	33.8424	31.6123	31.6717	30.9721	31.2996	-1.0075	0.0748262	1.12595	0.0778965	-0.77069	0.0202203	1.69421	0.0247465	-1.24431	0.148107	0.829425	0.151392	Y
Q99M73	Krt84	7	4	4	6.6117	4	21.4149	24.5443	18.1096	17.678	20.0316	17.503	22.6849	21.9583	21.9526	2.31837	0.20283	0.692868	0.2078	0.842345	0.676297	0.169862	0.683563	3.7944	0.0111603	1.95232	0.013125	Y
Q61595-2	Ktn1	4	4	4	11.303	7	18.3233	18.5683	18.4601	17.37	17.6191	17.9475	24.7765	24.7161	25.5469	6.9651	1.59022e-07	6.79854	5.98453e-05	6.56258	1.87332e-05	4.72739	0.00264372	7.36763	1.99121e-05	4.70088	0.000624466	Y
A2AFG7	L1cam	10	10	10	70.897	29	23.8006	23.4466	22.1304	25.0566	17.0185	19.9321	26.1543	26.6312	27.4392	4.84409	0.0299808	1.52316	0.0321752	3.6157	0.00460638	2.33664	0.00861027	6.07249	0.0631503	1.19962	0.0663534	Y
Q91YP0	L2hgdh	2	2	2	3.4211	2	21.6211	20.3332	20.8451	18.5316	18.7935	17.5925	24.0059	24.3626	25.058	4.85602	0.00135999	2.86646	0.00280188	3.54238	0.00187438	2.72714	0.00545407	6.16965	0.00020761	3.68275	0.000908495	Y
P19137	Lama1	21	21	21	40.917	24	27.9288	21.1484	21.0617	21.6091	20.8176	22.3178	23.3945	23.2404	24.6071	1.26678	0.467899	0.329848	0.474626	0.367729	0.881509	0.0547734	0.886218	2.16583	0.0240335	1.61918	0.0263691	Y
Q60675	Lama2	16	16	16	35.633	24	27.4017	20.047	18.2331	20.6951	23.8131	23.5806	23.1027	23.0395	22.533	0.596622	0.770825	0.113044	0.773909	0.997786	0.740372	0.13055	0.746654	0.195457	0.857223	0.0669063	0.859889	Y
Q8BSJ0	Lama4	3	3	3	9.8338	6	24.3414	19.1202	17.4339	21.434	16.2246	21.4513	20.2067	21.0026	22.2842	1.16359	0.54483	0.263739	0.549945	0.86599	0.709666	0.148946	0.716008	1.46119	0.471934	0.326119	0.476578	Y
Q61001	Lama5	14	14	14	46.727	24	26.3704	22.2349	21.932	22.7482	17.6137	24.7383	19.8719	21.4979	23.452	-0.998991	0.615752	0.210594	0.6207	-1.90515	0.341524	0.466579	0.349892	-0.0928281	0.970525	0.0129932	0.971386	Y
Q9CRX6	Lamb1	3	3	3	7.9014	3	24.0599	19.4874	19.7498	20.2266	17.5602	19.1141	20.4447	20.7866	21.3283	0.820182	0.550812	0.258997	0.555734	-0.245869	0.878113	0.0564497	0.883591	1.88623	0.0816127	1.08824	0.0848832	Y
Q61292	Lamb2	25	25	25	96.656	44	29.0696	23.9361	22.8309	24.3633	17.3687	26.6491	26.4413	25.2731	26.915	2.17354	0.392365	0.40631	0.398722	0.930957	0.663184	0.178366	0.670608	3.41613	0.294463	0.530969	0.298562	Y
F8VQJ3	Lamc1	17	17	17	94.814	41	28.5612	23.1297	22.1488	24.3888	18.9609	25.9099	24.9354	26.2957	27.1736	2.28503	0.293127	0.532944	0.299087	1.52169	0.508382	0.293809	0.516852	3.04838	0.239392	0.62089	0.243271	Y
O89112	Lancl1	5	5	5	24.329	12	24.2056	23.4376	23.7363	17.8788	18.1034	17.33	26.4857	27.1314	27.6124	6.29454	0.0159982	1.79593	0.0183091	3.28332	0.00115093	2.93895	0.00480368	9.30575	2.00604e-05	4.69766	0.000612113	Y
F6RJV6	Lancl2	11	11	11	27.566	33	24.2111	23.5071	23.6175	22.5348	22.4703	21.4325	27.5774	28.659	29.3039	5.55121	8.40927e-05	4.07524	0.000501006	4.73483	0.000994285	3.00249	0.00455395	6.36758	0.00049885	3.30203	0.00133145	Y
Q9CPY7-2	Lap3	3	3	3	4.4024	3	21.3528	20.0132	19.993	15.3468	18.2145	17.2441	24.4068	24.5749	25.0232	5.97427	0.00266549	2.57422	0.00445497	4.21534	0.000973039	3.01187	0.00454891	7.7332	0.000854144	3.06847	0.00183507	Y
Q8BMJ2	Lars1	3	3	3	4.4979	4	20.1628	18.9204	19.1411	17.3675	17.3424	17.9637	23.4655	23.718	24.6179	5.4508	0.000115167	3.93867	0.00060901	4.52569	0.000948752	3.02285	0.00449116	6.3759	9.45595e-05	4.02429	0.000726243	N
Q61792	Lasp1	7	7	6	32.293	23	19.416	18.2544	20.3041	21.1022	18.6476	16.4982	27.8872	26.7354	27.8952	8.46886	6.49254e-05	4.18759	0.000429917	8.18114	0.000319558	3.49545	0.00348581	8.75658	0.00319956	2.49491	0.00467612	Y
Q3U9G9	Lbr	1	1	1	14.136	2	22.2676	21.7519	19.0312	23.7601	16.8659	17.8227	22.9427	24.3528	24.117	3.55423	0.0696324	1.15719	0.0726236	2.78724	0.0635482	1.1969	0.0681348	4.32123	0.120972	0.917315	0.124331	Y
A0A1B0GSX0	Ldha	16	16	15	93.507	81	29.6804	28.8402	28.6853	26.1748	24.602	25.4654	31.7606	31.9153	32.7415	4.89776	0.00611878	2.21334	0.008308	3.07046	0.00210488	2.67677	0.00566486	6.72505	0.000251882	3.5988	0.000982296	Y
P16125	Ldhb	13	12	12	29.67	67	29.4045	28.26	28.0088	25.3041	22.066	23.8137	31.0133	31.7865	32.5685	5.64656	0.0142835	1.84517	0.0165991	3.23163	0.00651199	2.18629	0.0107251	8.06149	0.00148104	2.82943	0.00261468	Y
E9QP59	Lemd3	3	3	3	16.667	7	19.8586	18.1343	19.013	16.3602	19.591	17.2435	21.7318	23.0673	24.7428	4.81383	0.00194912	2.71016	0.00357814	4.17865	0.0140868	1.85119	0.0186339	5.44902	0.0137636	1.86127	0.0158401	Y
Q9Z2I0	Letm1	13	13	13	43.53	28	24.4351	23.2431	22.591	16.6195	19.5732	16.3981	26.4302	28.0539	28.512	7.1887	0.0114128	1.94261	0.0137002	4.24229	0.00695477	2.15772	0.0110981	10.1351	0.00108563	2.96432	0.00211323	Y
Q924L1-3	Letmd1	1	1	1	4.167	2	20.2068	19.3234	17.5328	17.6462	18.2149	16.8634	22.0492	24.1212	24.3245	5.20039	0.000610097	3.2146	0.00163416	4.4773	0.0139152	1.85651	0.0184718	5.92348	0.0020001	2.69895	0.00324209	N
Q8VED9	Lgalsl	2	2	2	4.6867	6	22.2118	20.4762	20.8528	19.8485	22.6762	21.7368	25.493	25.8154	26.2104	4.53925	0.000243491	3.61352	0.00090577	4.65937	0.00119094	2.92411	0.00479348	4.41912	0.00671341	2.17306	0.00844977	Y
A0A0G2JGE8	Lgi1	10	10	10	21.521	30	26.1312	24.9312	24.7227	19.7702	17.2032	19.9383	27.8622	28.767	29.4076	6.5628	0.0195838	1.7081	0.0219346	3.41722	0.0055173	2.25827	0.00954641	9.70837	0.000611102	3.21389	0.00147264	Y
Q3V1R3	Lgi3	4	4	4	9.5014	8	21.0687	18.8496	17.7063	18.288	18.6793	16.922	24.521	25.2845	26.0114	6.68669	0.000131781	3.88015	0.000648282	6.06414	0.00489088	2.31061	0.00888463	7.30923	0.000436324	3.36019	0.00125666	Y
Q8CGB7	Limch1	6	6	6	29.427	12	21.4588	21.8484	19.5522	20.8734	22.4585	20.736	25.4331	22.901	25.5298	3.46673	0.00403744	2.39389	0.00604145	3.66814	0.0302479	1.5193	0.0348291	3.26532	0.0331372	1.47968	0.0357495	Y
Q3TTY6	Lin7c	4	4	2	7.8984	10	19.1104	17.8797	17.5703	18.4722	18.6481	17.416	24.9116	25.1938	25.7131	7.09006	6.96112e-07	6.15732	6.54925e-05	7.08607	0.000175241	3.75636	0.0030674	7.09405	9.51805e-05	4.02145	0.000723628	Y
Q9D1T0	Lingo1	6	6	6	13.226	13	22.1448	22.7474	22.1873	16.6051	21.2873	18.8009	25.7302	26.542	27.1673	5.85106	0.00530663	2.27518	0.00739652	4.12003	0.000853186	3.06896	0.00430983	7.58208	0.00585306	2.23262	0.00756077	Y
A0A0R4J0S4	Llgl1	4	4	4	12.021	10	22.6192	20.8372	18.8249	17.6489	18.7309	17.3743	24.8441	24.6085	25.7408	5.7252	0.00229577	2.63907	0.00401226	4.30397	0.0200188	1.69856	0.0245399	7.14642	0.000186916	3.72835	0.000877456	Y
Q9D0F3	Lman1	2	2	2	3.8757	4	18.2358	19.1425	18.4328	17.5986	18.7122	14.7484	25.9867	23.0436	26.1077	7.23428	0.000413402	3.38363	0.00127697	6.44228	0.00344022	2.46341	0.00720596	8.02629	0.0065856	2.1814	0.00833069	Y
Q9DBH5	Lman2	3	3	3	7.0803	8	19.5243	18.6809	17.7629	18.3246	17.5262	17.3328	22.9216	25.1245	26.0757	6.51533	7.21544e-05	4.14174	0.000461543	6.05128	0.00471343	2.32666	0.00868809	6.97939	0.00207201	2.68361	0.00333709	N
Q8K0B2-3	Lmbrd1	1	1	1	3.7129	4	18.1206	18.3543	18.9621	18.235	17.6665	16.463	22.5079	23.5986	24.9701	5.72528	7.09932e-05	4.14878	0.00045932	5.2132	0.00230942	2.6365	0.00592576	6.23736	0.00212161	2.67334	0.00339999	N	Yes	0
Q8C561-3	Lmbrd2	1	1	1	5.775	3	19.9714	19.8111	17.6501	18.3055	17.19	17.568	23.6488	24.2775	24.5211	5.73312	0.000108384	3.96504	0.000588296	5.00495	0.00321268	2.49313	0.00694186	6.4613	0.000102337	3.98997	0.000719866	Y
P48678-2	Lmna	7	7	7	14.241	7	22.0404	18.3312	21.2885	20.3905	24.3222	25.1197	23.3273	23.9363	24.9029	2.14013	0.20539	0.687421	0.210231	3.50217	0.0456014	1.34102	0.0500087	0.778095	0.638256	0.195005	0.642524	Y
Q8C553	Lmnb1	3	3	3	6.1446	4	21.86	18.1946	19.7368	20.8189	17.0162	17.9343	22.293	24.3003	25.4479	4.75358	0.00712786	2.14704	0.00935739	4.08324	0.0440035	1.35651	0.0483975	5.42393	0.0210473	1.6768	0.0232736	Y
E9PYI7	Lmo7	5	5	5	10.867	8	20.1197	18.7852	17.1391	17.4585	19.3933	17.0407	25.2302	24.3114	24.9924	6.52194	7.72339e-05	4.11219	0.000480425	6.16335	0.00242815	2.61472	0.00606501	6.88053	0.000890137	3.05054	0.00186796	N
Q3TTA8	Lnpep	4	4	4	9.6754	5	19.0393	18.1332	17.3619	16.0883	17.7447	17.5464	23.0901	24.0761	25.3241	6.51111	4.05098e-05	4.39244	0.00032552	5.98528	0.00177151	2.75166	0.00536921	7.03693	0.00106576	2.97234	0.0020926	Y
Q7TQ95	Lnpk	2	2	2	5.086	4	19.0692	18.0641	18.1755	17.572	18.1054	18.5204	23.3395	24.188	24.5889	5.78767	1.39273e-06	5.85613	7.86196e-05	5.6025	0.000325091	3.488	0.00347894	5.97284	0.00020185	3.69497	0.000907923	Y
Q3V2D0	Lonp1	6	6	6	13.356	18	23.5453	21.1395	20.9902	22.329	20.4937	18.1613	25.8211	26.2657	26.3759	5.0444	0.00242167	2.61589	0.00416777	4.26255	0.00726333	2.13886	0.0113499	5.82626	0.00874832	2.05808	0.0105918	Y
Q3TFD2	Lpcat1	2	2	2	5.9569	4	19.3071	18.7471	18.7838	18.0242	17.2434	17.6542	21.2924	22.4049	23.3668	4.0614	0.000288955	3.53917	0.00100071	3.40868	0.0055252	2.25765	0.00955276	4.71412	0.00181386	2.7414	0.00299832	N
B2RWR2	Lpcat2	1	1	1	2.5309	2	20.0262	17.3446	18.5382	18.6524	18.2774	17.5563	21.9135	22.4605	23.2726	4.14967	0.000299091	3.5242	0.00101709	3.91253	0.0108618	1.9641	0.0151957	4.38682	0.000998076	3.00084	0.00199969	N
Q6NVG1	Lpcat4	3	3	3	5.0686	6	21.3343	19.4249	18.5068	17.8652	16.8111	15.8339	22.318	22.9151	22.0277	4.1242	0.00996094	2.0017	0.0122504	2.66488	0.0379062	1.42129	0.0423724	5.58351	0.00096277	3.01648	0.00194623	N
Q8R1E1	Lpgat1	5	5	5	13.184	13	22.7035	20.3394	20.3286	17.9243	19.4227	17.0595	24.7628	25.675	26.275	5.94128	0.001893	2.72285	0.00353255	4.44711	0.00793156	2.10064	0.012044	7.43545	0.000813844	3.08946	0.00176868	N
A0A0A6YXL6	Lrba	4	2	2	43.839	5	21.3334	18.0504	21.5789	17.8085	16.0342	18.3064	23.5997	24.3866	23.598	5.00947	0.00647503	2.18876	0.00867692	3.54054	0.0386715	1.41261	0.0430573	6.4784	0.000927904	3.0325	0.0019082	Y
A0A0R4J0I9	Lrp1	18	18	18	50.625	43	23.7854	20.8089	22.2582	19.892	17.941	17.2462	26.242	27.3792	28.2632	6.97282	0.00273917	2.56238	0.00455788	5.01061	0.00852304	2.06941	0.0127366	8.93503	0.000817391	3.08757	0.00177298	Y
Q6PB66	Lrpprc	25	25	25	73.347	69	26.2877	25.7856	25.2066	22.3532	17.988	21.8304	27.7875	28.6325	29.4967	5.39699	0.0259515	1.58584	0.0281183	2.87894	0.00787254	2.10388	0.0119947	7.91504	0.00563997	2.24872	0.00736982	Y
P0C192	Lrrc4b	1	1	1	2.3788	2	18.0597	19.5443	18.7244	18.9578	17.0366	16.3406	21.7334	22.8709	23.1687	4.48041	0.000719451	3.143	0.00178715	3.81485	0.0033914	2.46962	0.00713016	5.14597	0.00456402	2.34065	0.00623823	N
Q922Q8	Lrrc59	5	5	5	19.382	14	23.1647	18.5216	20.7505	18.3421	17.3838	17.8834	25.5445	26.7713	27.2417	7.17816	0.00113432	2.94526	0.00250616	5.7069	0.0163656	1.78607	0.0208776	8.64942	0.000115087	3.93898	0.000744603	Y
B9EHV0	Lrrc7	16	16	15	43.275	38	23.6464	23.3719	22.4182	24.3619	21.5497	20.6674	28.2822	28.0384	28.7524	5.6884	0.000261574	3.58241	0.000946529	5.21217	0.000258832	3.58698	0.0033207	6.16463	0.00554813	2.25585	0.00728353	Y
Q80WG5	Lrrc8a	4	4	4	8.6676	5	20.0799	18.3145	19.1963	18.5136	16.9923	17.8075	23.956	24.8692	25.5164	6.29652	4.56268e-05	4.34078	0.000348058	5.58366	0.00120976	2.9173	0.00478396	7.00938	0.000373481	3.42773	0.00115208	N	Yes	Ion channel
Q8K377	Lrrtm1	2	2	2	11.519	4	19.8001	19.0098	18.3569	16.7124	18.1622	18.2955	22.6118	22.757	25.1916	5.13064	0.000426331	3.37025	0.00130089	4.46451	0.00881009	2.05502	0.0130533	5.79678	0.0040658	2.39085	0.00569514	N
Q3TYE5	Lsamp	3	3	3	6.5477	6	23.8499	23.4857	22.9665	21.3117	17.8602	19.1466	26.9686	27.2227	28.0106	5.9639	0.00514005	2.28903	0.0072268	3.96662	0.000609538	3.215	0.00401264	7.96117	0.00165093	2.78227	0.00279656	Y
P24527	Lta4h	12	12	12	37.786	33	25.7636	23.9182	24.6986	22.3063	18.5112	17.0587	27.3823	28.4086	28.8067	6.15642	0.0228226	1.64163	0.0250771	3.40574	0.007551	2.122	0.0117022	8.9071	0.00534481	2.27207	0.00705765	Y
P70202	Lxn	2	2	2	2.2441	3	22.9865	21.7101	19.2204	19.1722	17.3279	17.865	24.5558	24.8063	25.3609	5.19397	0.00581068	2.23577	0.00796631	3.60199	0.0333934	1.47634	0.0378906	6.78596	0.000341834	3.46619	0.00110582	N
Q9WUC3	Ly6h	4	4	4	9.7546	15	24.0698	23.796	23.2577	17.4711	20.3512	20.4829	26.2385	27.5985	28.4205	5.84773	0.00818575	2.08694	0.0105139	3.71135	0.00546254	2.26261	0.00948801	7.98411	0.00241646	2.61682	0.00379441	Y
Q9WTL7	Lypla2	2	2	2	12.38	14	23.3972	21.87	23.0211	21.7512	21.4791	22.923	28.9918	27.5199	29.0203	6.10372	1.49093e-05	4.82654	0.000188074	5.74789	0.00104708	2.98002	0.00462682	6.45955	0.000627425	3.20244	0.00148972	Y
Q3UF03	M6pr	2	2	2	14.187	6	21.3471	20.1921	21.0885	17.1299	18.3499	19.7356	23.8139	25.8765	25.8017	5.52352	0.00130618	2.884	0.00274615	4.28814	0.0048738	2.31213	0.00889655	6.75889	0.00260593	2.58404	0.00400557	Y
E9PVY8	Macf1	38	38	38	117.27	74	26.5769	26.2489	26.3203	24.1488	23.0255	24.5439	29.2865	28.3815	30.5203	4.25204	0.00298367	2.52525	0.00482602	3.01406	0.0086413	2.06342	0.0128707	5.49003	0.002034	2.69165	0.00328995	Y
Q922B1	Macrod1	2	2	2	2.2422	2	22.4083	20.9862	19.0662	17.1525	18.504	17.9418	24.2332	22.9706	24.8986	4.69097	0.00688862	2.16187	0.0090962	3.2139	0.045644	1.34062	0.0500069	6.16803	0.000856466	3.06729	0.00183482	Y
Q9QZQ8	Macroh2a1	4	4	4	7.8762	6	23.8194	22.6551	21.529	20.1941	18.2675	17.0647	25.4902	25.8447	26.3984	5.32281	0.0111812	1.95151	0.0134795	3.2433	0.01038	1.9838	0.0146763	7.40232	0.00145709	2.83651	0.00258861	Y
A2AGQ4	Madd	12	12	12	115.57	47	25.0508	23.7252	23.4127	21.0831	20.6991	17.9424	27.9065	27.9519	28.7548	6.21887	0.00514725	2.28843	0.00722791	4.14152	0.00194041	2.71211	0.00551821	8.29622	0.00127474	2.89458	0.00235353	Y
Q9CVN2	Maea	2	2	2	4.033	4	19.7437	16.319	18.3325	22.7184	21.1804	17.1888	24.0922	23.7557	24.6132	4.90659	0.0122712	1.91111	0.0145834	6.02199	0.00418643	2.37816	0.00808636	3.79119	0.085273	1.06919	0.0883646	N
Q3ZB62	Mag	10	10	1	25.802	32	24.8603	22.5331	23.3401	21.675	23.3331	16.5583	30.0962	30.2551	30.786	8.32911	0.00194668	2.71071	0.00357657	6.80127	0.000675971	3.17007	0.00415897	9.85696	0.00858934	2.06604	0.0104105	Y
Q9CQL1	Magohb	3	3	3	9.2332	6	21.5507	20.2072	20.4173	18.3996	18.6169	17.9676	22.1751	22.5515	24.3512	3.49935	0.00775079	2.11065	0.0100698	2.30085	0.0436606	1.35991	0.0480671	4.69785	0.00253981	2.5952	0.0039361	Y
E9PZ88	Man2c1	3	3	3	5.5892	6	19.4335	18.5611	20.2234	18.719	17.645	16.4361	23.5804	24.4585	25.1254	5.88508	0.000224407	3.64896	0.000857379	4.98208	0.00161461	2.79193	0.00521572	6.78807	0.00104189	2.98218	0.00206367	N
Q3TPD9	Maoa	7	7	7	29.396	23	26.4708	22.802	23.7735	18.7881	21.5845	20.2013	27.1366	28.2662	28.872	5.82156	0.00992169	2.00341	0.0122088	3.74283	0.036417	1.4387	0.0408695	7.90029	0.00116092	2.9352	0.00221585	Y
Q8BW75	Maob	8	8	8	17.85	21	25.4393	24.3249	24.0771	18.9567	18.4878	17.8691	26.8729	27.5949	28.0407	5.97702	0.0230535	1.63726	0.0252326	2.88908	0.00587283	2.23115	0.00995559	9.06496	4.03563e-05	4.39409	0.000632809	Y
Q9QYR6	Map1a	61	61	60	323.31	307	27.3703	26.2884	25.7288	27.4458	26.7801	26.2025	33.6764	32.7025	33.4633	6.64478	1.63383e-06	5.78679	8.1982e-05	6.81825	0.000270863	3.56725	0.00336049	6.4713	0.000154844	3.81011	0.000816911	Y
P14873	Map1b	49	48	48	323.31	202	27.2749	24.8727	24.7989	26.7221	25.3687	24.9267	31.4551	31.177	31.7468	5.79897	4.43483e-05	4.35312	0.00034294	5.81081	0.00218886	2.65978	0.0057942	5.78712	0.000510633	3.29189	0.0013345	Y
A0A1D5RLY6	Map1s	4	4	4	6.367	6	20.5793	17.8966	18.6616	17.2276	15.8543	17.6286	23.7862	23.6839	24.3206	5.95554	0.000419883	3.37687	0.00128817	4.8844	0.00402231	2.39552	0.00787035	7.02668	0.000252808	3.59721	0.000982514	Y
P20357	Map2	72	72	64	323.31	309	26.2916	25.5757	25.8786	26.9858	26.6664	25.7544	34.4076	33.4479	34.1423	7.80718	1.63569e-07	6.7863	5.27627e-05	8.08397	2.16447e-05	4.66465	0.0025723	7.53039	8.64273e-05	4.06335	0.000699473	Y
G3UZJ2	Map2	9	1	1	3.4042	6	18.4691	20.752	18.3777	21.2217	17.6749	17.2379	27.4993	26.4246	27.0284	8.02857	9.12285e-05	4.03987	0.000529547	7.78452	0.000742311	3.12941	0.00415915	8.27261	0.00311929	2.50594	0.00457956	Y
Q3UK05	Map2k1	6	6	4	64.439	9	23.8482	23.4237	23.8162	21.8477	21.9568	21.3462	27.4159	27.6466	28.0155	4.98618	0.000151351	3.82002	0.000706096	3.99661	5.5597e-05	4.25495	0.00261538	5.97574	2.01414e-05	4.69591	0.00060639	Y
Q91YS7	Map2k2	3	1	1	14.06	7	19.7513	18.8797	18.4419	18.4632	17.4332	18.8641	22.9318	23.1018	23.7114	4.60942	2.73614e-05	4.56286	0.000254247	4.22401	0.000728741	3.13743	0.0041977	4.99482	0.000511393	3.29125	0.00133494	Y
P47809	Map2k4	4	4	4	15.117	9	23.8459	21.8506	22.1421	21.09	17.7131	16.7069	25.7726	26.1668	26.937	5.73402	0.0108383	1.96504	0.0131292	3.67924	0.00659676	2.18067	0.0108174	7.78879	0.00471289	2.32671	0.00641453	Y
Q14AY4	Map3k5	2	2	2	3.9028	8	21.7143	19.715	21.1005	20.3597	19.9869	17.7637	23.5278	23.8466	24.602	3.88544	0.00242633	2.61505	0.00416945	3.14885	0.00938906	2.02738	0.0137043	4.62203	0.00605368	2.21798	0.00777543	N
A0A0G2JG35	Map4	5	1	1	5.528	1	18.2575	17.989	19.0627	17.4867	17.2292	16.8035	23.8071	23.5605	23.7199	5.89106	5.8276e-06	5.23451	0.000127755	5.25942	9.12349e-05	4.03984	0.00294298	6.5227	6.63364e-06	5.17825	0.000516509	Y
E9PZ43	Map4	13	13	7	64.177	42	21.3862	20.6847	17.6651	21.8995	21.6911	20.2754	29.3887	27.8131	28.7261	8.04234	7.79788e-05	4.10802	0.000483726	8.73065	0.00207769	2.68242	0.00565914	7.35402	0.000426137	3.37045	0.00124801	Y
P27546-3	Map4	12	6	5	14.696	8	18.3568	19.3152	18.1624	17.6184	17.234	17.3024	26.247	22.3429	25.2013	6.59886	0.000155351	3.80869	0.000711526	5.98559	0.00800848	2.09645	0.0121445	7.21213	0.00354725	2.45011	0.00507907	Y
Q3UJX3	Map4k1	2	2	2	2.3045	3	23.1406	22.0067	22.3153	18.4015	18.1696	18.085	24.6529	25.2076	25.1358	4.64568	0.0136745	1.86409	0.016015	2.51126	0.00273451	2.56312	0.00647904	6.7801	4.35537e-06	5.36097	0.000468306	N
Q7TSJ2	Map6	48	48	48	323.31	250	26.9058	26.3737	26.6316	27.9636	27.3827	27.0559	34.4832	33.3678	34.0854	6.92656	5.24605e-07	6.28017	5.92279e-05	7.34175	3.44079e-05	4.46334	0.0022198	6.51137	0.000101682	3.99276	0.000722006	Y
Q14BB9	Map6d1	1	1	1	9.8532	7	19.567	18.6173	19.4757	18.8721	17.8428	21.5427	23.6343	23.5414	24.0204	4.41246	0.000646356	3.18953	0.0016853	4.51204	0.000178264	3.74894	0.00304939	4.31288	0.017878	1.74768	0.0200043	Y
F6WF36	Map7d1	3	3	3	5.8868	7	19.7028	19.4469	19.7036	21.2397	20.3027	17.3298	23.8763	22.229	24.2527	3.83176	0.00321897	2.49228	0.00511142	3.8349	0.00362365	2.44085	0.00742486	3.82862	0.0453081	1.34382	0.0482119	Y
A2AG50-2	Map7d2	2	2	2	7.3369	7	20.1739	16.5402	19.633	18.92	17.5319	17.4122	24.8693	24.0211	24.8956	6.22682	0.000185187	3.73239	0.000771499	5.81299	0.00760942	2.11865	0.0117766	6.64064	0.000295135	3.52998	0.0010429	Y
P63085	Mapk1	15	15	11	64.98	59	27.3093	27.1158	27.1679	24.591	22.9848	19.3676	29.7478	30.0967	30.694	5.42344	0.0245539	1.60988	0.0267451	2.98185	0.000454192	3.34276	0.00371582	7.86503	0.00742617	2.12924	0.00919314	Y
E9QN59	Mapk10	2	2	2	4.3391	3	18.8012	19.9341	19.5435	16.8473	18.4474	17.4932	22.8056	23.8388	24.9328	5.348	0.000309846	3.50885	0.00104267	4.43285	0.00315423	2.50111	0.00690141	6.26315	0.00124391	2.90521	0.00232129	Y
Q3U2H3	Mapk3	9	5	5	15.675	17	23.8974	23.842	23.5721	19.9283	16.4801	17.2057	26.4786	27.2109	27.8259	6.35085	0.0179816	1.74517	0.0202708	3.40128	0.00107107	2.97018	0.00467791	9.30042	0.00114659	2.94059	0.00219221	Y
Q6P1F1	Mapk8ip3	10	7	7	20.916	15	21.9235	18.9838	20.3948	18.734	19.3932	20.9652	25.1517	25.2353	26.3783	5.52273	0.000210775	3.67618	0.000827704	5.15446	0.00531501	2.2745	0.00933227	5.89099	0.00157649	2.80231	0.00270496	Y
D3YYK8	Mapre2	6	6	5	34.598	20	25.8049	25.1558	24.1732	23.7933	23.2128	23.2651	27.895	27.9517	28.5393	3.89446	0.000502769	3.29863	0.00143703	3.08404	0.00396873	2.40135	0.00784025	4.70488	7.05805e-05	4.15132	0.000661289	Y
Q6PER3	Mapre3	5	4	4	5.7339	16	23.5626	22.5469	21.6535	23.5941	22.2869	21.7721	26.8825	27.3729	27.7295	4.75899	4.40418e-05	4.35614	0.00034174	4.74067	0.00142048	2.84756	0.00505907	4.7773	0.00130827	2.8833	0.00239973	Y
Q3UH19	Mapt	10	10	2	117.15	45	22.3389	22.0254	22.1514	25.7098	25.1234	24.9436	31.0276	29.8747	30.0572	6.60444	0.000407973	3.38937	0.00126365	8.14795	2.49502e-05	4.60293	0.00244946	5.06093	0.00028763	3.54117	0.00103583	Y
P10637-5	Mapt	9	1	1	59.477	27	22.2238	20.7752	21.027	23.7767	24.1077	22.6016	28.594	27.5497	27.7258	5.53784	0.00032114	3.49331	0.00106794	6.61449	0.000276457	3.55837	0.00328547	4.46118	0.00134045	2.87275	0.00244092	Y
P26645	Marcks	6	6	6	132.93	32	22.3923	20.9076	21.8845	23.0612	21.2998	20.8509	26.229	26.5613	27.911	5.16771	7.32337e-05	4.13529	0.000464499	5.17231	0.0015505	2.80953	0.00515617	5.16311	0.00368277	2.43383	0.00524319	Y
Q571J8	Mark2	4	4	4	11.845	12	20.8534	21.5488	20.5297	18.945	17.5204	16.4853	25.4207	25.6907	26.2258	6.4653	0.00107729	2.96767	0.00240605	4.80177	0.000231828	3.63483	0.00323128	8.12882	0.000413818	3.38319	0.00122625	Y
Q03141-2	Mark3	6	6	4	10.784	12	22.0534	21.0688	18.707	21.6332	20.2799	17.7337	25.591	25.7677	25.1247	5.24848	0.0013843	2.85877	0.00283385	4.88473	0.00845936	2.07266	0.0126919	5.61223	0.00838835	2.07632	0.0102107	Y
Q8CIP4-2	Mark4	2	2	2	8.0771	3	18.8566	18.1303	18.7105	18.2746	16.5215	16.6751	21.099	23.6054	24.6703	5.26345	0.000725017	3.13965	0.00178917	4.55907	0.0135283	1.86876	0.0180538	5.96783	0.00758494	2.12005	0.00935379	N
E9QB02	Mars1	7	7	7	53.117	24	21.5075	20.7251	17.8172	17.341	16.41	17.7181	25.0085	25.9071	26.4744	7.21022	0.000681628	3.16645	0.00173911	5.7801	0.00856908	2.06707	0.0127969	8.64034	0.000116086	3.93522	0.000746787	Y
Q499X9	Mars2	1	1	1	3.0727	3	19.9822	17.5374	18.735	18.1464	17.5506	18.0497	20.7273	21.0113	21.9381	2.892	0.00192535	2.71549	0.00355184	2.47401	0.0357865	1.44628	0.040222	3.30998	0.00127364	2.89495	0.00235343	N	Yes	Aminoacyl-tRNA synthetase, Ligase
A0A1D5RM97	Mast3	3	3	3	9.5058	9	18.1191	18.4003	18.9067	16.3435	18.9459	17.071	21.8622	22.086	23.5019	4.51892	0.000382259	3.41764	0.00120719	4.00796	0.002054	2.6874	0.00560814	5.02987	0.00565531	2.24754	0.0073856	Y
Q3TSS0	Mat2a	4	4	4	20.611	11	23.1324	19.0327	22.935	22.6227	17.2211	17.1165	26.0665	26.4869	26.8367	6.11994	0.00948291	2.02306	0.0117845	4.7633	0.0244555	1.61162	0.0290788	7.47657	0.0150789	1.82163	0.0172047	Y
Q3U5B1	Mavs	1	1	1	4.5529	1	19.1967	18.95	18.3317	18.98	16.6406	17.9179	22.6498	23.1278	24.1274	4.96553	0.000109814	3.95934	0.00059179	4.47556	0.000899684	3.04591	0.00438766	5.45551	0.00246571	2.60806	0.00385299	N
Q8CHK3	Mboat7	5	5	5	13.061	14	20.9213	17.6813	19.0088	17.0196	17.2303	17.7195	23.0186	24.6644	25.2855	6.05937	0.00046991	3.32798	0.001378	5.11905	0.0115164	1.93868	0.0158948	6.99968	0.000585324	3.2326	0.00144602	Y
P04370-9	Mbp	6	6	6	20.8	36	27.0036	24.715	24.3982	27.4981	26.8118	26.2341	29.8497	30.4621	29.8746	3.952	0.0013727	2.86242	0.00281778	4.68986	0.00515207	2.28802	0.00915293	3.21415	0.00151858	2.81856	0.0026458	Y
Q99MR8	Mccc1	29	29	29	323.31	784	32.4657	31.8427	31.2213	34.2342	33.6225	33.9063	32.7573	31.2899	31.0125	-1.19555	0.18367	0.735963	0.188512	-0.156663	0.821301	0.0854976	0.827162	-2.23443	0.0171907	1.76471	0.0193213	Y
Q3ULD5	Mccc2	4	4	4	8.7554	10	21.61	19.1767	21.2421	24.7127	23.7176	23.7171	24.6593	24.715	24.853	2.37974	0.0942902	1.02553	0.0978435	4.06618	0.0058692	2.23142	0.00995692	0.69331	0.108574	0.964275	0.111741	Y
Q3UMR5	Mcu	3	3	3	9.7851	9	18.4123	18.7714	19.4118	17.1926	17.7136	17.2239	24.1514	25.7728	26.1942	7.25187	1.29949e-05	4.88623	0.000177833	6.50765	0.00069637	3.15716	0.00414882	7.99609	0.000243573	3.61337	0.00097343	Y
A0A5F8MPN8	Mdh1	6	6	6	35.769	51	28.8415	27.7294	27.5443	25.8996	20.4575	21.8741	31.2354	31.4729	31.9516	6.16222	0.0200665	1.69753	0.0223093	3.51492	0.00153172	2.81482	0.00513149	8.80952	0.00584691	2.23307	0.00755714	Y
P08249	Mdh2	11	11	11	30.666	59	27.47	25.8738	25.6368	24.7071	24.0553	25.3259	30.3664	30.5578	31.147	5.17892	0.000167818	3.77516	0.000734366	4.36357	0.00217043	2.66345	0.00577929	5.99428	0.000161568	3.79164	0.000832924	Y
Q3TQP6	Me1	5	5	5	12.408	15	24.4471	22.708	22.9117	21.0548	22.1207	21.0007	26.1988	26.3814	26.3074	3.92201	0.00146067	2.83545	0.00293434	2.94025	0.00595766	2.22492	0.0100616	4.90377	0.000184308	3.73446	0.000876142	Y
Q99KE1	Me2	2	1	1	2.3225	3	21.9588	18.4765	17.7275	18.2448	17.2681	17.9962	24.0072	23.9542	23.8867	5.33739	0.00115332	2.93805	0.00253079	4.56178	0.0249409	1.60309	0.0295781	6.11301	3.20844e-05	4.49371	0.000613954	Y
Q8BMF3	Me3	7	7	6	53.093	20	23.3067	22.9775	22.9825	18.1157	17.215	17.7194	25.616	26.7891	26.7925	6.01306	0.0123275	1.90913	0.0146425	3.31029	0.00123708	2.9076	0.00479131	8.71583	4.99367e-05	4.30158	0.000629928	Y
M0QWM9	Metap2	1	1	1	2.8506	5	19.371	17.3052	19.2135	18.0116	17.7659	16.7285	22.9688	23.5515	24.4191	5.58048	8.02224e-05	4.0957	0.000488254	5.01652	0.00309687	2.50908	0.00684221	6.14443	0.000438329	3.3582	0.00125922	Y
E9Q5B2	Mettl26	2	2	2	17.29	8	19.1291	19.7788	18.2827	17.9309	18.3935	16.9419	23.6232	24.3134	24.6606	5.78959	3.28955e-05	4.48286	0.000279241	5.13555	0.000633417	3.19831	0.00404027	6.44363	0.000254202	3.59482	0.000984542	Y
Q6PCP5-4	Mff	1	1	1	9.052	3	18.0905	18.2659	18.4168	17.5185	17.1096	17.6254	24.004	24.4468	25.3647	6.76739	6.01429e-07	6.22082	6.17285e-05	6.34745	0.000103202	3.98631	0.00294975	7.18732	7.53495e-05	4.12292	0.000672487	Y
F7B1A4	Mff	1	1	1	4.5916	5	18.4955	19.1371	18.3488	18.9305	16.6335	16.4681	23.4746	23.3193	24.3592	5.71544	0.000100551	3.99761	0.000563385	5.05723	0.000234995	3.62894	0.00321587	6.37364	0.00175414	2.75594	0.00292098	Y
Q6KAP6	mFLJ00226	1	1	1	4.0227	2	19.3148	16.9336	19.2783	21.7146	17.997	15.6244	22.1651	21.0833	22.7318	3.5163	0.0312288	1.50545	0.0334351	3.48451	0.019606	1.70761	0.0241914	3.54809	0.125617	0.900951	0.128929	Y
Q80U63-2	Mfn2	2	2	2	3.4158	5	20.972	21.7407	20.0017	17.8872	17.0518	17.5411	24.8689	25.1777	25.9171	6.12217	0.0013476	2.87044	0.00278908	4.41648	0.00171936	2.76463	0.00533285	7.82786	3.79613e-05	4.42066	0.000621135	N	Yes	Hydrolase
O35678	Mgll	5	5	5	28.935	29	23.0096	23.5706	21.6102	19.6584	19.0398	19.2627	26.4825	27.013	27.8757	6.09851	0.00153083	2.81507	0.00303479	4.39363	0.00347238	2.45937	0.00723973	7.80339	6.17985e-05	4.20902	0.000649028	Y
Q9CPU4	Mgst3	4	4	4	49.173	28	23.308	18.4073	22.2777	17.7583	17.7415	17.3149	25.746	26.8673	27.9372	7.38221	0.00260756	2.58377	0.00439394	5.51916	0.0271247	1.56664	0.0317509	9.24526	0.00014105	3.85063	0.000792266	Y
A0A5F8MPF3	Mical3	4	4	4	17.829	11	22.3924	20.9399	20.8934	17.8043	18.0682	17.1899	24.8881	25.4128	26.2637	5.97353	0.00247956	2.60563	0.00422554	4.11299	0.00292219	2.53429	0.00667169	7.83408	8.10243e-05	4.09138	0.000693003	Y
B7ZND1	Micu3	2	2	2	4.0349	5	19.73	17.8922	19.298	19.4894	21.4382	20.8226	23.5105	24.6684	25.4762	4.77328	0.000703605	3.15267	0.0017594	5.57828	0.00218025	2.66149	0.00578496	3.96829	0.00805102	2.09415	0.00986392	Y
Q9CQ20	Mid1ip1	1	1	1	2.4049	2	18.7041	18.925	17.5287	23.1741	23.3623	21.9881	21.2165	22.0566	21.8212	1.08438	0.498965	0.30193	0.505004	3.31216	0.00270122	2.56844	0.00642715	-1.14339	0.0831434	1.08017	0.0863163	Y
Q4QQM5-3	Miga1	1	1	1	3.3103	5	18.8531	18.5022	19.3969	17.7676	18.5197	17.0915	20.4848	21.1851	23.3325	3.31232	0.0029419	2.53137	0.00476529	2.75009	0.0372402	1.42899	0.0417105	3.87455	0.0151617	1.81925	0.0172905	Y
Q76LS9-3	Mindy1	1	1	1	2.0797	1	20.6039	17.5778	19.0344	19.1133	18.2215	17.406	23.4461	24.1548	24.8553	5.49257	0.000171113	3.76672	0.000741599	5.08002	0.00620866	2.207	0.0103234	5.90512	0.000763129	3.1174	0.00169935	N
Q6PDI6-3	Mindy2	2	2	2	6.7121	5	21.4493	20.4073	19.9579	20.1464	17.9005	16.8103	20.6995	20.9211	22.246	1.84358	0.132527	0.877696	0.136642	0.684027	0.354903	0.44989	0.363433	3.00312	0.0516876	1.28661	0.0547166	Y
Q9JM52	Mink1	12	12	8	20.616	21	23.8309	23.4278	24.1077	21.0693	22.9042	18.6116	27.9196	27.7372	28.0912	5.59075	0.00309125	2.50987	0.00495039	4.12721	4.95288e-05	4.30514	0.00248525	7.05429	0.00482182	2.31679	0.00651177	Y
Q80U48	mKIAA0285	2	1	1	9.0217	2	20.8565	20.2464	18.9857	19.4068	18.3838	16.7778	24.9751	25.3786	26.0422	6.35579	0.000181704	3.74063	0.000766893	5.43574	0.00100792	2.99658	0.00456087	7.27583	0.000916138	3.03804	0.00190132	N
Q6A090	mKIAA0291	7	7	7	16.801	15	20.1374	17.4808	17.7166	17.6988	19.3698	17.291	25.2796	25.0987	26.3363	7.28911	2.5046e-05	4.60126	0.000243767	7.12657	0.00157518	2.80267	0.0051622	7.45166	0.000558286	3.25314	0.00140536	Y
Q6ZPX7	mKIAA1101	1	1	1	2.9556	3	21.4321	18.8228	21.0927	19.2178	17.2897	19.1181	23.1186	20.5882	24.9399	3.3867	0.0289266	1.5387	0.031103	2.43305	0.181108	0.742063	0.187416	4.34034	0.0369059	1.4329	0.0396261	Y
Q69Z96	mKIAA1825	2	2	2	3.3996	1	19.3702	17.9056	18.105	17.5279	17.3003	18.6732	21.222	21.3811	24.8917	4.35122	0.00198263	2.70276	0.00362199	4.038	0.0345555	1.46148	0.0389742	4.66444	0.021378	1.67003	0.0236047	Y
Q8VHK5	Mlc1	2	2	2	6.056	5	21.0925	19.0793	17.1316	17.4575	19.1297	18.4859	24.2915	24.245	25.2643	5.87082	0.000278235	3.55559	0.000977068	5.49912	0.00989464	2.0046	0.0142488	6.24252	0.000450161	3.34663	0.00127536	Y
Q8VED0	Mmut	1	1	1	9.6266	5	22.1796	20.7813	20.6501	20.4881	20.8356	20.9809	22.9112	23.334	24.3337	2.54039	0.000846298	3.07248	0.00201152	2.32265	0.0228602	1.64092	0.0274128	2.75814	0.00348526	2.45776	0.00500618	Y
G8JL35	Mob4	1	1	1	3.0899	4	18.2569	18.5339	18.5265	16.7969	18.9365	18.0938	23.7614	24.0299	24.8756	6.03154	5.67582e-06	5.24597	0.000129455	5.78321	7.66848e-05	4.11529	0.00274848	6.27988	0.000887746	3.05171	0.00186642	Y
Q61885	Mog	8	8	8	49.883	30	25.1663	23.9333	23.5174	21.8662	21.0453	17.1937	28.6055	29.5206	30.1914	7.31882	0.00373531	2.42767	0.00569887	5.23354	0.00149567	2.82517	0.00513254	9.40409	0.00340081	2.46842	0.00490987	Y
Q80TL7-2	Mon2	5	5	5	11.328	9	22.6711	18.0273	17.3803	17.169	16.9895	15.3547	24.2602	25.3375	25.8325	7.2114	0.0020674	2.68458	0.00373455	5.78382	0.0287336	1.54161	0.033255	8.63898	0.000308846	3.51026	0.00105185	Y
Q9D023	Mpc2	2	2	2	3.2264	4	20.6799	17.2274	23.0188	18.7286	17.5411	17.4884	25.7007	26.1482	27.3514	7.28607	0.00131864	2.87987	0.00276461	6.09139	0.0254643	1.59407	0.0301038	8.48075	0.00018497	3.7329	0.000875602	Y
Q924M7	Mpi	6	6	6	22.788	24	23.566	21.2109	21.4059	17.2632	17.39	16.5571	25.8242	26.3895	27.0079	6.84163	0.0054932	2.26017	0.00760959	4.3462	0.00631353	2.19973	0.0104669	9.33705	2.63448e-05	4.5793	0.000613263	Y
Q9WV34	Mpp2	7	7	6	11.646	8	21.4237	18.7072	17.8225	19.3477	20.342	16.4724	25.4472	26.0171	26.8531	7.08649	0.000335024	3.47492	0.00109795	6.78795	0.00422599	2.37407	0.00812109	7.38504	0.00387217	2.41205	0.00547487	Y
Q99J99	Mpst	4	4	4	6.5588	5	21.8994	18.3635	18.5374	18.3359	21.7041	17.8729	22.553	23.9638	23.4312	3.86383	0.0110889	1.95511	0.013404	3.71593	0.038374	1.41596	0.0427472	4.01172	0.0346705	1.46004	0.0373146	Y
Q9EQI8	Mrpl46	1	1	1	2.8908	3	18.8677	16.2679	19.3097	18.1651	17.9645	17.2153	20.3556	20.2955	21.557	2.77098	0.00600596	2.22142	0.00818434	2.58757	0.066594	1.17657	0.0712313	2.95438	0.00417682	2.37915	0.00581818	Y
Q9D0G0	Mrps30	3	3	3	7.8265	10	20.6328	21.37	19.9797	17.7191	17.8256	17.3577	24.1691	24.5757	25.1557	5.48602	0.00119373	2.92309	0.00259927	3.97268	0.0012895	2.88958	0.00482868	6.99937	2.56461e-05	4.59098	0.000609567	N
Q5NCE8	Mrs2	2	2	2	3.7717	4	19.8601	17.2864	18.1596	17.5143	17.848	17.5259	21.0144	23.793	24.1212	4.94383	0.00068841	3.16215	0.00173874	4.54084	0.0216459	1.66462	0.0261371	5.34681	0.00572063	2.24256	0.00744506	Y
A3KMF2	Mrtfb	3	3	3	3.1399	3	19.2606	19.3557	18.807	17.4645	17.731	16.4327	24.4887	24.1638	23.9068	6.01117	5.83561e-05	4.23391	0.000400511	5.04533	2.96373e-05	4.52816	0.0022307	6.97701	8.45763e-05	4.07275	0.000699536	Y
Q3TZQ2	Msn	6	6	4	7.8808	8	22.4915	21.0439	20.5904	19.8306	22.9809	21.485	24.8529	24.7032	26.9165	4.08714	0.00188815	2.72396	0.00352935	4.11558	0.010871	1.96373	0.0151992	4.05869	0.0246914	1.60745	0.0270384	Y
Q922Q1	Mtarc2	4	4	4	6.4817	7	24.3446	23.4359	22.3823	18.1072	18.1994	17.0741	26.4552	27.0969	27.8919	6.55739	0.010745	1.96879	0.0130372	3.76037	0.00588776	2.23005	0.00996594	9.35442	7.01987e-05	4.15367	0.000663216	Y
D3YXC2	Mtch1	4	4	4	9.6528	11	23.6007	18.4272	21.962	17.9059	18.0744	17.5532	26.2316	27.7015	28.2003	7.79056	0.00162471	2.78922	0.00315172	6.04782	0.0209334	1.67916	0.0254538	9.5333	9.82361e-05	4.00773	0.000734494	Y
A2AFW6	Mtch2	5	5	5	11.818	15	24.8464	22.932	23.1126	20.0938	17.1502	17.2921	26.8738	28.0471	28.7901	6.9992	0.00925115	2.0338	0.0115858	4.27337	0.00665841	2.17663	0.0108241	9.72503	0.000932127	3.03052	0.00191514	Y
Q3TML7	mt-Co1	1	1	1	14.966	9	17.9151	18.2345	17.8948	17.8844	17.3247	16.9936	25.4643	27.2564	28.1911	9.26275	1.03724e-06	5.98412	6.5058e-05	8.95581	0.000376074	3.42473	0.00362895	9.56969	0.000340527	3.46785	0.00110317	Y
Q80WJ7	Mtdh	4	4	4	8.0841	8	21.5722	21.2827	17.3942	17.3709	17.7886	17.6669	25.7032	24.0601	25.6197	6.28171	0.00152109	2.81784	0.00302078	5.04461	0.0253244	1.59646	0.0299856	7.51881	0.000164085	3.78493	0.000836352	Y
A0A1W2P733	Mthfd1	5	5	5	8.2371	9	23.587	21.2667	18.9106	20.7213	17.1589	20.247	25.4225	25.657	25.5361	5.22327	0.0051184	2.29087	0.00720533	4.28374	0.0338828	1.47002	0.0383111	6.1628	0.00530079	2.27566	0.00700772	Y
Q3V3R1	Mthfd1l	12	12	12	45.282	38	24.2148	23.1184	23.54	22.8722	22.5149	20.7951	25.8984	26.7951	27.3865	3.85079	0.00134398	2.87161	0.00278669	3.06895	0.00465806	2.33179	0.00866384	4.63263	0.00390704	2.40815	0.00550693	Y
Q80TA6	Mtmr12	2	2	2	5.034	2	25.4807	25.9393	22.1546	21.0438	18.592	16.7702	20.6921	21.482	23.3499	0.177875	0.939075	0.0272996	0.939908	-2.68355	0.133671	0.873961	0.139092	3.0393	0.107121	0.970125	0.110296	Y
Q8VE11	Mtmr6	1	1	1	8.3802	3	18.6146	19.4959	17.2356	17.9264	17.8859	17.4578	21.7669	21.933	23.473	4.28829	0.000207149	3.68372	0.000817732	3.94228	0.00986827	2.00576	0.0142381	4.6343	0.00119103	2.92408	0.00225616	N
Q3U896	Mtmr9	2	2	2	2.1886	2	21.9918	20.3883	18.9561	17.7417	18.2533	15.7528	24.4169	24.6213	25.7636	6.08661	0.00247537	2.60636	0.00422158	4.48855	0.00988965	2.00482	0.0142507	7.68467	0.000907641	3.04209	0.00189764	N
Q9JLN9	Mtor	17	17	17	49.065	49	23.5323	22.2199	24.0362	20.5717	17.753	19.8553	26.4564	27.3266	27.9946	5.93115	0.00473656	2.32454	0.00682959	3.9964	0.00467838	2.3299	0.00868731	7.8659	0.00118913	2.92477	0.00225634	Y
P62774	Mtpn	2	2	2	17.101	4	22.0971	21.1996	17.7123	17.7525	17.0182	17.7524	23.6456	23.4711	24.8654	5.07203	0.00625929	2.20347	0.00846317	3.65772	0.060122	1.22097	0.0646763	6.48635	0.000207361	3.68327	0.000909167	Y
F6S054	Mtss2	1	1	1	11.462	5	19.4677	18.2275	18.6306	16.8864	16.5426	17.6624	22.4473	22.9269	23.9284	5.19801	0.000167792	3.77523	0.000735678	4.32558	0.00160678	2.79404	0.00522031	6.07044	0.000377126	3.42351	0.001157	Y
G3UYJ5	Mtx1	2	2	2	2.5699	3	21.2202	16.6887	19.7102	16.3392	17.3529	17.369	23.3236	23.9423	25.9093	6.27837	0.00158215	2.80075	0.00309575	5.18536	0.0283178	1.54794	0.0328411	7.37137	0.000975908	3.01059	0.00196224	Y
Q3TI40	Mtx2	5	5	5	14.851	13	23.7433	23.156	23.0323	17.2793	18.996	22.1796	26.1426	25.2523	27.3973	4.86633	0.0200476	1.69794	0.0222992	2.95352	0.0110141	1.95805	0.0153329	6.77914	0.0123217	1.90933	0.0143414	Y
Q3UH59	Myh10	50	50	40	255.35	178	28.09	26.9529	26.8918	25.5933	24.5222	25.0508	29.74	30.5147	31.1421	4.28205	0.0014966	2.82489	0.00298527	3.15399	0.00496387	2.30418	0.00897391	5.4101	0.00044675	3.34994	0.00127208	Y
A0A2R8VHF9	Myh11	20	11	11	24.189	15	21.6538	17.7821	18.9377	17.9753	16.6791	15.9766	24.7849	25.5638	26.2377	7.36138	0.000536986	3.27004	0.00148775	6.07096	0.00765935	2.11581	0.0117973	8.6518	0.000275464	3.55994	0.00102134	Y
Q6URW6-2	Myh14	10	7	7	16.904	9	21.8131	20.6103	19.7284	19.4643	20.9049	16.6053	24.9549	25.3659	26.4774	5.74501	0.00133584	2.87425	0.00278259	4.88213	0.00296312	2.52825	0.00671086	6.6079	0.00792424	2.10104	0.009735	Y
Q8VDD5	Myh9	35	27	24	79.096	88	26.9766	25.1107	25.4204	23.3286	25.2054	25.4105	28.459	29.0491	29.7845	3.85549	0.00122285	2.91263	0.00264229	3.2616	0.00926487	2.03316	0.0135668	4.44938	0.00435853	2.36066	0.00602668	Y
A0A1W2P6G5	Myl6	3	3	3	7.406	6	22.4772	18.2114	21.1772	19.6736	17.9407	20.4665	25.301	25.7069	26.0286	5.68773	0.00101237	2.99466	0.00228136	5.05688	0.0167994	1.77471	0.0213227	6.31858	0.00123134	2.90962	0.00230353	Y
Q9JMH9-4	Myo18a	18	18	18	70.447	54	23.6638	22.8417	22.6587	17.6832	22.156	19.9179	26.8844	27.6938	28.5281	6.21517	0.00278991	2.55441	0.00461172	4.64733	0.00120148	2.92028	0.0047763	7.78302	0.0048098	2.31787	0.00650721	Y
Q3UEQ4	Myo1b	3	3	3	8.2436	13	21.9213	17.8552	19.4373	18.4027	16.262	16.8066	24.0843	24.9495	25.9799	6.55708	0.00131971	2.87952	0.0027643	5.26668	0.0156202	1.80631	0.0201316	7.84747	0.000745341	3.12764	0.00167294	Y
Q5SYD0	Myo1d	13	13	13	35.258	29	23.9395	22.8576	17.8368	18.8834	18.2734	18.1049	26.8834	27.3666	28.0275	7.44328	0.00251877	2.59881	0.00426981	5.88125	0.0369068	1.43289	0.0413576	9.00531	2.47661e-05	4.60614	0.000614526	Y
D3YZ62	Myo5a	50	50	50	282.31	186	28.5684	27.407	27.4046	26.9141	25.7809	26.0657	30.1785	30.9668	31.601	3.89201	0.000621981	3.20622	0.00166009	3.12212	0.00524543	2.28022	0.00925327	4.66189	0.000948122	3.02314	0.00193044	Y
E9Q3L1	Myo6	30	30	30	78.974	70	24.4309	22.2053	21.9768	21.0808	22.5715	20.768	30.388	28.7208	30.331	7.64103	4.49519e-05	4.34725	0.000344073	6.94224	0.00189948	2.72136	0.0054707	8.33981	0.000433293	3.36322	0.00125433	Y
Q8K2S4	Naa15	2	2	2	4.2754	6	21.8686	20.8368	20.8438	19.269	18.4653	18.334	23.8553	24.022	23.214	3.76088	0.00374394	2.42667	0.00570819	2.51407	0.00398778	2.39927	0.00785724	5.00769	0.000195928	3.7079	0.000893748	N
Q3TS59	Nae1	2	2	2	4.4216	3	21.7035	18.1311	16.598	17.1729	16.4573	16.4439	23.2419	24.4011	24.6766	6.35542	0.00144197	2.84104	0.00290972	5.2957	0.0282482	1.54901	0.0327772	7.41514	0.000121516	3.91537	0.000757964	Y
Q78ZA7	Nap1l4	2	2	1	3.5494	4	22.4763	17.6884	18.6742	17.9547	17.8183	20.2258	24.6661	25.2016	26.095	6.18128	0.00108718	2.9637	0.00242335	5.70791	0.0197719	1.70395	0.0243429	6.65464	0.00167466	2.77607	0.00281772	Y
Q9DB05	Napa	11	10	10	23.658	37	25.2504	25.1446	25.0002	21.1355	18.7017	19.5724	27.6287	28.765	29.3375	6.10962	0.0126211	1.8989	0.0149128	3.44536	0.002456	2.60977	0.00609411	8.77387	0.000547011	3.262	0.00139094	Y
P28663	Napb	11	11	10	148.63	46	26.5361	26.3513	26.0858	23.4206	19.3555	19.7261	29.1032	29.3227	29.9691	5.88574	0.0214859	1.66785	0.0237354	3.14057	0.000417612	3.37923	0.00366914	8.63092	0.00285483	2.54442	0.00426054	Y
Q8C1T5	Napg	4	4	4	6.9101	8	15.2536	20.4195	15.2916	21.6424	17.214	21.2186	25.346	25.6167	27.0032	7.48205	0.00417608	2.37923	0.00622004	9.00044	0.0073544	2.13345	0.0114526	5.96367	0.0165056	1.78237	0.0186255	Y
A0A494BAX5	Nars	8	8	8	26.46	28	25.1456	24.123	22.8705	20.3148	21.4486	19.6184	27.152	27.388	28.2695	5.34971	0.00479778	2.31896	0.00688709	3.55683	0.00863071	2.06395	0.012872	7.14259	0.000350507	3.4553	0.00111158	Y
A0A0R4J0R4	Nat8l	1	1	1	2.5191	2	20.6086	17.8976	22.1421	18.0192	18.2276	17.0176	20.7265	23.1523	23.4285	3.45034	0.0325445	1.48752	0.0347121	2.21967	0.215232	0.667093	0.221814	4.68101	0.00748747	2.12566	0.00924875	N
Q9CZ42-2	Naxd	4	4	4	18.299	9	22.5243	21.3428	22.2314	16.9405	22.958	22.0756	25.772	25.447	25.5314	4.23802	0.0153568	1.8137	0.0177007	3.55062	0.00064771	3.18862	0.00409672	4.92543	0.0586897	1.23144	0.0618392	Y
Q6PGH6	Nbas	2	2	2	2.6522	3	19.7942	19.3905	17.98	17.6388	16.8909	17.3708	22.1705	23.0539	23.8435	4.84508	0.000381049	3.41902	0.00120674	3.96771	0.00561721	2.25048	0.00963804	5.72245	0.000418558	3.37824	0.00123382	N
Q9EPN1-4	Nbea	24	24	22	68.606	55	25.3898	24.0474	24.6553	22.338	17.4357	17.1952	27.9375	28.0621	28.5773	6.34875	0.0228104	1.64187	0.0250759	3.49482	0.00129934	2.88628	0.00484143	9.20268	0.00548856	2.26054	0.00722634	Y
D3YVA2	Ncald	5	3	3	13.467	23	22.9073	23.0522	23.0823	21.0634	20.7393	20.7251	26.7706	27.1827	28.2698	5.47946	0.000195396	3.70908	0.000794962	4.3938	0.000618485	3.20867	0.00402461	6.56512	0.00014071	3.85167	0.000792327	Y
E9QB01	Ncam1	24	1	1	2.6467	3	22.1811	16.7671	20.7498	16.7925	17.7004	17.1069	26.0828	25.6873	26.6632	7.59475	0.000996397	3.00157	0.00225663	6.24504	0.0191368	1.71813	0.0236772	8.94445	2.1155e-05	4.67459	0.0005971	Y
A0A0A6YY91	Ncam1	27	27	2	137.81	155	27.5061	26.3936	25.9212	22.2213	20.9655	21.1542	33.2383	32.2454	33.3866	8.92984	0.00140208	2.85323	0.00285473	6.34986	0.000424869	3.37174	0.00363392	11.5098	2.66539e-05	4.57424	0.000607924	Y
P13595	Ncam1	27	2	0	3.0682	2	18.8688	18.4251	17.2471	16.4338	16.5414	19.4125	29.7801	27.3405	28.5808	10.7457	5.6935e-06	5.24462	0.000127286	10.3868	0.000262848	3.5803	0.0033157	11.1045	0.000765923	3.11581	0.00170054	Y
O35136	Ncam2	11	11	11	22.164	33	24.7141	24.066	23.7981	20.007	17.5097	16.8956	28.1914	28.6837	29.5873	7.65573	0.00827026	2.08248	0.0105983	4.62808	0.000705976	3.15121	0.00411911	10.6834	0.00049803	3.30274	0.00133716	Y
Q3UYV9	Ncbp1	1	1	1	2.6259	2	18.5643	18.8461	16.7058	17.5913	18.1348	17.7744	20.7622	21.7736	22.4131	3.71353	0.000278599	3.55502	0.000976827	3.61091	0.0119379	1.92307	0.0162776	3.81614	0.00166084	2.77967	0.00280702	N
Q9Z0E0-2	Ncdn	21	21	21	98.768	129	27.9542	27.1432	27.0869	26.2016	25.1988	24.6514	30.1426	30.8085	31.4184	4.41716	0.000837709	3.07691	0.00199741	3.3951	0.00183853	2.73553	0.0054196	5.43923	0.000742364	3.12938	0.00167124	Y
Q8BLF1	Nceh1	6	6	6	11.3	18	24.711	23.1621	23.26	16.6892	16.8356	17.1508	26.3676	27.8351	28.2629	7.1871	0.016378	1.78574	0.0187059	3.77752	0.0077093	2.11299	0.0118338	10.5967	5.64352e-05	4.24845	0.000650157	N
Q8BH99	Nck1	2	2	2	2.8158	2	19.1888	17.2301	19.1298	17.5715	16.0147	16.9673	24.2816	21.9252	23.9935	5.7164	0.000368194	3.43392	0.00118094	4.88387	0.00763654	2.1171	0.0117943	6.54893	0.0016642	2.7788	0.00280639	N
Q8BQ28	Nck2	1	1	1	5.5127	1	20.0377	17.4086	18.2789	20.7604	17.8284	16.8646	23.0977	22.9492	21.0643	3.84063	0.00683545	2.16523	0.00903657	3.79535	0.0200088	1.69878	0.0245542	3.8859	0.0443032	1.35357	0.0471648	Y
P28660	Nckap1	23	23	23	86.115	76	27.2249	26.0981	25.7769	24.0015	22.4929	22.45	29.1143	29.9893	30.6375	5.23963	0.00369868	2.43195	0.00568137	3.54704	0.00468738	2.32907	0.0086684	6.93222	0.000505615	3.29618	0.00133063	Y
Q9ESJ4	Nckipsd	6	6	6	12.035	16	23.2921	21.348	21.7219	20.8535	18.593	18.0823	25.3011	25.8511	26.5942	5.26698	0.00326877	2.48562	0.00516869	3.79479	0.00571797	2.24276	0.00975164	6.73917	0.00192716	2.71508	0.0031419	Y
Q9CT46	Ncl	1	1	1	2.0449	3	20.8202	19.776	17.572	17.703	19.6103	18.0234	22.4177	21.8158	23.4621	3.64773	0.00378993	2.42137	0.00574339	3.17581	0.041384	1.38317	0.0458289	4.11965	0.00563935	2.24877	0.00737328	Y
D3YU17	Ncln	3	3	3	5.5584	4	20.5016	18.2138	17.3163	18.4463	17.96	17.4753	22.2125	22.9292	24.1047	4.76324	0.000478441	3.32017	0.00139037	4.4049	0.015926	1.79789	0.0204673	5.12159	0.00116243	2.93463	0.00221687	N
Q7GIP3	ND5	4	4	4	11.268	8	20.1796	18.0992	18.6227	17.8819	17.1421	16.7645	23.9764	24.8838	27.4982	7.33777	0.000158716	3.79938	0.000713906	6.48562	0.0061412	2.21175	0.010249	8.18993	0.00177139	2.75169	0.0029432	N
Q3TSR4	Ndrg1	6	6	6	24.818	17	19.1345	18.4555	17.7785	19.982	18.7627	17.9955	26.5024	26.5692	27.1125	8.04323	8.41892e-07	6.07474	6.33664e-05	8.27185	4.56904e-05	4.34018	0.0024564	7.81462	0.000213733	3.67013	0.00092101	Y
Q9QYG0-2	Ndrg2	11	11	11	39.999	88	27.1458	26.019	26.076	24.1749	20.1221	23.9567	29.4864	29.9967	30.5009	5.41223	0.00886556	2.05229	0.0111648	3.58104	0.00158147	2.80094	0.0051753	7.24341	0.00579798	2.23672	0.0075111	Y
Q8VCV2	Ndrg3	5	5	5	25.758	17	23.4532	23.0109	23.3776	20.8823	19.3508	17.7667	26.9554	27.4988	28.5539	6.36242	0.00326881	2.48561	0.00516513	4.38878	0.000851165	3.06999	0.00432867	8.33606	0.00119554	2.92244	0.0022609	Y
Q8BTG7	Ndrg4	8	8	1	23.018	23	24.9573	23.784	23.9235	19.7065	17.4402	15.8606	27.4001	27.9282	28.6048	7.03235	0.0180504	1.74351	0.0203281	3.7561	0.00178992	2.74717	0.00538885	10.3086	0.000913415	3.03933	0.00189742	Y
Q99LC3	Ndufa10	10	10	10	42.577	26	26.3548	23.5981	22.7127	22.4716	17.521	17.4072	27.5844	27.6072	27.5051	5.88799	0.0272839	1.56409	0.0294912	3.34371	0.0381136	1.41892	0.042541	8.43227	0.00723146	2.14077	0.00899154	Y
Q9D8B4	Ndufa11	3	3	3	7.403	10	24.9376	24.5394	23.8979	22.5569	17.4558	18.2887	26.6061	27.2918	27.8037	5.28782	0.0311083	1.50712	0.0333219	2.7756	0.0038185	2.41811	0.00767781	7.80005	0.00851059	2.07004	0.0103206	Y
Q7TMF3	Ndufa12	4	4	4	7.8533	9	25.0383	24.0567	22.6204	21.0956	17.8264	19.7657	27.2221	25.7325	26.7469	4.83331	0.0216779	1.66398	0.0239357	2.66204	0.03246	1.48865	0.0369057	7.00458	0.00258636	2.58731	0.00398907	Y
Q9ERS2	Ndufa13	1	1	1	3.5083	3	18.7935	17.929	17.369	16.817	17.4762	17.344	24.2621	25.0559	25.8592	7.43759	1.56496e-06	5.8055	8.21786e-05	7.02855	0.000344908	3.4623	0.00354001	7.84663	9.86711e-05	4.00581	0.000732893	Y
Q9CQ75	Ndufa2	3	3	3	3.4553	5	22.3804	20.8614	20.6402	17.009	20.7576	18.6812	25.583	25.8928	26.5385	5.94981	0.0012937	2.88817	0.00273774	4.71078	0.00156258	2.80616	0.00515834	7.18884	0.00302987	2.51858	0.00447153	Y
Q9CQ91	Ndufa3	1	1	1	2.2024	5	21.4045	18.7286	17.4582	18.7875	17.3615	18.4457	23.6664	24.1545	24.2071	5.31171	0.000531459	3.27453	0.00147787	4.81229	0.014937	1.82574	0.0194284	5.81113	0.000231906	3.63469	0.000957301	Y
A0A0N4SVQ1	Ndufa4	3	3	3	5.8582	6	26.4147	24.7151	23.5464	19.8405	18.0363	19.5266	28.8397	28.769	29.0309	6.86664	0.0108362	1.96512	0.0131337	3.98783	0.00885353	2.05288	0.0130919	9.74545	6.48949e-05	4.18779	0.000663044	Y
Q9CPP6	Ndufa5	3	3	3	4.846	9	23.8412	21.7282	22.6079	21.2905	21.3542	20.4916	24.5566	25.8809	26.6351	3.80522	0.00220072	2.65743	0.00389744	2.96503	0.0263853	1.57864	0.0310302	4.64541	0.00224502	2.64878	0.00356989	Y
Q9Z1P6	Ndufa7	2	2	2	3.6603	2	18.6805	17.9854	19.1702	22.5519	22.6168	21.5485	25.4001	25.6169	25.7588	5.16639	0.00405603	2.3919	0.00605722	6.97993	4.13452e-05	4.38358	0.00239378	3.35286	0.000749037	3.1255	0.00167957	Y
Q9DCJ5	Ndufa8	8	8	8	22.002	32	25.3616	23.4487	22.598	18.2626	18.9031	15.7376	27.5873	27.5972	28.1376	7.05543	0.0144903	1.83892	0.0167962	3.97129	0.0090121	2.04517	0.0132655	10.1396	0.000498795	3.30208	0.00133287	Y
A0A0R3P9C8	Ndufa9	9	9	9	25.766	41	26.4952	24.8249	24.9422	19.8641	19.6429	21.3708	27.9794	28.6806	29.3411	5.81033	0.0134517	1.87122	0.0157869	3.24625	0.00821881	2.08519	0.0123968	8.37442	0.000236029	3.62703	0.000965495	Y
P0DN34	Ndufb1	2	2	2	3.453	4	22.4461	17.0342	18.0133	17.5704	17.814	18.6809	23.5403	24.4961	25.0919	5.78296	0.00201397	2.69595	0.00365853	5.21158	0.0391293	1.4075	0.0435456	6.35434	0.000352925	3.45232	0.001113	Y
Q4VBC9	Ndufb11	3	3	3	5.0546	4	22.7694	21.4596	22.2531	19.2975	16.8967	17.7617	25.7852	26.8734	27.4029	6.61417	0.00307833	2.51169	0.00494371	4.52649	0.00175804	2.75497	0.00534993	8.70186	0.000509108	3.29319	0.0013336	Y
Q9D6J5	Ndufb8	2	2	2	2.2226	2	18.7293	19.8816	19.5411	18.2294	17.1408	19.24	22.7981	25.2803	25.555	5.75075	0.000222876	3.65194	0.000857332	5.16043	0.00538545	2.26878	0.00942662	6.34106	0.0040059	2.3973	0.00562519	Y
Q9CQJ8	Ndufb9	3	3	3	16.181	15	23.9038	23.3972	22.5298	17.3381	19.3212	16.8065	25.7735	26.7115	27.2454	6.02736	0.0154422	1.81129	0.0177719	3.29986	0.00496011	2.30451	0.00897429	8.75485	0.000567808	3.2458	0.00142299	Y
Q9D846	Ndufc2	2	2	2	6.4471	10	23.287	22.251	22.3035	18.8985	16.6426	18.4488	25.9061	26.6371	27.2242	6.28389	0.00591383	2.22813	0.0080783	3.97528	0.00144838	2.83912	0.00506261	8.59249	0.000401165	3.39668	0.00120296	Y
Q3TIU7	Ndufs1	19	19	19	89.942	76	27.6	25.6568	25.5594	25.3597	22.4189	23.1433	29.4197	29.2711	30.0181	4.61328	0.00478804	2.31984	0.00687747	3.29759	0.00935797	2.02882	0.0136677	5.92896	0.00290721	2.53652	0.00433014	Y
Q91WD5	Ndufs2	11	11	11	32.946	59	26.9023	25.3233	25.3904	22.3484	18.3893	19.6502	28.7515	29.3726	30.0477	6.3899	0.0177048	1.75191	0.0199788	3.51853	0.00524795	2.28001	0.00925048	9.26127	0.00164679	2.78336	0.00279373	Y
Q9DCT2	Ndufs3	7	7	7	19.309	28	25.4058	22.9786	22.4024	18.1874	17.7052	16.7937	27.1042	27.4378	28.0864	6.96394	0.0125718	1.9006	0.0148702	3.94719	0.0149386	1.82569	0.0194193	9.9807	3.72091e-05	4.42935	0.00061778	Y
Q9DC70	Ndufs7	4	4	4	7.3943	15	25.6872	24.7983	24.7286	22.2585	20.5661	20.986	26.4521	27.579	28.368	4.29557	0.0156341	1.80593	0.0179379	2.39499	0.0196605	1.7064	0.0242455	6.19615	0.00119303	2.92335	0.00225805	Y
Q8VC72	Ndufs8	3	3	3	3.6753	6	22.5997	20.4953	22.0141	16.4046	18.1922	17.7691	26.0648	26.506	26.8994	6.91089	0.00246686	2.60785	0.00421983	4.78702	0.00205079	2.68808	0.00561296	9.03476	0.000106637	3.97209	0.000727451	Y
D3YUM1	Ndufv1	13	13	13	65.584	49	26.9987	25.5059	25.9987	24.1235	21.2475	22.4859	29.4815	29.709	30.0333	5.3479	0.00484713	2.31452	0.00693149	3.57349	0.00157286	2.80331	0.0051696	7.12231	0.00110049	2.95841	0.0021348	Y
Q9D6J6-2	Ndufv2	1	1	1	2.4537	4	22.0689	17.2118	18.3348	19.9953	18.8433	16.3727	23.8191	24.2334	24.557	5.39866	0.00313451	2.50383	0.005009	4.99797	0.0280718	1.55173	0.032606	5.79935	0.00599812	2.22198	0.00772164	Y
Q9DC07	Nebl	6	5	5	9.7534	11	18.7011	19.557	18.317	21.441	18.3317	17.5943	27.3114	26.4413	27.0271	7.93621	2.86842e-05	4.54236	0.000258044	8.06819	5.54612e-05	4.25601	0.0026645	7.80422	0.00294009	2.53164	0.00435326	Y
Q3B7X9	Necab2	2	2	2	5.3542	7	18.1126	18.3394	18.269	17.4755	18.0661	17.1215	24.0615	24.0972	24.7127	6.39313	2.0793e-07	6.68208	4.69506e-05	6.05014	1.073e-05	4.9694	0.00269204	6.73613	4.1636e-05	4.38053	0.00063523	Y
Q9CR95	Necap1	2	2	2	2.5783	2	22.0121	19.8376	19.7052	21.0268	19.6539	18.5191	25.8246	25.6153	25.2145	5.42567	0.000155762	3.80754	0.000711965	5.03316	0.00281672	2.55026	0.00657721	5.81819	0.00146382	2.83451	0.00259647	Y
P46935	Nedd4	6	6	4	27.157	20	23.3795	20.7718	21.4359	18.7674	17.1151	22.6168	23.4218	24.4002	25.0459	3.60818	0.0414042	1.38296	0.0436669	2.42685	0.0566432	1.24685	0.0612843	4.78951	0.0477044	1.32144	0.0506186	Y
Q80TQ3	Nefh	17	15	15	139.93	60	25.104	20.7911	22.0014	25.7393	24.451	25.5771	29.6407	28.8497	29.4428	5.36707	0.00345335	2.46176	0.00540379	6.67888	0.00691748	2.16005	0.0110621	4.05525	0.000989584	3.00455	0.00198621	Y
P08551	Nefl	14	12	12	43.563	42	26.0625	24.6474	23.3522	25.8379	24.9662	25.3941	28.5525	28.5795	29.1494	3.71709	0.000448181	3.34855	0.00133861	4.07313	0.0072288	2.14093	0.0113273	3.36105	0.000454104	3.34284	0.00127851	Y
A0A0R4J036	Nefm	27	27	24	323.31	86	25.691	23.3279	23.7199	26.6676	26.0634	25.8223	31.8447	30.6408	31.2133	6.01756	0.000187156	3.7278	0.000773989	6.98664	0.000991576	3.00367	0.00456004	5.04847	0.000298473	3.5251	0.00104651	Y
D3Z4T6	Negr1	4	4	4	48.805	14	22.2871	22.4762	23.5252	18.8537	18.6059	19.6694	26.8637	27.7079	28.3321	6.73166	0.00123608	2.90795	0.00265562	4.87174	0.00105537	2.9766	0.00464526	8.59157	8.67203e-05	4.06188	0.000696849	Y
P97798-5	Neo1	2	2	2	2.3509	2	19.7601	18.0276	19.0215	17.7156	17.1049	17.33	23.3777	23.6105	24.4037	5.63734	5.37435e-05	4.26967	0.000382816	4.8609	0.00118546	2.92611	0.00482302	6.41378	5.7111e-05	4.24328	0.000638399	Y
Q04690-2	Nf1	12	12	9	32.881	23	24.4326	23.8121	23.4303	18.0494	18.5871	18.6071	26.2539	26.9534	27.5042	5.75074	0.0160264	1.79516	0.0183322	3.01218	0.00292593	2.53374	0.00666675	8.4893	3.06992e-05	4.51287	0.00060806	Y
Q8BQG3	Nf1	3	1	0	3.4156	5	21.0378	17.8234	18.3997	17.84	18.5086	17.5646	22.5162	23.2465	23.2535	4.47641	0.000720074	3.14262	0.00178281	3.91845	0.0183932	1.73534	0.0229585	5.03436	0.000172565	3.76305	0.000850768	Y
Q810U3	Nfasc	14	14	14	117.35	39	25.7423	24.5041	24.1419	22.3348	18.6965	20.2645	27.7775	28.514	29.3342	5.92787	0.00867979	2.06149	0.0110107	3.74579	0.00478132	2.32045	0.00879172	8.10994	0.00210103	2.67757	0.0033718	Y
Q3TYK3	Nfix	1	1	1	2.2039	1	19.1021	17.3054	19.0944	21.5741	22.6275	22.4641	21.8489	20.663	23.615	1.68102	0.273104	0.563672	0.279036	3.54167	0.027578	1.55944	0.0321151	-0.179633	0.854396	0.068341	0.857434	Y
Q9Z1J3	Nfs1	2	2	2	2.8806	2	21.8357	19.1211	18.9694	21.0765	18.0639	17.8141	22.8235	22.8315	23.5565	3.59038	0.00828969	2.08146	0.0106112	3.09509	0.0323989	1.48947	0.0368734	4.08566	0.0191591	1.71762	0.021332	Y
Q8CHT1-2	Ngef	10	10	10	26.008	30	24.665	23.8348	23.8925	22.2222	22.2568	21.5117	26.981	27.3579	27.7266	4.29135	0.000723462	3.14058	0.00178924	3.22442	0.000717391	3.14424	0.00416419	5.35828	7.87486e-05	4.10376	0.000678681	Y
B1AXH1	Nhsl2	2	2	2	2.4461	2	19.4261	19.2719	18.7658	16.5043	17.8865	18.2514	24.2447	22.7174	22.9946	4.96786	0.000219551	3.65847	0.00084888	4.16425	0.00122793	2.91082	0.00478873	5.77147	0.00124425	2.90509	0.00231999	N
P10493	Nid1	10	10	10	20.695	15	26.6444	18.3746	17.469	21.6132	18.6749	24.5148	21.483	19.553	21.4422	-0.389116	0.868176	0.0613923	0.870103	-0.00328573	0.999175	0.000358337	0.999175	-0.774946	0.689325	0.161576	0.693317	Y
Q8C6Z2	Nid2	4	4	4	10.306	7	22.7427	22.0357	17.8177	17.9528	20.7647	21.0643	24.0063	21.7912	24.9368	3.18177	0.0543822	1.26454	0.0570874	2.71272	0.205936	0.686268	0.212524	3.65083	0.0550942	1.25889	0.0581593	Y
Q3V2R8	Nif3l1	3	3	3	8.2976	7	20.3133	21.6988	21.6443	17.5377	17.8952	17.635	24.2531	24.7904	25.2472	5.30951	0.00319612	2.49538	0.00508228	3.54477	0.0027182	2.56572	0.00645393	7.07425	2.08661e-05	4.68056	0.000611892	Y
O55125	Nipsnap1	3	3	3	24.381	13	22.2438	19.2109	18.9105	16.6822	18.0171	16.6672	25.3354	25.8275	26.6502	7.31577	0.000672955	3.17201	0.00172674	5.81599	0.00679196	2.168	0.0109545	8.81554	0.000116377	3.93413	0.000744417	Y
Q7TMG8	Nipsnap2	4	4	4	13.379	9	24.4397	21.7267	19.0134	20.8432	16.6014	20.726	25.0184	24.9518	25.74	4.67835	0.0210967	1.67579	0.0233282	3.51013	0.0913907	1.0391	0.0964751	5.84657	0.0145573	1.83692	0.0166432	Y
Q80TM9-4	Nisch	3	3	3	8.3665	9	20.4528	18.0167	19.3476	18.6393	18.38	17.0882	23.7203	24.3019	25.5392	5.86633	0.000127943	3.89298	0.000637738	5.24805	0.00405662	2.39184	0.00792374	6.48461	0.000839513	3.07597	0.00181226	Y
Q8VDK1-2	Nit1	1	1	1	3.1046	1	20.6351	17.5936	18.6057	18.9847	17.8433	17.884	21.7683	22.1351	21.799	3.30973	0.00181721	2.7406	0.00342509	2.956	0.0305735	1.51465	0.035061	3.66346	0.000729073	3.13723	0.00165452	Y
Q69ZK9	Nlgn2	5	4	2	17.206	11	23.4918	22.5749	22.1767	18.9847	17.5751	18.2364	25.5486	26.6256	27.1555	5.9366	0.00633761	2.19807	0.00855368	3.6954	0.00380316	2.41986	0.00766745	8.1778	0.000195652	3.70852	0.000894296	Y
B2RWZ9	Nlgn3	6	6	5	30.782	23	23.8306	22.7342	22.9477	19.5888	18.2388	17.9892	26.3105	27.3632	27.9401	6.31635	0.00514295	2.28879	0.00722638	4.03372	0.0022942	2.63937	0.00592033	8.59897	0.00023683	3.62556	0.000963535	Y
B0F2B4	Nlgn4l	2	1	1	2.9406	2	19.8997	20.0379	19.6526	18.6647	16.6976	17.0805	23.231	23.6313	24.4534	5.09971	0.000802038	3.09581	0.00193071	3.90849	0.000488917	3.31077	0.00375502	6.29093	0.000855227	3.06792	0.00183391	N
A0A1L1ST78	Nlrx1	1	1	1	2.5097	2	22.3264	18.4488	18.5763	18.2339	17.2526	19.8403	23.1316	23.6012	24.2689	4.55418	0.00404227	2.39337	0.00604067	3.8834	0.0417367	1.37948	0.0461515	5.22496	0.0031573	2.50068	0.00462633	Y
O70310	Nmt1	3	3	3	6.0007	5	18.4149	21.3265	22.0314	19.9734	18.0686	18.2896	25.203	24.756	24.6809	5.1959	0.00142266	2.8469	0.00288364	4.28902	0.0185617	1.73138	0.0231304	6.10279	0.000609357	3.21513	0.00147158	Y
O70311	Nmt2	3	3	3	8.5636	8	20.599	19.8902	19.6239	18.2326	19.6744	18.4215	25.0437	24.9937	25.6077	5.80812	1.63759e-05	4.78579	0.000199874	5.17737	0.000123396	3.9087	0.00290238	6.43887	0.00019902	3.7011	0.000900575	Y
Q8R2S3	Nol3	1	1	1	8.9291	3	21.2973	16.6499	17.6806	18.6736	17.1599	16.6087	22.2075	22.7006	23.1364	4.66987	0.00345975	2.46096	0.00541005	4.13894	0.0447683	1.34903	0.0492146	5.20081	0.00151061	2.82085	0.00263801	Y
Q6GQT9	Nomo1	4	4	4	5.0378	4	23.5579	22.1887	20.7832	21.9919	18.259	17.3015	23.3995	23.7234	26.053	3.7116	0.0481506	1.3174	0.0506872	2.21538	0.128199	0.892116	0.133706	5.20782	0.0347534	1.459	0.037386	Y
Q3USZ5	Nop56	4	4	4	12.807	17	23.4928	22.7105	22.5998	20.5251	17.8502	18.5061	25.1703	25.7597	26.2568	4.78152	0.012368	1.9077	0.0146829	2.79457	0.00268277	2.57142	0.00639671	6.76846	0.0014336	2.84357	0.002563	Y
A0A087WQ46	Nop58	1	1	1	62.328	6	20.887	20.1482	18.0371	18.0303	18.0288	17.1828	22.6561	23.5046	24.1249	4.70948	0.00129153	2.8889	0.00273571	3.73774	0.0172848	1.76234	0.0218161	5.68122	0.000371733	3.42977	0.00114983	N
Q9Z0J4-4	Nos1	6	6	6	26.311	12	21.5105	17.8277	17.8394	17.0609	17.3151	16.9113	25.4219	24.9729	25.9811	7.38113	0.00020417	3.69001	0.000810221	6.39943	0.00708341	2.14976	0.0112005	8.36283	1.18982e-05	4.92452	0.000610594	Y
A0A1W2P872	Nova2	2	2	2	3.3854	4	18.7524	17.5836	19.0989	16.9272	17.994	17.2325	22.0065	21.8915	23.0219	4.37519	0.000109286	3.96144	0.000590354	3.82835	0.00277142	2.5573	0.00651182	4.92204	0.000506685	3.29526	0.0013288	Y
Q11011	Npepps	21	21	21	103.96	72	27.4895	26.3269	26.4296	23.8062	23.034	22.2195	29.4802	29.9509	30.4376	5.07194	0.00572738	2.24204	0.00787122	3.20753	0.00228112	2.64185	0.00591363	6.93634	0.000204191	3.68996	0.000900514	Y
Q9DAY9	Npm1	5	5	5	14.871	23	26.4151	25.0189	25.4114	25.6503	23.8304	24.2147	25.7658	24.7911	26.0701	0.452222	0.491074	0.308853	0.497463	-0.0727914	0.904061	0.0438021	0.907679	0.977235	0.221193	0.655229	0.22508	Y
P97300-3	Nptn	6	6	2	14.849	27	23.9755	23.8305	24.3233	16.5903	18.6643	17.2032	27.6053	28.3556	28.9034	7.52359	0.0111318	1.95343	0.0134344	4.245	0.000462328	3.33505	0.00367583	10.8022	0.000115698	3.93667	0.000746417	Y
Q3UST4	Nptx1	4	4	4	8.7676	12	22.877	22.892	21.9447	20.8126	18.9866	17.7064	25.4482	26.4943	26.9329	5.42189	0.00434061	2.36245	0.00640594	3.72055	0.00233357	2.63198	0.00596064	7.12324	0.00207739	2.68248	0.00334337	Y
Q6TLW2	Nptxr	2	2	2	7.612	7	23.8572	23.4583	23.426	20.3324	20.5279	17.5972	26.899	27.0625	26.6037	5.32189	0.00884049	2.05352	0.0111394	3.27458	7.07666e-05	4.15017	0.00266318	7.36921	0.00152114	2.81783	0.00264822	Y
A0A0G2JGP4	Nras	4	2	1	3.9699	3	20.7708	20.1865	17.1171	17.307	17.6582	17.5767	22.6323	23.7359	26.7068	5.92225	0.00208139	2.68165	0.00375081	5.00018	0.0396515	1.40174	0.0440399	6.84431	0.00497872	2.30288	0.00667574	N
A0A0R4J002	Nrbp2	2	2	2	13.225	7	20.1075	18.187	18.8473	18.3358	18.932	17.834	21.2783	23.3758	24.4888	4.3404	0.000846664	3.07229	0.00200816	4.0004	0.0218299	1.66095	0.0263031	4.6804	0.00922482	2.03504	0.0110914	N
A0A1W2P7Y9	Nrcam	6	6	6	15.723	13	22.0871	21.5599	21.0387	19.1651	18.1195	17.8185	25.322	25.3168	26.4431	5.72918	0.00140564	2.85213	0.00285939	4.13209	0.00101338	2.99423	0.00454008	7.32626	0.00018882	3.72395	0.000884555	Y
A6PWC3	Nrd1	2	2	2	3.0805	2	19.5044	19.6304	18.7886	17.0137	16.8248	16.7747	21.8441	23.6426	23.3141	4.84418	0.000987633	3.0054	0.0022458	3.6258	0.00406537	2.3909	0.00792712	6.06256	0.000406499	3.39094	0.00121412	N
P60761	Nrgn	3	3	3	8.113	10	23.725	23.4975	23.4927	24.1979	23.1089	23.7369	27.0748	27.5612	28.0039	3.92015	2.14437e-06	5.6687	8.96664e-05	3.97489	0.000141058	3.8506	0.00289554	3.86541	0.000734191	3.13419	0.00166113	Y
Q3UFP7	Nrp1	1	1	1	3.8615	0	20.2086	18.6618	18.7726	20.0501	18.0329	20.3177	23.4017	23.0674	23.6922	4.04651	0.000244281	3.61211	0.000907215	4.1728	0.0014052	2.85226	0.00502843	3.92022	0.00619774	2.20777	0.0079244	Y
E0CY11	Nrxn1	10	10	9	90.747	25	23.618	21.7039	22.1127	17.0993	17.9803	17.0504	26.1974	27.2415	27.7644	7.14035	0.00469304	2.32855	0.00677983	4.58959	0.0034753	2.45901	0.00723915	9.69111	6.13137e-05	4.21244	0.000646945	Y
E9Q5N7	Nrxn2	5	4	4	8.3988	8	18.5711	17.2566	18.3863	16.3871	16.6017	16.8185	24.0516	24.1945	25.2715	7.16899	7.41774e-06	5.12973	0.000143156	6.43455	0.000334557	3.47553	0.00348124	7.90343	4.05259e-05	4.39227	0.000631086	Y
Q6P9K9-2	Nrxn3	5	5	5	25.216	17	22.8698	22.4455	21.0708	20.6476	20.7508	20.9012	25.8716	26.8393	27.3935	5.25386	7.88736e-05	4.10307	0.000483958	4.57278	0.00286468	2.54292	0.006587	5.93494	0.000192227	3.71618	0.000885813	Y
P46460	Nsf	26	26	26	105.91	199	30.0832	29.3571	29.2959	27.3271	24.4205	25.3851	32.3389	32.8428	33.5288	5.25868	0.0074196	2.12962	0.00966174	3.32478	0.00147512	2.83117	0.00511646	7.19259	0.00145489	2.83717	0.00258877	Y
A2A9X5	Nt5c	2	2	2	5.3149	2	21.2933	18.5652	18.1986	18.6443	17.5751	17.4955	23.9599	24.5286	25.1819	5.92811	0.000238177	3.6231	0.00089188	5.2044	0.00742012	2.12959	0.0115231	6.65182	0.000202049	3.69454	0.000907011	Y
A0A494BBP6	Nt5c2	4	4	4	19.586	14	18.1392	17.6182	16.981	17.298	17.8573	18.1275	24.3374	24.0552	24.8137	6.73189	1.1922e-07	6.92365	5.38398e-05	6.82262	7.02837e-05	4.15315	0.00273622	6.64115	3.58236e-05	4.44583	0.000617479	Y
Q3UHB1	Nt5dc3	3	3	3	8.1001	9	18.9713	19.9852	18.5495	17.4452	18.5102	17.3971	24.6331	25.1985	25.8544	6.75228	1.30973e-05	4.88282	0.000178155	6.06	0.00039451	3.40394	0.00362115	7.44455	0.000124642	3.90433	0.000760653	Y
D3Z396	Ntm	6	6	4	12.849	26	24.4094	24.3803	24.092	18.421	18.1354	17.6257	28.0308	28.9275	29.5897	7.67205	0.00756116	2.12141	0.00982907	4.55545	0.000598128	3.22321	0.00396062	10.7886	2.90842e-05	4.53634	0.000608075	Y
Q8R4G0-10	Ntng1	1	1	1	3.1697	2	19.7182	17.36	18.4634	17.6921	18.0161	16.5809	22.08	22.7801	22.7489	4.56454	0.000216074	3.6654	0.000842651	4.02246	0.00499621	2.30136	0.00897489	5.10663	0.000482372	3.31662	0.00130913	N
P15209-3	Ntrk2	5	5	4	14.162	10	18.9801	19.0104	21.7465	17.289	16.9907	17.4397	26.1458	27.0117	27.8398	8.42305	0.000128702	3.89042	0.000640108	7.08679	0.00241887	2.61639	0.00606194	9.75932	4.27746e-05	4.36881	0.000635428	Y
O35685	Nudc	3	3	3	4.7494	5	19.4823	18.387	17.9521	17.8941	17.4778	17.1888	25.0367	23.5699	24.4133	6.2763	9.74286e-06	5.01131	0.000160579	5.73287	0.000773872	3.11133	0.00422078	6.81974	0.000133114	3.87578	0.000778682	Y
Q3V1C8	Nudt2	2	2	2	6.7178	7	21.8411	18.7862	18.6439	17.4136	19.0262	16.6713	23.9145	24.2322	24.7555	5.57037	0.00126268	2.89871	0.00269482	4.54371	0.0132481	1.87785	0.0177533	6.59704	0.000861875	3.06456	0.00183596	Y
A0A1B0GSW3	Numa1	3	3	3	4.6418	2	20.6486	17.6688	20.3894	19.4645	17.6806	17.1506	23.5999	24.2643	25.2945	5.55248	0.000703957	3.15245	0.00175834	4.81728	0.0109081	1.96225	0.0152417	6.28768	0.00182984	2.73759	0.0030203	N
Q3UH86	Numbl	7	7	7	19.27	11	19.4406	18.514	20.3544	21.0966	17.4204	16.9562	26.4536	25.0774	25.2819	6.64057	0.000321415	3.49293	0.00106729	6.16793	0.000831517	3.08013	0.00428668	7.11322	0.00668939	2.17461	0.00842893	Y
Q3UL43	Nup155	2	2	2	3.4072	3	18.7506	18.4552	18.2966	17.2366	18.485	19.0382	23.3272	22.4254	24.4642	5.02856	3.16714e-05	4.49933	0.000274	4.90481	0.00125593	2.90104	0.00480657	5.15231	0.00292034	2.53457	0.00433254	N	Yes	0
Q6PDG0	Nup205	2	2	2	2.4305	2	19.3822	18.6351	18.3384	16.3925	18.7776	16.7184	20.6568	21.7989	22.233	3.52222	0.00279705	2.5533	0.00461676	2.77767	0.00787028	2.10401	0.0119994	4.26677	0.00842501	2.07443	0.0102388	N	Yes	0
Q8BJ71	Nup93	3	3	3	4.3413	5	19.6826	18.833	17.4716	20.2946	18.1658	18.0049	22.9295	23.3983	24.8307	4.97741	0.000280551	3.55199	0.000980626	5.05709	0.00420068	2.37668	0.00808622	4.89774	0.00631185	2.19984	0.00805661	Y
Q6P5U7	Nwd2	2	2	2	5.7211	3	20.1398	18.4023	18.0863	17.7655	17.5712	18.8875	23.0061	23.3475	23.6978	4.87505	6.4062e-05	4.1934	0.000425447	4.47436	0.00259727	2.58548	0.00627907	5.27575	0.000319568	3.49544	0.00107539	N
O08599	O08599	31	31	1	218.72	238	29.9389	29.3567	29.6811	27.3439	25.5286	25.5138	32.9226	33.2703	34.02	5.51047	0.00306122	2.51411	0.00492675	3.74541	0.000508491	3.29372	0.00370378	7.27554	0.000453727	3.34321	0.00127905	N
O08599-2	O08599-2	31	1	1	2.5681	6	23.7233	21.3593	22.245	21.0718	17.6941	17.7826	26.7502	26.2544	26.8498	5.97211	0.00462411	2.33497	0.00671031	4.17561	0.00425722	2.37087	0.00816027	7.76861	0.00231888	2.63472	0.00366669	N
Q3UKT3	Oat	1	1	1	2.1623	3	21.6618	19.7641	17.9483	18.5878	17.1562	18.4732	23.2631	23.428	24.0184	4.63799	0.00189985	2.72128	0.00353076	3.77848	0.0261386	1.58272	0.0307722	5.4975	0.000430831	3.36569	0.00125202	Y
Q6NVF0	Ocrl	4	4	4	6.4815	9	18.9065	18.1896	19.1113	17.2635	18.655	17.2954	24.7728	25.1905	25.6691	6.97392	2.59748e-06	5.58545	9.61493e-05	6.475	7.02441e-05	4.15339	0.00278265	7.47283	0.000143247	3.84392	0.000792774	Y
Q05CX1	Oga	3	3	3	7.1673	5	22.2193	21.6725	21.2023	18.0607	19.7095	16.5243	24.31	25.0126	26.1619	5.26343	0.00666552	2.17617	0.00886381	3.46348	0.00487873	2.31169	0.00889118	7.06337	0.00269446	2.56953	0.00408055	Y
Q60597	Ogdh	24	24	19	119.87	124	28.5407	26.9878	27.1589	25.5768	24.9497	24.8201	29.7204	30.2332	30.5915	3.84266	0.00353487	2.45163	0.00549328	2.61917	0.00904996	2.04335	0.0132953	5.06614	0.000124041	3.90644	0.000761099	Y
B2RXT3	Ogdhl	15	10	10	24.082	41	26.4344	24.568	23.9407	24.2501	22.9612	22.2494	27.6425	28.0092	28.1904	3.88009	0.00292955	2.5332	0.00475551	2.96635	0.0179571	1.74576	0.0225012	4.79383	0.00139283	2.8561	0.00250599	Y
Q8CGY8-2	Ogt	15	15	15	34.7	49	24.8508	24.6551	24.527	22.4788	20.4174	20.7402	27.8477	28.2747	28.9796	5.42244	0.00312434	2.50524	0.00499629	3.68969	0.000424322	3.3723	0.00364304	7.15519	0.000576476	3.23922	0.00142885	Y
Q9CZ30	Ola1	2	2	2	5.4033	4	18.4166	17.642	18.0283	17.9277	17.724	17.221	24.3701	24.2162	22.5561	5.88756	3.54781e-06	5.45004	0.000101404	5.6852	0.000796583	3.09877	0.00427241	6.08991	0.000593153	3.22683	0.00145739	Y
Q63912	Omg	3	3	3	6.1762	9	22.096	20.5765	18.9063	18.9956	17.9157	18.3023	24.1924	26.4765	27.3381	6.53693	0.000657331	3.18222	0.00170604	5.47605	0.0140969	1.85088	0.0186363	7.59781	0.0015514	2.80928	0.00267206	Y
P58281	Opa1	21	21	21	84.389	69	27.0404	26.0832	25.5173	22.3542	20.5525	19.0795	28.6569	29.3135	29.9832	5.88003	0.0198571	1.70208	0.0221638	3.10424	0.00612231	2.21308	0.0102477	8.65581	0.00106267	2.9736	0.00209564	Y
Q505D7	Opa3	1	1	1	2.5553	4	22.857	21.5686	18.2739	16.7109	17.9377	17.851	24.4932	25.8089	26.5383	6.41359	0.00370504	2.43121	0.00567569	4.71362	0.0340742	1.46757	0.038489	8.11356	0.000347936	3.4585	0.00110966	Y
Q6DFY2	Opcml	6	4	4	6.0572	10	23.0091	23.51	23.1622	17.9222	18.2663	16.1541	26.9522	27.6518	28.6787	7.42354	0.0069925	2.15537	0.00919573	4.53376	0.000973127	3.01183	0.00453992	10.3133	0.000234766	3.62936	0.000965577	Y
Q3B7Z2	Osbp	5	5	5	18.423	15	22.8864	22.3966	22.8425	17.685	17.7382	20.407	25.1719	23.8638	26.3819	4.47992	0.0229143	1.63989	0.025129	2.4307	0.0308387	1.5109	0.0352933	6.52914	0.00483841	2.3153	0.00652247	Y
A0A0R4J0F9	Osbpl10	3	3	3	5.6394	4	20.5985	19.3043	19.1738	19.0635	18.6599	17.1239	22.5492	23.8154	24.786	4.72953	0.000567554	3.24599	0.00154402	4.02464	0.00704983	2.15182	0.0111866	5.43442	0.00344324	2.46303	0.00495844	Y
Q91XL9-3	Osbpl1a	4	4	3	12.134	10	23.7477	23.0382	19.1095	17.2115	16.5057	17.9996	25.1332	25.4078	26.2321	5.98901	0.014203	1.84762	0.0165482	3.6259	0.0704159	1.15233	0.0751769	8.35212	0.000104488	3.98094	0.00072151	Y
Q8BXR9	Osbpl6	4	4	4	7.8157	6	21.0193	16.4885	19.3691	18.6985	18.4073	17.1726	23.5913	23.5118	25.0442	5.52321	0.000968414	3.01394	0.00221548	5.09012	0.0227874	1.64231	0.02734	5.9563	0.000953738	3.02057	0.00193664	N
B9EJ86	Osbpl8	3	3	3	8.1399	8	22.4194	20.2795	21.2741	17.8194	16.6793	17.458	24.4893	25.3949	25.5245	5.81462	0.00437225	2.3593	0.00642743	3.81193	0.00548724	2.26065	0.00950896	7.81731	7.53743e-05	4.12278	0.00067006	Y
Q99LZ2	Osbpl9	1	1	1	2.7345	2	20.4108	19.2558	19.4784	16.3826	17.3235	16.6531	22.3531	21.3085	23.4178	4.1091	0.00665411	2.17691	0.00885385	2.64477	0.0198505	1.70223	0.0244264	5.57342	0.00114131	2.9426	0.00219139	Y
Q8BHW2	Oscp1	1	1	1	2.8317	3	17.7051	17.378	17.5584	18.4004	17.9902	17.1724	22.6496	21.8719	23.5337	4.98431	5.87972e-06	5.23064	0.000126442	5.1379	0.000464979	3.33257	0.00367106	4.83073	0.00129725	2.88698	0.00238339	Y
Q7TQI3	Otub1	5	5	5	9.6699	22	25.8176	25.1984	24.5687	23.5577	20.6731	21.9924	28.4333	28.7973	29.2806	5.20244	0.00330777	2.48047	0.00520846	3.64217	0.00112382	2.9493	0.00472547	6.7627	0.0014708	2.83245	0.00260068	Y
Q3UK61	Oxct1	3	3	3	15.47	11	24.4827	22.8775	22.6677	22.3671	19.5213	21.4537	26.483	26.6119	27.0589	4.48957	0.00273988	2.56227	0.0045557	3.37529	0.00488779	2.31089	0.00888618	5.60386	0.00282482	2.54901	0.00422693	Y
Q4KMM3	Oxr1	10	10	10	45.013	20	23.4798	21.8731	22.9339	23.241	23.3986	22.5328	27.7077	27.4586	27.8557	4.76414	4.35286e-06	5.36123	0.000110435	4.91174	0.000538157	3.26909	0.00379737	4.61654	9.14907e-05	4.03862	0.000717313	Y
Q3UJA8	P4hb	5	5	5	15.248	7	18.055	19.9882	19.7203	18.139	20.3687	21.0853	24.8438	25.405	25.8756	5.81537	0.000117266	3.93083	0.000612932	6.12028	0.000816578	3.088	0.00427804	5.51046	0.0041604	2.38086	0.00579888	Y
P52480	P52480	24	2	2	4.8943	9	22.2001	23.2252	21.7621	18.4421	21.0259	21.0856	24.1316	24.6212	24.2062	3.02947	0.0167273	1.77657	0.0190279	1.92384	0.0138445	1.85872	0.0183996	4.1351	0.00948654	2.02289	0.0113818	N
P52480-2	P52480-2	25	25	3	135.81	164	30.5749	28.8336	28.7652	27.2236	26.101	26.3399	32.6285	32.883	33.2058	4.93271	0.0020611	2.6859	0.00372615	3.5145	0.00464524	2.33299	0.00865424	6.35093	7.51826e-05	4.12388	0.00067366	N
P60766	P60766	6	6	0	25.504	34	25.9265	24.4544	24.9331	22.5898	21.7505	22.8275	28.0031	29.1306	29.8754	5.25608	0.00132979	2.87622	0.00277254	3.89838	0.00498301	2.30251	0.00898693	6.61378	0.000479207	3.31948	0.00130682	N
P60766-1	P60766-1	6	2	2	6.7142	14	24.6098	24.0512	23.8672	18.1137	19.2856	16.6395	27.4532	27.842	28.6969	6.90285	0.0132884	1.87653	0.0156114	3.82128	0.000884861	3.05313	0.00436248	9.98441	0.000299227	3.524	0.0010459	N
P29341	Pabpc1	7	7	6	13.864	16	23.0625	19.716	21.1519	19.548	20.2333	20.6367	26.4866	26.0044	27.2735	5.86344	0.000167771	3.77528	0.000737017	5.27803	0.00704359	2.15221	0.0111924	6.44885	0.00018884	3.72391	0.000882817	Y
Q3UXK4	Pacrg	2	2	2	2.0607	2	19.8146	18.4321	16.6175	18.2615	17.9582	17.4599	24.2684	23.3885	24.8635	6.08284	5.21695e-05	4.28258	0.00037756	5.88542	0.00447925	2.34879	0.00844959	6.28027	0.00021024	3.67729	0.000912927	N
Q8K212	Pacs1	13	13	12	24.611	37	25.8105	24.8785	24.5557	22.761	18.7879	19.4366	27.9804	28.3349	28.8467	5.68227	0.0151092	1.82076	0.0174509	3.30576	0.00186668	2.72893	0.00543866	8.05878	0.00303244	2.51821	0.0044724	Y
Q3V3Q7	Pacs2	3	2	2	4.6011	5	20.3006	18.6283	18.8705	18.4403	16.7415	17.2155	23.8244	24.5127	24.9362	6.05829	0.000116127	3.93507	0.000609802	5.15795	0.00110001	2.9586	0.00470421	6.95864	0.000317673	3.49802	0.00107061	N
Q61644	Pacsin1	10	10	10	64.105	47	26.1372	24.2343	24.1904	24.0223	19.9	21.2848	28.6731	29.3087	29.6151	5.90413	0.00354023	2.45097	0.00549783	4.34499	0.00341181	2.46702	0.00716639	7.46327	0.00386707	2.41262	0.00547107	Y
A3KME9	Padi2	3	3	3	6.3533	5	20.1705	17.8488	18.399	18.726	18.2174	17.8822	24.3433	24.9663	25.7192	6.46896	1.01347e-05	4.99419	0.000162299	6.20353	0.0015296	2.81542	0.005132	6.73438	0.00013478	3.87038	0.000780342	Y
P63005-2	Pafah1b1	7	7	7	23.012	23	23.7422	18.0962	21.6579	17.8244	18.0698	17.3833	26.5282	26.7405	27.3885	7.42344	0.00210989	2.67574	0.00379311	5.72028	0.0265763	1.57551	0.0312223	9.12659	9.86994e-06	5.00569	0.000586482	Y
Q9DCL9	Paics	5	5	5	15.237	11	24.4498	23.417	23.6046	21.7218	21.2174	19.7453	26.1765	26.7822	27.4671	4.44926	0.00452296	2.34458	0.00660171	2.98479	0.00366694	2.4357	0.00747963	5.91372	0.00107768	2.96751	0.00210684	Y
D3Z3J6	Paip1	2	2	2	3.8713	4	20.8557	19.8384	21.0236	17.961	17.7238	17.5515	24.6987	24.8158	25.4146	5.81735	0.000546051	3.26277	0.00150547	4.40377	0.000519716	3.28423	0.00373732	7.23093	8.70829e-06	5.06007	0.000595858	N
G5E884	Pak1	6	6	4	29.131	16	20.5866	17.8903	18.5197	16.8895	18.27	18.465	26.4755	26.3656	26.7266	8.0857	1.0662e-05	4.97216	0.000167186	7.52366	0.0007886	3.10314	0.00424978	8.64774	6.94355e-05	4.15842	0.000658762	Y
Q8CIN4	Pak2	6	6	6	12.376	8	21.385	17.2712	18.5326	19.062	16.5731	17.8474	26.7335	23.3439	24.7109	6.48425	0.000994129	3.00256	0.00225602	5.86654	0.019981	1.69938	0.0245335	7.10196	0.00432183	2.36433	0.00598326	Y
Q61036-2	Pak3	4	2	2	3.5125	2	18.0967	17.5012	17.3725	18.6432	17.8826	17.4726	24.349	23.2552	23.5773	5.89903	7.65348e-07	6.11614	6.17198e-05	6.07037	0.000103337	3.98574	0.00291669	5.72769	0.000264929	3.57687	0.00100709	Y
Q8BVB0	Pak5	2	2	2	3.45	7	25.0115	23.9777	24.6502	24.4233	24.3579	25.1663	24.2911	23.3115	22.981	-1.06996	0.0227926	1.64221	0.0250686	-1.0186	0.109476	0.96068	0.114762	-1.12132	0.0759781	1.11931	0.0793151	Y
Q91WF5	Palm	5	5	5	10.287	9	21.0029	21.1596	20.8977	21.9501	18.3992	20.8425	26.8311	26.0298	26.874	5.86963	9.64216e-05	4.01583	0.00055119	5.55822	4.06899e-05	4.39051	0.00241784	6.18103	0.00467996	2.32976	0.0063774	Y
Q9JLB0-2	Pals2	6	5	5	10.717	11	22.8439	19.9511	20.4099	20.0351	22.2134	20.6394	25.3397	24.8519	25.9522	4.3658	0.000677562	3.16905	0.00173266	4.31298	0.0105896	1.97512	0.0149073	4.41863	0.0036306	2.44002	0.00518198	Y
Q8BQ31	Pam	1	1	1	3.8073	3	18.3221	19.1912	18.728	18.4495	17.0764	16.8882	22.3649	23.461	24.4524	5.31689	0.000104383	3.98137	0.00057208	4.67903	0.00200853	2.69712	0.00557157	5.95474	0.00156715	2.80489	0.00269302	Y
Q05CZ0	Pank4	2	2	2	5.3578	4	21.3666	17.8648	17.017	19.5073	17.6156	17.5078	23.4482	24.0084	24.3545	5.4572	0.000952178	3.02128	0.00219166	5.1876	0.0187419	1.72719	0.0232523	5.72681	0.00122193	2.91295	0.00229544	Y
Q99LX0	Park7	2	2	2	2.8402	1	22.9901	21.5681	21.3187	17.4294	17.96	18.5808	24.5127	24.2461	25.1731	4.66946	0.0114103	1.9427	0.0137045	2.68502	0.0103502	1.98505	0.0146525	6.65391	0.000103672	3.98434	0.000722504	Y
P60335	Pcbp1	7	7	6	23.517	25	25.6905	23.8849	23.8005	24.5195	24.1906	24.5085	27.7553	27.8077	28.3982	3.55461	7.57554e-05	4.12059	0.000473838	3.5284	0.00558544	2.25294	0.00960542	3.58082	0.000103926	3.98327	0.000722046	Y
Q61990	Pcbp2	5	4	4	17.898	19	25.3725	23.1364	23.9972	24.127	22.5518	17.1409	27.1125	27.4213	27.8563	4.74241	0.0293472	1.53243	0.0315252	3.29468	0.00862967	2.06401	0.0128789	6.19014	0.0436415	1.3601	0.0465042	Y
P57722-2	Pcbp3	4	3	3	11.793	9	21.3465	17.7877	18.7587	18.2597	18.6078	17.3108	23.7535	23.1554	25.2525	5.37523	0.000710087	3.14869	0.00176973	4.75612	0.0181248	1.74173	0.022661	5.99433	0.00122599	2.91151	0.00229734	Y
D3YWM4	Pcca	5	1	1	2.5617	3	23.5018	23.1884	23.9084	26.0514	24.5863	24.646	20.4632	22.1566	22.4714	-2.61664	0.00940641	2.02658	0.0117346	-1.83578	0.04921	1.30795	0.0536016	-3.39751	0.0124315	1.90548	0.0144544	Y
Q91ZA3	Pcca	40	40	36	323.31	1379	34.0925	34.4438	34.298	35.0513	35.3215	35.4342	33.901	33.7352	33.7762	-0.969408	0.0249267	1.60334	0.0271381	-0.473966	0.0139396	1.85575	0.0184825	-1.46485	0.000294478	3.53095	0.00104549	Y
Q99MN9	Pccb	20	20	20	77.809	66	23.902	24.9373	24.9787	29.1217	29.5478	28.9719	25.0029	24.1409	24.5809	-2.33496	0.172909	0.762183	0.177871	-0.031058	0.946046	0.0240879	0.948145	-4.63887	0.000105902	3.9751	0.000726829	Y
Q8CFX3	Pcdh1	3	3	3	6.0093	8	19.3247	18.5761	17.737	18.1272	17.8295	16.5116	24.6898	25.2208	26.3611	7.40619	8.78326e-06	5.05634	0.000156162	6.87794	0.00051755	3.28605	0.0037456	7.93444	0.00034467	3.4626	0.00110706	Y
Q3USI1	Pcdh7	2	2	2	3.3398	2	18.705	17.8573	22.3463	18.5389	17.446	18.1207	20.7451	22.3215	23.1435	3.23433	0.0268674	1.57077	0.0290549	2.43383	0.190618	0.719836	0.197077	4.03483	0.00640941	2.19318	0.00813516	Y
Q91XW9	Pcdhgc5	2	2	2	3.8345	2	25.3911	25.2881	24.7188	17.3033	17.1197	17.2322	22.6356	22.679	23.3043	1.69743	0.534429	0.27211	0.54017	-2.25972	0.00167658	2.77558	0.00526524	5.65458	1.42443e-05	4.84636	0.000670076	Y
A0A2I3BRX1	Pck2	2	2	2	23.363	12	19.2324	17.1954	19.1508	17.4302	16.9378	18.5612	23.5511	23.3481	24.8845	5.84327	6.15426e-05	4.21082	0.000412354	5.40171	0.00277372	2.55694	0.00651046	6.28483	0.000764124	3.11684	0.00169822	Y
Q9QYX7-2	Pclo	48	47	47	178.37	117	23.7866	19.4906	22.8557	24.3683	22.6227	22.0306	30.3436	29.2053	29.8139	7.26186	0.000217837	3.66187	0.000846602	7.74332	0.00452282	2.34459	0.00852466	6.78039	0.00094038	3.0267	0.00192509	Y
F6V9F1	Pcmt1	1	1	1	2.1089	3	21.9193	17.4892	17.4421	17.633	17.8696	17.3225	25.2773	25.2624	25.63	7.11062	0.000299309	3.52388	0.0010163	6.43971	0.0124135	1.90611	0.0168144	7.78153	2.54553e-06	5.59422	0.000522528	Y
G5E8R3	Pcx	59	59	59	323.31	2808	36.4893	35.919	36.1523	36.2546	36.3991	36.6942	35.5199	35.0116	34.9855	-1.14577	0.000675634	3.17029	0.00172968	-1.01456	0.0134217	1.87219	0.0179326	-1.27698	0.00415385	2.38155	0.00579332	Y
D3Z275	Pcyox1	2	2	2	4.6348	7	21.0981	17.6646	18.827	17.495	17.2204	18.132	24.446	24.6995	25.7547	6.56056	0.000160107	3.79559	0.00071447	5.77017	0.00601221	2.22097	0.0101386	7.35094	0.000108842	3.9632	0.000735824	Y
A0A0A6YY26	Pcyox1l	1	1	1	2.272	0	18.6012	18.9309	19.096	17.0997	17.1419	17.5196	21.8243	22.6785	23.7185	4.67556	0.000184826	3.73324	0.000772846	3.86443	0.00241686	2.61675	0.00606363	5.48669	0.000623929	3.20486	0.00148611	Y
Q3TLU0	Pcyt2	3	3	3	10.081	8	18.9705	17.9566	18.0414	19.0381	17.9889	17.8117	24.7392	23.4444	23.3327	5.53759	4.76936e-06	5.32154	0.000115798	5.51595	0.000579904	3.23664	0.00389709	5.55922	0.000715502	3.14539	0.00163192	N
Q3UGE5	Pdcd6	4	4	4	8.6022	6	23.6017	21.1316	22.6452	17.7958	17.2088	20.1797	25.3959	25.9501	26.6694	5.57798	0.00876565	2.05722	0.011076	3.54563	0.0118039	1.92797	0.0161535	7.61033	0.00148427	2.82849	0.0026163	Y
Q9WU78	Pdcd6ip	8	8	8	14.858	22	24.0001	22.4302	21.9608	20.6804	17.2878	22.298	25.8742	26.3743	27.1787	5.03291	0.00863524	2.06373	0.0109726	3.67876	0.00708451	2.14969	0.0111944	6.38706	0.0138074	1.85989	0.0158824	Y
Q2QKE3	Pdcd8	4	4	4	21.715	8	21.7804	17.6906	19.0159	17.8948	17.5569	17.8209	25.3067	26.0631	26.5442	7.34475	0.000159512	3.79721	0.000713224	6.47571	0.00674487	2.17103	0.0109097	8.21378	2.55682e-05	4.5923	0.000620785	N
Q8CA95-3	Pde10a	8	8	8	25.744	19	22.3933	22.0694	20.789	21.6442	21.4995	22.8665	25.6663	26.863	27.3559	4.75141	5.30499e-05	4.27532	0.000381486	4.87781	0.00224318	2.64914	0.005876	4.625	0.00222154	2.65335	0.00353754	Y
Q61481-2	Pde1a	7	7	7	17.631	20	23.3081	24.0701	24.0373	17.7517	17.3543	16.8801	26.5247	26.8457	27.6307	6.43342	0.0198992	1.70116	0.0221889	3.19516	0.00149011	2.82678	0.00512126	9.67169	1.98972e-05	4.70121	0.000632787	Y
Q6PDS5	Pde1b	7	7	7	16.077	22	24.7868	24.7453	24.3196	21.292	16.76	16.6765	27.8149	27.7163	29.0735	6.77154	0.0228905	1.64035	0.0251272	3.58433	0.00148378	2.82863	0.00511508	9.95875	0.00328545	2.48341	0.00477691	Y
Q922S4-3	Pde2a	19	19	19	140.83	64	26.1369	25.7003	25.345	24.1385	23.711	22.8837	28.6642	29.4013	30.2884	4.79872	0.000623154	3.2054	0.00165929	3.7239	0.00204737	2.6888	0.00561039	5.87354	0.000597581	3.2236	0.0014619	Y
B1AWC8	Pde4b	3	3	3	11.744	5	24.3735	23.5218	23.1614	23.7136	18.4527	22.3592	25.044	26.4024	26.1366	3.26398	0.0409316	1.38794	0.0431885	2.17544	0.0166875	1.77761	0.0211926	4.35253	0.0558826	1.25272	0.0589365	Y
E9PVU7	Pde4d	3	3	3	4.1785	3	19.0417	18.8359	18.8076	19.735	17.3897	18.0869	22.7151	23.2601	23.4908	4.50588	4.68919e-05	4.3289	0.000355308	4.26029	6.06632e-05	4.21708	0.00273955	4.75148	0.00291041	2.53605	0.00432919	Y
Q3UUK9	Pde8b	2	2	2	4.3151	4	20.4433	17.007	18.3596	17.1641	19.2243	16.2881	21.2226	22.6464	23.6772	4.43434	0.00377457	2.42313	0.00573552	3.91209	0.0332592	1.47809	0.0377763	4.95658	0.0116095	1.93519	0.0135825	Y
P35486	Pdha1	10	10	10	38.121	45	25.7967	23.5628	23.8966	23.5413	23.5005	23.4935	28.4697	28.6729	29.2253	4.82408	5.89669e-05	4.22939	0.000402258	4.37061	0.00394107	2.40439	0.00782668	5.27755	2.00192e-05	4.69855	0.000619224	Y
Q9D051	Pdhb	8	8	8	20.583	44	26.7757	24.5329	24.0861	23.7689	23.7397	24.5306	28.969	29.3527	29.6857	4.76345	0.000233279	3.63212	0.000879372	4.20421	0.00802701	2.09545	0.0121644	5.32269	8.7989e-05	4.05557	0.000702047	Y
Q8BKZ9	Pdhx	5	5	5	16.738	20	23.4532	22.2088	19.3066	23.9254	21.9529	21.4273	25.4881	24.967	26.2025	3.5068	0.0102458	1.98946	0.0125529	3.8963	0.0382207	1.4177	0.0426185	3.11731	0.0206753	1.68455	0.0229184	Y
P27773	Pdia3	7	7	7	19.413	14	21.8661	21.0731	20.8945	22.5348	20.1296	21.7872	26.2024	26.9119	27.4704	5.48068	2.5523e-05	4.59307	0.000244199	5.58364	0.000294875	3.53036	0.00336277	5.37771	0.00254849	2.59372	0.00394683	Y
Q9DAB4	Pdia6	4	4	4	7.9569	7	21.3892	18.1906	19.2868	18.7136	18.1217	17.4766	24.5988	24.7189	24.8436	5.85739	0.000194238	3.71167	0.000794546	5.09827	0.00562747	2.24969	0.00964832	6.61652	5.39322e-05	4.26815	0.000637586	Y
Q8R2U8	Pdk1	3	3	3	5.02	4	18.2178	18.1054	20.5775	17.4645	17.4889	17.1323	23.0415	23.6608	23.9536	5.38757	0.000210068	3.67764	0.000826365	4.58509	0.00570497	2.24375	0.00973682	6.19005	2.94519e-05	4.53089	0.000610114	N
Q9JK42	Pdk2	2	2	2	4.653	3	20.0801	22.4673	17.6975	17.8548	18.5117	16.4277	21.4467	25.3343	22.1812	4.14753	0.0277696	1.55643	0.0299874	2.90574	0.185887	0.730751	0.192273	5.38932	0.0159091	1.79836	0.0180154	Y
Q922H2	Pdk3	3	3	3	4.7857	6	20.3272	17.4016	19.7723	18.3478	17.5925	16.9218	23.4882	23.8554	24.8647	5.67555	0.0003131	3.50432	0.00104893	4.90239	0.00766764	2.11534	0.011794	6.44871	0.000377902	3.42262	0.00115781	Y
Q05BF9	Pdp1	2	2	2	3.3847	2	19.0545	18.3213	19.4001	16.3885	19.2887	18.3949	22.9606	21.8048	23.0834	4.14161	0.000689636	3.16138	0.00173794	3.691	0.00203232	2.69201	0.0055895	4.59223	0.00841527	2.07493	0.0102325	N	Yes	Hydrolase, Protein phosphatase
Q4VA53	Pds5b	2	2	2	6.3146	4	18.2084	18.2134	18.6242	18.5419	18.0582	17.5643	22.1779	22.4612	23.8367	4.62354	8.87604e-06	5.05178	0.000156579	4.47661	0.00108026	2.96647	0.0046818	4.77047	0.00123	2.9101	0.00230293	N
Q99K01-2	Pdxdc1	5	5	5	32.198	7	19.1547	18.4825	17.1408	20.4379	17.8808	17.1034	23.0059	22.9717	23.9996	4.95907	0.000442834	3.35376	0.00133323	5.06641	0.00174525	2.75814	0.00533257	4.85172	0.0102774	1.98812	0.0121882	Y
Q8K183	Pdxk	4	4	4	7.6965	14	22.6346	21.1044	21.9413	18.9233	17.8203	15.4219	26.6554	27.063	26.8679	7.22112	0.00324708	2.48851	0.00513798	4.96866	0.000408822	3.38847	0.0036487	9.47359	0.000806395	3.09345	0.00175927	Y
P60487	Pdxp	4	4	4	10.602	10	23.5329	16.9731	20.1413	18.7546	17.4846	16.647	25.5289	25.2993	24.935	6.33216	0.00478774	2.31987	0.00688142	5.03863	0.0570252	1.24393	0.0616681	7.62569	0.000278315	3.55546	0.00102351	Y
Q62048	Pea15	3	3	3	8.6811	10	21.2208	21.2901	21.7736	21.0601	18.4349	17.9866	25.6464	25.2982	26.2059	5.42248	0.000949621	3.02245	0.00219024	4.28867	0.000171538	3.76564	0.00309866	6.55629	0.00274074	2.56213	0.00413952	Y
Q3TGC5	Pebp1	6	6	6	39.291	30	26.6538	24.8843	25.6454	23.0101	18.0452	22.6561	29.9212	30.1447	30.649	6.75582	0.0079672	2.09869	0.0103035	4.51048	0.00125397	2.90171	0.00480726	9.00115	0.00506329	2.29557	0.00675304	Y
Q8BFY6	Pef1	2	2	2	3.0324	5	21.1344	18.4084	17.6938	18.2195	18.2553	15.7864	24.4809	24.8602	24.29	6.29408	0.000489898	3.30989	0.00141276	5.46484	0.00675446	2.17041	0.0109174	7.12333	0.00103169	2.98645	0.00205247	Y
Q9D4T3	Pelp1	1	1	1	3.3675	3	19.1554	18.2602	18.8617	17.2621	18.0211	17.8723	19.4893	20.0934	20.8206	1.89563	0.00565663	2.24744	0.00778822	1.37533	0.0420154	1.37659	0.046437	2.41592	0.00578853	2.23743	0.00750316	Y
F8SLP9	Pex5l	4	4	4	20.023	15	22.5915	21.0094	20.7994	20.8733	20.6746	17.026	25.7791	25.8442	26.7581	5.63143	0.00151661	2.81913	0.00301452	4.66036	0.00197992	2.70335	0.00558135	6.60249	0.00689382	2.16154	0.00863832	Y
Q5SUR0	Pfas	6	6	6	32.557	8	23.4707	19.4999	19.6666	18.2815	16.66	20.0931	24.0294	24.8484	25.9079	5.31663	0.00670897	2.17334	0.00891109	4.04951	0.0450156	1.34664	0.0494624	6.58374	0.00433502	2.36301	0.00599785	Y
P12382	Pfkl	15	11	11	27.593	45	26.6113	25.6856	26.0116	22.9451	21.8895	22.4039	28.7232	29.5219	29.8224	5.098	0.00480644	2.31818	0.00689513	3.25299	0.00157329	2.80319	0.0051635	6.943	0.000100948	3.9959	0.000725925	Y
P47857	Pfkm	20	20	16	56.497	99	28.353	27.2725	27.2566	25.1303	24	23.5259	30.4921	30.896	31.4624	5.02712	0.00403298	2.39437	0.00603878	3.3228	0.00193495	2.71333	0.00551656	6.73144	0.00026118	3.58306	0.000997876	Y
Q8C605	Pfkp	17	15	15	39.125	57	26.8338	26.486	26.1026	24.2717	21.5996	21.453	29.3906	29.7332	30.3477	5.36609	0.00811817	2.09054	0.0104568	3.34974	0.000671064	3.17324	0.00418581	7.38243	0.00152579	2.8165	0.00265223	Y
Q5SX49	Pfn1	1	1	1	2.076	3	19.6258	18.3376	20.1714	16.5258	17.7304	17.535	22.1354	22.1651	22.8613	4.06626	0.00175947	2.75462	0.00334136	3.00898	0.00711419	2.14787	0.0112256	5.12354	0.000317088	3.49882	0.00107023	N
Q9JJV2-3	Pfn2	1	1	1	4.5057	5	17.7562	17.2717	21.4378	22.4356	18.5536	20.5861	26.5852	27.0573	28.0315	7.55119	0.000633456	3.19828	0.00167292	8.4028	0.0037041	2.43132	0.00752823	6.69959	0.00503538	2.29797	0.00672774	Y
Q9DBJ1	Pgam1	8	8	8	22.709	40	28.2312	27.4054	27.0455	22.2538	25.6051	24.2885	29.8822	30.6625	31.1988	4.77627	0.00976194	2.01046	0.0120648	3.02046	0.00433876	2.36263	0.00826745	6.53209	0.00336438	2.47309	0.00486973	Y
A0A0G2JG95	Pgam5	2	2	1	9.5777	3	18.8215	18.4273	18.8703	17.2306	16.9541	16.8278	22.0852	22.169	23.5797	4.75604	0.000164203	3.78462	0.000724161	3.90493	0.00150259	2.82316	0.00514066	5.60715	0.000357747	3.44642	0.00112038	Y
Q3UUQ7	Pgap1	4	4	4	9.5975	8	19.208	18.1593	17.8163	17.1586	17.7352	17.2724	23.5422	25.0623	25.4364	6.78867	7.83285e-06	5.10608	0.000144972	6.28579	0.000921667	3.03543	0.00440916	7.29155	0.000272613	3.56445	0.00101745	N
D3YZI9	Pgbd5	2	2	2	4.5406	4	20.7915	21.3724	21	20.7147	20.8373	20.4611	24.5616	24.3708	25.5279	3.95726	3.16048e-06	5.50025	9.64373e-05	3.76547	0.000685614	3.16392	0.00415045	4.14905	0.000379081	3.42127	0.00115984	N
Q91V28	Pgd	10	10	10	34.486	41	25.4361	22.9965	23.7888	22.6315	18.1617	22.2548	27.1771	27.8516	28.7271	5.37372	0.00835946	2.07782	0.0106823	3.84482	0.010507	1.97852	0.0148188	6.90262	0.0100172	1.99925	0.0119487	Y
P09411	Pgk1	13	13	13	111.92	60	28.4779	26.5048	25.9099	25.3292	24.2691	24.8841	30.4173	30.4441	30.9656	4.71319	0.00116721	2.93285	0.00255135	3.64483	0.0102073	1.99109	0.014523	5.78154	8.35345e-05	4.07813	0.000698596	Y
D3Z4X1	Pgls	3	3	3	16.144	12	22.4506	20.8718	18.8652	18.9357	23.4972	17.9235	23.0489	23.9775	24.7151	3.48982	0.0376239	1.42454	0.0399036	3.1846	0.0496276	1.30428	0.0540304	3.79504	0.10008	0.999655	0.103187	Y
Q5RJV4	Pgm1	8	8	8	39.097	26	25.3016	23.7885	23.9042	19.6341	18.9892	17.8306	27.1259	27.5031	28.3944	6.09978	0.0141969	1.84781	0.0165496	3.34308	0.0055481	2.25586	0.00957036	8.85649	0.000165904	3.78014	0.000841823	Y
Q7TSV4	Pgm2	2	2	2	4.8061	5	20.183	19.6887	20.0118	17.2934	17.8956	17.069	23.8997	24.0625	24.9075	5.59963	0.000372628	3.42872	0.00119178	4.32871	0.000230473	3.63738	0.00325255	6.87055	6.61497e-05	4.17947	0.000660912	Y
Q8CAA7	Pgm2l1	15	15	15	82.119	50	26.1162	25.3446	25.6826	22.7712	17.5506	20.2086	28.4267	29.1575	29.7715	6.17291	0.0210659	1.67642	0.023317	3.40408	0.00161341	2.79225	0.00521932	8.94174	0.00455004	2.34198	0.00623044	Y
Q8BLS4	Pgm3	2	2	2	2.5113	3	20.7614	24.3547	19.9933	19.0324	18.1603	18.2043	24.0156	23.0114	23.9262	3.56672	0.0388145	1.41101	0.0410699	1.94798	0.231466	0.635513	0.238326	5.18546	0.00026692	3.57362	0.00100619	Y
Q8CHP8	Pgp	3	3	3	3.6868	3	20.4033	18.1484	17.8095	16.5847	17.3639	16.7044	23.2383	23.4264	24.1908	5.78277	0.000264398	3.57774	0.000949143	4.83141	0.00503009	2.29842	0.0090071	6.73414	5.88506e-05	4.23025	0.000638869	Y
Q3TFP8	Pgrmc1	2	2	2	5.6134	5	21.8187	18.833	19.0358	17.5813	18.339	16.8001	25.1783	25.5662	26.557	7.03252	0.000301819	3.52025	0.00102022	5.87131	0.00496816	2.3038	0.00897449	8.19372	0.000171914	3.76469	0.000855026	Y
Q80UU9	Pgrmc2	1	1	1	16.511	3	18.3816	16.7129	17.9857	17.958	17.4515	17.4621	22.8285	23.61	24.1293	5.86393	2.5604e-06	5.59169	9.63564e-05	5.82916	0.000756537	3.12117	0.00420754	5.89871	0.000140026	3.85379	0.000794419	Y
P67778	Phb	8	8	5	20.954	24	24.752	23.8894	23.1228	21.7506	20.9002	21.6366	27.1096	27.2048	27.6469	4.64518	0.00127366	2.89495	0.00271313	3.39907	0.00242471	2.61534	0.00606313	5.8913	4.7355e-05	4.32463	0.000621672	Y
O35129	Phb2	5	5	5	10.107	9	23.6842	18.4701	21.1464	20.482	17.1399	17.6	25.2899	24.0872	25.8121	5.30931	0.0102768	1.98814	0.0125704	3.96286	0.0672723	1.17216	0.0718888	6.65577	0.00462584	2.33481	0.00631127	Y
Q80TL4	Phf24	10	10	10	45.152	45	25.9537	25.1195	23.6228	21.7273	21.4486	20.5507	27.9164	28.6201	28.8344	5.38656	0.00452254	2.34462	0.00660964	3.55835	0.00843574	2.07388	0.0126901	7.21477	8.88175e-05	4.0515	0.000706162	Y
Q61753	Phgdh	10	10	10	95.718	46	26.5468	25.4777	24.6974	24.0408	22.5497	22.7425	27.9949	28.9114	29.477	4.45194	0.00255909	2.59191	0.00432841	3.22045	0.00945701	2.02425	0.013759	5.68342	0.000872055	3.05946	0.00184719	Y
Q8K0S0	Phyhip	9	7	7	58.571	28	25.5322	25.293	25.3269	22.4319	20.4031	19.3253	27.8886	28.3987	28.9969	5.37599	0.014013	1.85347	0.0163775	3.04403	0.000757807	3.12044	0.00419394	7.70795	0.00133367	2.87495	0.00243249	Y
F7D3N3	Phyhipl	10	10	8	32.404	35	26.2717	24.7192	25.2278	23.1358	22.262	20.0852	28.5223	29.0857	29.5918	5.44965	0.00518183	2.28552	0.00725843	3.66037	0.00267559	2.57258	0.00639311	7.23892	0.00164475	2.7839	0.00279446	Y
E9Q3L2	Pi4ka	30	30	30	73.191	74	25.8238	24.8357	25.2237	24.9706	24.3327	23.8335	28.1332	28.6728	29.4413	3.91243	8.42235e-05	4.07457	0.000500465	3.4547	0.0019149	2.71785	0.00548015	4.37015	0.000961076	3.01724	0.00194454	Y
Q7M6Y3-2	Picalm	9	8	8	67.147	22	24.285	23.2172	23.5345	21.6613	17.8504	20.5394	27.8121	27.2738	28.3986	5.98024	0.00427474	2.36909	0.00632942	4.14933	0.000792463	3.10102	0.00426043	7.81116	0.00267022	2.57345	0.0040629	Y
Q80VC8	Pick1	1	1	1	2.8728	6	18.8679	18.7873	18.4287	16.1916	15.8112	17.9439	23.1386	23.4551	23.9846	5.85434	0.000182562	3.73859	0.000767644	4.83146	6.74087e-05	4.17128	0.00276743	6.87721	0.000607103	3.21674	0.00146928	N
Q3V3K6	Pigs	3	3	3	7.599	8	19.2489	18.7387	17.2372	18.4618	18.4142	17.4854	23.0108	23.802	24.9624	5.66074	2.75518e-05	4.55985	0.000252894	5.51685	0.00263714	2.57887	0.0063415	5.80463	0.000868305	3.06133	0.00184097	Y
D3YY41	Pik3ca	2	2	2	3.1401	4	19.0471	18.5218	18.7673	17.8017	17.0388	15.8402	21.447	22.4328	25.3356	5.23561	0.00163705	2.78594	0.00317293	4.29305	0.0218175	1.66119	0.0263022	6.17818	0.00893702	2.04881	0.0107798	N
P70305	Pik3r1	1	1	1	3.4101	3	17.8074	17.9412	19.6751	17.6488	17.4588	17.5213	20.621	20.5249	22.4721	3.19724	0.00170419	2.76848	0.00327216	2.73146	0.0353101	1.4521	0.0397458	3.66302	0.00451128	2.3457	0.00618487	Y
B2RY05	Pik3r4	4	4	4	9.694	11	21.1152	19.1453	17.6447	17.7814	17.2403	18.6002	23.6032	24.1346	24.7127	5.56234	0.000377391	3.42321	0.0012019	4.84846	0.0100545	1.99764	0.0144146	6.27622	0.000248177	3.60524	0.000981407	N
O70172	Pip4k2a	3	3	2	5.6371	5	19.7743	18.3755	18.2584	15.9088	18.5102	17.6949	24.3209	25.3859	24.6249	6.69019	6.09939e-05	4.21471	0.000409894	5.97447	0.000504073	3.29751	0.00378138	7.4059	0.000876008	3.05749	0.00184862	Y
Q91XU2	Pip4k2b	2	1	1	3.1041	3	22.5414	20.9251	20.61	20.6494	18.4393	16.7514	24.6241	22.5164	25.6175	4.26653	0.0167476	1.77605	0.0190413	2.89381	0.0570689	1.2436	0.0616858	5.63926	0.0178025	1.74952	0.0199395	Y
Q91XU3	Pip4k2c	2	2	2	3.7282	3	18.3862	19.4489	18.0336	17.5674	18.6197	16.2796	23.9207	24.7884	24.7384	6.42659	2.74398e-05	4.56162	0.000252894	5.85958	0.000327459	3.48484	0.00343908	6.99361	0.000673242	3.17183	0.00157043	Y
O70161-3	Pip5k1c	7	7	7	21.133	16	23.0177	22.2154	22.6971	20.7835	18.0969	18.1158	26.0711	26.6757	26.7778	5.68715	0.00389412	2.40959	0.00585414	3.86481	0.000272623	3.56444	0.00330958	7.50948	0.00122251	2.91275	0.00229462	Y
Q3UE53	Pitpna	9	9	9	17.679	28	26.2111	25.1173	25.1632	16.8885	16.9302	18.0151	28.0873	28.5258	29.6313	7.3606	0.0307172	1.51262	0.0329342	3.25097	0.00503485	2.29801	0.00900847	11.4702	4.10166e-05	4.38704	0.000630037	Y
X1WI19	Pitpnc1	2	2	2	9.5131	9	23.2539	20.1435	18.557	16.7339	16.5619	17.0129	22.9749	23.6686	26.7696	5.76054	0.0128639	1.89063	0.015168	3.81956	0.102005	0.991377	0.107379	7.70152	0.00279277	2.55396	0.00419567	Y
O35954	Pitpnm1	10	10	10	23.538	21	24.6818	23.8012	23.2392	16.9583	20.1893	17.5783	27.0818	27.2029	28.1736	6.41139	0.0148282	1.82891	0.0171527	3.57868	0.00275826	2.55936	0.00650799	9.24411	0.000913362	3.03936	0.00189905	Y
Q6ZPQ6-2	Pitpnm2	6	6	6	25.445	16	20.0874	19.6558	21.2839	20.3512	18.811	17.1689	24.9798	26.276	27.013	6.52987	0.000216984	3.66357	0.000844741	5.74721	0.00170775	2.76758	0.00531876	7.31253	0.00260685	2.58388	0.00400427	Y
P97350	Pkp1	6	6	6	22.859	25	24.9198	24.9536	25.3213	25.1751	27.9479	25.6548	24.6204	24.5366	23.5025	-1.4422	0.0878175	1.05642	0.0912107	-0.845008	0.0912908	1.03957	0.0964147	-2.0394	0.0929086	1.03194	0.0959249	Y
A2AS47	Pkp4	5	5	5	8.2458	7	18.1383	21.3998	19.6258	21.539	18.0779	19.6587	25.0251	25.8008	26.1043	5.90349	0.000371631	3.42989	0.00119027	5.92211	0.00401307	2.39652	0.00787957	5.88487	0.00498922	2.30197	0.00668189	Y
P27612	Plaa	6	6	6	32.645	22	23.4728	23.0677	20.4345	18.3062	17.9298	18.1545	26.2349	26.1749	26.1257	5.9509	0.00559368	2.2523	0.00771566	3.85349	0.0155574	1.80806	0.020062	8.04832	2.3952e-07	6.62066	0.000270418	Y
Q2M4J2	Plcb1	14	14	14	48.508	38	24.6622	23.6313	22.6447	20.4185	18.077	20.1099	28.0647	27.9889	29.0887	6.79013	0.00268144	2.57163	0.00447171	4.73468	0.00225995	2.6459	0.00589939	8.84557	0.000410182	3.38702	0.00121867	Y
Q6P8L2	Plcb4	1	1	1	3.5041	3	20.2604	18.2342	17.4733	18.3976	18.4144	16.9592	22.077	22.6626	23.4644	4.4448	0.000469076	3.32876	0.00137913	4.07869	0.0115566	1.93717	0.0159309	4.81091	0.00156	2.80688	0.00268277	Y
Q2M4I9	Plcg1	5	5	5	10.956	12	19.7958	17.0052	17.9025	18.6022	17.7373	17.5681	23.9834	24.2285	25.1414	6.34923	1.99433e-05	4.7002	0.0002165	6.21654	0.00225485	2.64688	0.00589971	6.48191	0.000168557	3.77325	0.000849557	N
Q8K394	Plcl2	6	6	6	14.556	22	23.561	22.3502	21.7724	19.276	18.4565	18.9897	24.8547	26.1935	26.7144	5.18654	0.00538318	2.26896	0.00749397	3.35962	0.0117432	1.93021	0.0161094	7.01346	0.000313717	3.50346	0.00106362	Y
B2RPW5	Plcxd3	2	2	2	6.9538	9	22.8358	21.0986	20.4553	18.1199	17.4688	18.7686	24.7294	25.0716	26.0426	5.49003	0.00307435	2.51225	0.00494084	3.81795	0.00931536	2.0308	0.0136319	7.1621	0.000191696	3.71739	0.000885173	N
O35405	Pld3	3	3	3	8.8389	10	22.969	22.4182	22.9788	17.3995	16.3175	16.9007	25.4142	26.382	26.941	6.41509	0.0140225	1.85317	0.0163801	3.45704	0.00201559	2.6956	0.00557064	9.37315	6.68971e-05	4.17459	0.000662516	Y
Q9QXS1-12	Plec	85	85	85	323.31	239	28.464	26.1612	26.2724	26.8515	25.9722	26.246	30.028	30.8142	31.5857	4.14812	0.000307282	3.51246	0.00103713	3.84347	0.0117252	1.93088	0.0160945	4.45278	0.00101626	2.993	0.00203251	Y
O88492-2	Plin4	2	2	2	2.907	2	17.9869	19.4838	17.9195	19.7376	16.7907	17.5115	25.3197	23.3748	23.6363	5.87194	0.000149489	3.82539	0.000701759	5.64686	0.0020755	2.68288	0.00565999	6.09702	0.00478555	2.32007	0.00649385	N
P60202	Plp1	6	6	6	24.225	40	28.2569	25.8526	26.4901	24.5613	22.4657	24.7182	31.337	31.6336	31.8919	6.23	0.00114739	2.94029	0.00252515	4.75427	0.00296943	2.52733	0.00670497	7.70573	0.00048946	3.31028	0.00132201	Y
A0A0G2JGY9	Plppr4	6	6	6	19.095	14	19.5175	21.0018	19.5549	21.5336	19.1388	15.044	26.0156	27.4402	27.5057	7.6887	0.000925524	3.03361	0.00215225	6.96242	0.000540558	3.26716	0.00377889	8.41497	0.0126261	1.89873	0.0146579	Y
B1AX58	Pls3	11	11	8	70.003	46	24.77	24.1894	24.0226	20.7011	20.7824	22.8383	27.4251	27.9821	28.3717	5.04235	0.00223882	2.64998	0.00394019	3.59898	0.000539019	3.2684	0.0037916	6.48572	0.000989853	3.00443	0.00198498	Y
P70206	Plxna1	8	6	6	13.338	16	24.0711	23.4397	22.5043	18.9012	17.0707	18.9409	25.1432	25.8751	26.1048	4.8864	0.0257857	1.58862	0.0279521	2.36932	0.011777	1.92897	0.0161264	7.40348	0.000407811	3.38954	0.00121482	Y
P70207	Plxna2	5	3	3	8.3217	4	21.198	20.8637	20.4902	18.0663	17.5296	17.4922	24.0916	24.6791	25.8112	5.5873	0.00142555	2.84602	0.00288172	4.00998	0.00181105	2.74207	0.00541636	7.16463	0.000183324	3.73678	0.000877003	N
B9EJ29	Plxna4	13	13	10	33.335	35	23.9217	22.9709	23.4008	18.9586	18.3902	18.1099	26.5446	27.6739	28.4346	6.59234	0.00564694	2.24819	0.00777961	4.11989	0.00256792	2.59042	0.00624824	9.06479	0.000114195	3.94235	0.000745238	Y
B2RWT9	Plxnb1	7	7	7	25.782	14	20.2261	19.5587	19.7162	17.9713	18.2263	16.8488	24.3446	25.5868	25.9144	6.52401	0.000101591	3.99314	0.000566401	5.44825	0.000464928	3.33261	0.00368353	7.59977	0.000285328	3.54466	0.00103414	Y
B2RXS4	Plxnb2	2	1	1	2.2	3	20.2797	18.3037	18.1112	19.6124	17.667	17.668	21.441	21.8243	23.2314	3.55856	0.00196239	2.70721	0.00359083	3.26736	0.0206897	1.68425	0.025239	3.84977	0.0104337	1.98156	0.0123412	Y
Q9QZC2	Plxnc1	4	4	3	7.6385	5	18.0906	18.8991	17.3553	17.4684	18.0024	16.7511	23.7505	24.7496	25.2728	6.82982	3.92277e-06	5.40641	0.000104207	6.47596	0.00050823	3.29394	0.00371386	7.18367	0.000236385	3.62638	0.000965203	N
Q6ZQ83	Plxnd1	4	3	3	6.2719	2	18.7569	19.0537	18.3957	16.6742	18.426	16.9512	22.9404	23.0024	22.9023	4.90542	7.12086e-05	4.14747	0.000458088	4.21291	2.57807e-05	4.5887	0.00242553	5.59792	0.000504766	3.29691	0.00133305	N
Q9CZE9	Pmm2	1	1	1	2.931	2	21.8718	20.9141	19.1678	17.6959	16.2161	18.0843	23.2274	23.032	23.4005	4.2283	0.0122415	1.91216	0.0145634	2.56874	0.0323965	1.4895	0.0368892	5.88786	0.000526832	3.27833	0.0013642	Y
Q8BK51	Pmpca	2	2	2	4.4065	4	18.9319	17.3347	17.673	17.8323	17.5523	18.5505	22.5513	22.2897	23.1221	4.67526	8.39959e-06	5.07574	0.00015173	4.6745	0.00101157	2.995	0.00455006	4.67602	0.000265556	3.57584	0.00100777	Y
A0A2I3BS22	Pnp	1	1	1	5.8272	7	20.4588	18.7425	18.083	18.4764	18.7222	16.844	23.5568	23.7639	25.2943	5.65051	0.000178921	3.74734	0.000762271	5.11024	0.00465888	2.33172	0.00865822	6.19079	0.00153588	2.81364	0.00265749	Y
Q3TRM4-4	Pnpla6	2	2	2	4.1363	3	20.1224	19.3287	16.9925	17.014	18.4531	17.6794	21.1666	23.4586	23.1513	4.32717	0.00190073	2.72108	0.00352947	3.77765	0.0330721	1.48054	0.0375826	4.87669	0.00419127	2.37765	0.0058347	N	Yes	Hydrolase
Q8K4L4	Pof1b	2	2	2	2.8428	2	21.3926	21.0558	20.7218	17.202	23.4842	23.9258	20.533	21.755	19.989	-0.538074	0.726202	0.138942	0.730082	-0.297802	0.621176	0.206785	0.628693	-0.778347	0.745024	0.12783	0.748338	Y
Q8BW41	Pomgnt2	2	2	2	14.722	4	17.9831	18.1272	17.6924	17.8076	18.1049	21.0797	21.8254	23.328	23.5358	4.43056	0.00122521	2.91179	0.00264485	4.96215	0.000858378	3.06632	0.00431674	3.89897	0.029462	1.53074	0.0320295	N	Yes	Glycosyltransferase, Transferase
Q62086	Pon2	2	2	2	3.6599	3	18.7682	17.955	19.3267	18.0401	17.6023	17.5509	23.163	23.9269	24.8723	5.78018	1.1942e-05	4.92292	0.000172853	5.30408	0.00112181	2.95008	0.00473466	6.25627	0.000269833	3.56891	0.0010121	Y
Q05DV1	Por	7	7	7	21.506	16	19.4661	18.2514	22.1109	22.7917	23.3906	22.2356	25.9152	26.375	27.1354	5.1008	0.00448806	2.34794	0.006572	6.53237	0.00542438	2.26565	0.00946542	3.66923	0.00167029	2.77721	0.00281457	Y
Q8BTY3	Ppa1	3	3	3	4.8627	6	19.9909	18.6874	18.1808	18.1293	16.9402	15.9521	24.5893	23.8936	25.0907	6.5444	0.00013183	3.87999	0.000647113	5.57148	0.000965801	3.01511	0.00453384	7.51731	0.000472315	3.32577	0.00130377	Y
Q91VM9	Ppa2	5	5	5	10.794	11	22.5161	18.1334	18.2816	21.0924	17.5754	20.0847	25.4611	24.6891	25.7634	5.69064	0.00193571	2.71316	0.00356221	5.66088	0.0183699	1.73589	0.0229547	5.72039	0.00637792	2.19532	0.00810431	Y
F7CYX4	Ppfia2	6	5	4	9.7056	9	19.1078	18.7323	20.8499	18.3348	22.6666	17.0892	24.5397	24.6846	25.7456	5.52655	0.00262464	2.58093	0.00441942	5.42665	0.00198499	2.70224	0.00558868	5.62646	0.031444	1.50246	0.0340204	Y
P60469	Ppfia3	9	9	8	14.183	13	23.8	21.3466	21.3639	23.035	22.6826	21.9393	26.7864	26.7447	27.2069	4.55142	0.000121481	3.91549	0.000622005	4.74249	0.00460345	2.33692	0.00861906	4.36035	0.000252557	3.59764	0.000983231	Y
Q3UAJ1	Ppia	7	7	7	38.601	28	26.0664	23.8921	24.5408	23.3232	21.7151	23.4475	29.8393	30.5466	31.2104	6.70126	0.000143202	3.84405	0.000675052	5.69901	0.00166136	2.77954	0.00526875	7.70352	0.000354286	3.45065	0.00111418	Y
Q9CR16	Ppid	4	4	4	5.8393	8	21.9136	20.1751	19.5212	18.9224	17.99	17.2513	25.8452	25.6952	26.0842	6.5793	0.000295398	3.52959	0.00101523	5.33828	0.00179212	2.74663	0.00538113	7.82033	9.49907e-05	4.02232	0.000724625	Y
A2ARP1-7	Ppip5k1	2	2	2	6.9898	7	19.0547	19.1009	18.7926	18.0589	18.142	15.6916	23.6863	23.4669	23.4748	5.40257	0.000202147	3.69433	0.000809305	4.55993	2.85882e-06	5.54381	0.00322761	6.24521	0.00149834	2.82439	0.00262878	N
Q6PG96	Ppl	2	2	2	2.3524	2	21.5242	21.1205	21.3573	21.7023	22.5664	22.2158	21.3809	21.3027	22.7776	0.0726433	0.876951	0.0570246	0.878507	0.486414	0.379877	0.420357	0.38848	-0.341127	0.562463	0.249906	0.566477	Y
Q9EQE2	Ppm1a	3	3	3	11.678	12	21.0753	21.6154	20.5789	22.001	17.9686	17.864	24.5259	25.9164	25.994	5.29489	0.00227306	2.64339	0.00397873	4.38889	0.00146149	2.8352	0.00509266	6.20089	0.0126732	1.89711	0.0146976	Y
Q80TL0	Ppm1e	8	8	8	16.838	22	24.5361	23.629	23.5327	21.748	18.003	16.9207	25.8857	26.4327	27.7494	5.29434	0.0296221	1.52838	0.0318054	2.79002	0.0119896	1.9212	0.0163382	7.79866	0.00755576	2.12172	0.00932799	Y
A0A0J9YVG0	Ppm1g	1	1	1	2.2427	4	20.7554	18.4189	18.0967	18.5515	18.1888	16.4863	22.867	23.4165	24.2173	5.08399	0.000581645	3.23534	0.00157477	4.40993	0.00885263	2.05293	0.0130991	5.75804	0.0015294	2.81548	0.00265441	N
Q3UYC0	Ppm1h	10	10	10	35.885	30	23.3535	23.0807	22.0652	18.0255	21.3978	20.9327	26.5611	26.9053	27.8476	5.62876	0.00204928	2.6884	0.00370775	4.27152	0.00147227	2.83201	0.00512232	6.986	0.00339983	2.46854	0.00491159	Y
Q8BVQ5	Ppme1	6	6	6	21.93	21	24.6529	24.4911	23.3391	18.3567	18.8422	16.8836	26.4744	26.7158	27.6698	5.85909	0.0256886	1.59026	0.0278602	2.79231	0.00716994	2.14448	0.0112742	8.92588	0.000209259	3.67932	0.00091394	Y
P62137	Ppp1ca	13	13	2	34.942	49	26.7534	26.1754	25.9644	23.1213	22.6317	23.2555	28.9166	29.3309	29.8473	4.71466	0.00381632	2.41836	0.0057679	3.06721	0.00101809	2.99221	0.00454318	6.36211	4.22743e-05	4.37392	0.000636369	Y
P62141	Ppp1cb	12	4	4	22.745	30	24.9587	24.3149	24.7692	17.9541	20.3918	21.5906	27.0888	27.243	27.7887	5.04364	0.0209682	1.67844	0.0232317	2.6926	0.000705797	3.15132	0.00412873	7.39469	0.00247099	2.60713	0.00385591	Y
Q3U7K1	Ppp1cc	12	2	2	4.6033	8	24.3273	24.2257	23.9141	19.4797	17.1335	16.9483	26.5295	26.7993	27.2599	5.85814	0.0288492	1.53987	0.0310345	2.70722	0.00039258	3.40607	0.00361815	9.00906	0.00043262	3.36389	0.0012556	Y
Q60829	Ppp1r1b	5	5	5	89.468	34	23.126	23.1758	22.3375	23.7257	22.4789	17.1565	28.069	27.1758	27.6469	5.63051	0.00623337	2.20528	0.00843317	4.7508	0.000222456	3.65276	0.00321991	6.51021	0.0327212	1.48517	0.0353345	Y
D3Z3A0	Ppp1r2	3	3	3	7.6765	7	17.7472	18.4305	18.0627	19.6042	17.2906	16.4045	26.8838	25.1764	26.142	8.14412	9.65606e-06	5.0152	0.000161507	7.98727	0.000114896	3.93969	0.002915	8.30096	0.00151042	2.8209	0.00263973	Y
Q3TDD9	Ppp1r21	2	2	2	3.7873	5	20.0105	19.2233	20.4097	17.5652	16.8607	16.5121	19.656	22.4796	23.9283	3.59107	0.0273352	1.56328	0.0295325	2.14016	0.175553	0.755591	0.181834	5.04197	0.017509	1.75674	0.0196497	Y
H3BKQ7	Ppp1r9a	8	8	7	29.492	18	19.5457	19.9641	19.2383	18.4615	18.3029	16.1135	27.4287	26.6473	27.0963	8.45312	1.97238e-05	4.70501	0.000218315	7.47474	1.73307e-05	4.76118	0.00260885	9.43149	0.00028304	3.54815	0.00103248	Y
Q6R891	Ppp1r9b	5	4	4	18.889	7	18.9623	18.0888	19.4159	18.1296	17.0823	17.2428	25.6624	25.0447	25.5828	7.27635	3.91129e-06	5.40768	0.000105139	6.60761	0.00010961	3.96015	0.00291176	7.94509	3.06232e-05	4.51395	0.000617386	Y
P63330	Ppp2ca	8	8	8	35.621	36	25.3435	25.5248	25.3418	19.7014	17.873	21.2766	29.1083	29.6647	30.1446	7.12901	0.00939401	2.02715	0.0117256	4.23582	0.000156898	3.80438	0.00297711	10.0222	0.000620032	3.20759	0.00148466	Y
Q76MZ3	Ppp2r1a	13	13	13	119.56	82	27.698	27.3277	27.6386	25.0928	22.4019	23.0938	30.3725	31.1855	31.6668	5.53281	0.00641838	2.19257	0.0086266	3.52018	0.000874249	3.05837	0.00432907	7.54544	0.00106468	2.97278	0.00209229	Y
Q9CWU3	Ppp2r2a	7	7	7	14.847	16	23.1679	21.0471	21.5472	22.7897	20.6317	20.721	25.9143	25.7661	26.7804	4.50282	0.000298735	3.52471	0.00101895	4.23287	0.00405682	2.39181	0.00791729	4.77277	0.00348865	2.45734	0.00500787	Y
Q6PD03	Ppp2r5a	1	1	1	2.1212	3	18.7533	17.8916	17.9677	17.7534	17.9338	17.6321	21.5237	21.6331	23.0962	4.09566	2.06099e-05	4.68592	0.000218484	3.8801	0.00254571	2.59419	0.00622101	4.31122	0.00110917	2.955	0.00214979	Y
Q6PD28	Ppp2r5b	2	1	1	2.7007	1	19.2921	17.8523	19.2413	17.3799	17.963	18.5932	19.3616	20.1102	21.5447	1.95188	0.017205	1.76434	0.0195025	1.54362	0.124297	0.90554	0.129997	2.36013	0.0318887	1.49636	0.034485	N
Q60996-2	Ppp2r5c	8	8	0	16.171	14	22.0041	22.4722	20.5714	16.0644	17.946	18.3146	25.5826	25.668	27.0868	6.55034	0.00380015	2.4202	0.00575502	4.4299	0.00414419	2.38256	0.00802537	8.67078	0.000521652	3.28262	0.00135234	Y
Q6ZQK4	Ppp2r5c	7	1	1	2.0687	4	21.4554	18.901	18.2203	18.5722	19.5055	16.4642	24.2944	24.4887	25.4807	5.90149	0.000623822	3.20494	0.00165716	5.22903	0.00762328	2.11786	0.01179	6.57395	0.00248954	2.60388	0.0038795	Y
Q8K5D8	ppp2r5d	8	4	4	4.4245	4	21.7768	19.8994	18.7544	18.3808	16.2422	17.9495	23.8774	24.5705	25.2539	5.73341	0.00157631	2.80236	0.00308968	4.42372	0.010205	1.99119	0.014529	7.0431	0.000770874	3.11302	0.00170818	Y
Q3UZJ4	Ppp2r5e	7	5	5	10.781	9	23.3401	22.2058	21.8329	18.106	18.5227	18.0668	25.5166	26.3492	26.9905	5.93972	0.00452532	2.34435	0.00660088	3.82584	0.00355416	2.44926	0.00735591	8.0536	5.77575e-05	4.23839	0.000642445	Y
P63328	Ppp3ca	14	10	10	42.104	62	26.8888	27.7009	27.5228	24.9811	25.1247	21.9413	30.2702	30.8761	31.3439	5.1368	0.0059031	2.22892	0.00806852	3.45924	0.00095217	3.02129	0.00449791	6.81437	0.00326587	2.486	0.0047515	Y
E0CZ78	Ppp3cb	15	15	11	52.031	66	27.8215	27.3533	27.4858	24.2487	24.2869	23.2372	30.2052	30.8471	31.4165	5.08407	0.0044588	2.35078	0.00653765	3.26945	0.000969035	3.01366	0.00453959	6.8987	0.00014827	3.82895	0.000800942	Y
Q63810-2	Ppp3r1	3	3	3	13.893	19	25.5452	24.7088	25.0312	22.8957	21.8156	22.0865	28.0736	28.6608	26.5658	4.08625	0.00586027	2.23208	0.00802456	2.6717	0.0162812	1.78831	0.0207818	5.50079	0.00144213	2.84099	0.00257215	Y
Q8C0Y0-3	Ppp4r4	3	3	3	3.731	5	19.6409	19.6301	18.2595	21.3163	19.4674	18.1781	24.9322	25.2451	26.6724	6.20115	8.73725e-05	4.05863	0.000512434	6.43968	0.00079779	3.09811	0.00426874	5.96262	0.00485368	2.31393	0.00653524	N
F7BX26	Ppp5c	6	6	6	12.5	22	22.9796	22.8201	23.3381	18.2373	17.7374	15.9087	26.1679	26.71	27.3399	6.56904	0.0120539	1.91887	0.0143857	3.6933	0.000575885	3.23966	0.00388164	9.44478	0.000273052	3.56375	0.00101574	Y
Q9CQR6	Ppp6c	3	3	3	5.7914	5	22.8802	18.1731	21.5221	17.2529	18.4765	18.6489	24.8768	23.7442	25.9015	5.34855	0.00595179	2.22535	0.00812524	3.98239	0.0599998	1.22185	0.0645755	6.71472	0.000916946	3.03766	0.00189951	Y
Q8R3Q2	Ppp6r2	7	7	7	24.657	25	21.8786	19.7799	20.4107	18.1376	18.3587	19.26	25.3655	25.7261	26.516	6.23161	0.000170827	3.76744	0.000743213	5.17947	0.00186199	2.73002	0.00543902	7.28375	0.000112644	3.94829	0.000743714	Y
Q922D4-2	Ppp6r3	2	2	2	15.211	7	19.488	17.9683	20.0995	17.5785	18.2234	17.7376	23.6424	23.3884	24.6494	5.37753	8.60265e-05	4.06537	0.000507175	4.70815	0.00315061	2.50161	0.00690688	6.04691	0.000149962	3.82402	0.000802403	Y
Q9JIG8	Praf2	1	1	1	2.7502	4	21.5047	19.4915	17.1872	16.8848	17.8731	17.18	24.4991	25.5541	26.3674	7.12	0.000419657	3.37711	0.00128923	6.07908	0.0110611	1.9562	0.0153888	8.16091	0.000186458	3.72942	0.00087713	Y
Q3U9J9	Prdx1	9	9	8	31.162	38	27.2159	26.4752	26.2783	25.9523	25.6262	25.706	29.8413	30.2961	30.903	4.13786	1.90858e-05	4.71929	0.000215479	3.69037	0.000921658	3.03543	0.00441848	4.58535	0.000142662	3.84569	0.000791476	Y
Q61171	Prdx2	7	7	6	22.455	41	27.6253	26.9357	26.6538	26.0293	26.8436	26.1141	29.874	30.2648	30.9401	3.65936	4.23614e-05	4.37303	0.000332125	3.28805	0.00149738	2.82467	0.00513064	4.03067	0.000570825	3.2435	0.00142422	Y
P20108	Prdx3	6	6	6	35.542	16	23.9675	21.7998	22.7452	21.1533	21.6514	20.1966	27.2964	27.6014	27.7035	5.61482	0.000183599	3.73613	0.00076914	4.6963	0.00182814	2.73799	0.00541724	6.53334	0.000124144	3.90607	0.000759667	Y
B1AZS9	Prdx4	2	1	1	4.4091	8	25.8417	24.2934	24.1874	23.8293	22.9142	22.6556	27.975	28.4088	28.9492	4.49072	0.000383608	3.41611	0.00120976	3.67015	0.00371471	2.43007	0.007543	5.31128	0.000305453	3.51506	0.00104502	Y
P99029-2	Prdx5	5	5	5	12.168	15	24.2222	22.1828	22.6797	24.436	24.9991	24.3143	28.0987	28.576	29.1766	4.8114	0.00022421	3.64934	0.000858078	5.58887	0.00125345	2.90189	0.00481341	4.03394	0.000429948	3.36658	0.00125106	Y
Q6GT24	Prdx6	9	9	9	20.188	42	26.5118	24.6171	24.2498	24.8562	23.9312	24.033	28.7154	28.6962	29.3667	4.22625	0.000179813	3.74518	0.000761759	3.79987	0.00664245	2.17767	0.0108529	4.65263	0.000221802	3.65403	0.000943181	Y
D3Z3S1	Preb	2	2	2	4.9212	5	17.9988	18.3322	18.988	17.9104	17.0066	17.5035	24.8343	25.5307	25.9942	7.49651	8.31416e-07	6.08018	6.47358e-05	7.01341	9.47105e-05	4.0236	0.00288995	7.97961	4.80555e-05	4.31826	0.000623617	N
Q8C167-2	Prepl	8	8	8	16.923	20	24.209	17.2264	16.7948	18.5164	20.7859	19.7276	25.2896	26.6249	27.256	6.84686	0.00466304	2.33133	0.00674946	6.98015	0.0476289	1.32213	0.0519546	6.71357	0.00155234	2.80901	0.00267163	Y
B9EKR4	Prex1	3	3	3	8.8819	8	20.2951	20.1014	18.8546	18.2269	18.7469	16.7974	22.6491	23.7767	24.426	4.78017	0.000743307	3.12883	0.00182235	3.86685	0.00492376	2.3077	0.00892283	5.6935	0.00187733	2.72646	0.00307398	Y
Q80Y24	Prickle2	4	4	4	12.347	6	18.7268	19.1763	18.0764	21.9505	16.6886	19.3785	24.9236	23.5565	25.9418	5.80778	0.00136898	2.8636	0.00281269	6.14744	0.00127716	2.89375	0.00482247	5.46811	0.0306015	1.51426	0.0331884	N
Q5EG47	Prkaa1	2	2	2	2.8578	2	20.8088	19.1794	18.966	20.2025	16.7682	16.5643	22.0097	23.8574	24.205	4.60918	0.00482694	2.31633	0.00691576	3.70598	0.0144204	1.84102	0.0189973	5.51238	0.0155386	1.80859	0.0176579	N
P05132-2	Prkaca	7	2	2	6.4822	5	19.1296	20.9813	21.1644	18.6084	18.3562	17.5545	24.1473	24.9134	25.5062	5.5566	0.000498667	3.30219	0.00142892	4.43056	0.00430714	2.36581	0.00822107	6.68264	0.000189374	3.72268	0.000879849	Y
P68181-2	Prkacb	9	9	4	24.084	33	25.9875	25.1085	25.2571	22.6828	19.7857	19.5332	28.7425	29.5433	29.832	6.31345	0.00801125	2.0963	0.0103486	3.92157	0.000761498	3.11833	0.00418361	8.70534	0.00120521	2.91894	0.00227349	Y
A0A0A6YX73	Prkar2a	4	4	4	6.0689	8	20.7306	18.573	19.1305	18.1792	18.055	17.6001	25.151	24.9337	25.6812	6.54392	2.81431e-05	4.55063	0.000255209	5.7773	0.00107436	2.96885	0.00467417	7.31054	1.33949e-05	4.87306	0.000643525	Y
P31324	Prkar2b	9	9	9	72.166	41	23.162	20.8904	21.1343	21.0786	19.6053	19.7081	28.1107	28.0355	28.5078	7.28822	3.22199e-05	4.49188	0.000277681	6.48909	0.000907316	3.04224	0.00441534	8.08736	8.34542e-05	4.07855	0.000700519	Y
Q4VA93	Prkca	11	5	5	15.65	22	23.6785	22.8062	24.5298	21.842	18.5441	17.0363	25.998	26.6458	27.2322	5.21919	0.0227502	1.64302	0.0250462	2.95384	0.00848689	2.07125	0.0127163	7.48454	0.00690763	2.16067	0.00864602	Y
P68404-2	Prkcb	16	16	10	53.907	70	26.985	26.6356	26.6733	23.8136	18.1161	20.6237	29.5163	30.1037	30.4423	6.21292	0.0267929	1.57198	0.0289881	3.25617	0.000369487	3.4324	0.0036117	9.16967	0.00536864	2.27014	0.00708498	Y
Q3UNG2	Prkcd	8	8	8	12.515	16	20.4596	19.8752	17.5023	21.3421	18.7132	21.0902	25.7935	26.0745	26.8412	6.40599	0.000200601	3.69767	0.000804542	6.95737	0.00190092	2.72104	0.00546786	5.8546	0.00281183	2.55101	0.00421309	Y
P16054	Prkce	12	12	12	28.854	28	24.6669	23.1099	23.7952	21.4994	16.7519	16.8146	27.537	28.0464	28.8361	7.0335	0.012525	1.90222	0.0148303	4.28247	0.00188936	2.72368	0.00545547	9.78452	0.00376317	2.42445	0.00534417	Y
P63318	Prkcg	13	12	12	48.808	49	25.9842	25.2902	24.9977	23.808	21.6914	21.0894	28.1128	28.9242	29.4947	5.0337	0.00461831	2.33552	0.00671052	3.41983	0.00232561	2.63346	0.00595376	6.64758	0.00192003	2.71669	0.00313479	Y
A0A171KXD3	Prmt1	4	4	2	8.3076	11	23.4165	22.5092	21.7306	16.6766	18.4271	16.6591	25.7556	26.002	26.5328	6.19363	0.0111284	1.95357	0.0134373	3.5447	0.00275617	2.55969	0.00650987	8.84256	0.000149194	3.82625	0.000802095	Y
A0A0R4J049	Prmt5	3	3	3	6.5732	9	22.4842	20.1219	21.1405	17.6589	17.6092	17.2259	23.9996	25.0776	25.5369	5.49793	0.00461762	2.33558	0.00671384	3.6225	0.0116255	1.93459	0.0160064	7.37336	0.000101154	3.99502	0.000722803	Y
Q6PAK3	Prmt8	3	1	1	2.2407	1	17.6409	19.5997	17.2916	18.5227	18.8563	17.8877	23.1773	23.9501	24.5479	5.59193	2.54342e-05	4.59458	0.000244385	5.71433	0.0022349	2.65074	0.00587474	5.46952	0.000360761	3.44278	0.00112825	N
Q9QYT9	Prnpb	3	3	3	6.638	6	18.1737	19.8848	18.0561	17.0377	19.8562	17.5289	22.7403	24.9815	26.2646	6.23927	0.000381218	3.41883	0.00120559	5.95732	0.00739894	2.13083	0.0114981	6.52122	0.00840699	2.07536	0.0102279	Y
Q99PV0	Prpf8	15	15	15	33.472	37	24.9574	23.6241	23.4377	21.9109	23.7829	17.0158	26.3547	26.6921	27.7725	4.48496	0.0349089	1.45706	0.0371288	2.93333	0.0102555	1.98904	0.0145641	6.03658	0.0429347	1.36719	0.0458593	Y
Q3UYQ0	Prps1l3	3	3	1	7.3809	10	23.9313	21.9597	22.0921	21.5053	17.0168	20.7966	26.052	26.4551	26.0547	4.9703	0.00874564	2.05821	0.0110693	3.52622	0.00560504	2.25142	0.0096318	6.41437	0.0101593	1.99314	0.0120863	Y
Q8BK37	Prpsap2	5	5	5	8.5495	6	23.1793	23.0611	22.1248	23.2335	17.474	22.1049	24.3639	25.2961	25.8282	3.29976	0.0445433	1.35122	0.0469117	2.37428	0.0119115	1.92403	0.0162613	4.22524	0.080242	1.0956	0.0835345	Y
Q5DTJ4	Prrc2a	4	4	4	7.9409	4	20.2393	18.8045	17.4896	17.0271	17.0013	17.2045	25.7591	24.599	24.1366	6.87051	7.93283e-05	4.10057	0.000485429	5.98711	0.00298511	2.52504	0.00672022	7.75391	9.08098e-05	4.04187	0.000716953	N
S4R294	Prrc2c	2	2	2	3.7546	2	19.5286	17.8213	17.8972	19.2341	17.5347	17.3507	22.9052	22.313	23.9258	4.82023	0.000121266	3.91626	0.000623733	4.63231	0.00314914	2.50181	0.00691036	5.00816	0.00277868	2.55616	0.00418284	Y
O35449	Prrt1	1	1	1	2.0583	3	21.1407	18.0032	18.8676	18.2293	16.7384	19.1245	22.2488	24.6555	25.2982	5.38354	0.00147366	2.8316	0.00294731	4.73034	0.0229757	1.63873	0.0275367	6.03674	0.00649861	2.18718	0.00823912	N
E9PUL5	Prrt2	5	5	5	48.58	21	25.1621	23.9776	24.5082	22.3852	17.329	21.5345	27.6928	28.8821	29.0466	6.05773	0.0100714	1.99691	0.0123593	3.99119	0.00187615	2.72673	0.00545219	8.12426	0.00741472	2.12991	0.00918401	Y
A0A0N4SVB5	Prrt3	7	7	7	35.105	9	19.3117	22.9275	17.1794	17.4797	17.8027	16.0247	24.6604	26.1558	26.7162	7.38985	0.00176301	2.75375	0.00334527	6.03791	0.027784	1.55621	0.0323216	8.7418	0.00044244	3.35415	0.00126459	Y
Q8BIW1	Prune1	6	6	6	26.374	11	19.2159	18.4766	20.517	19.7671	16.2217	16.9244	26.0332	26.0341	26.7145	7.74012	0.000116787	3.93261	0.000611845	6.85739	0.000425108	3.3715	0.00362224	8.62285	0.00146691	2.8336	0.0025999	Y
Q9CYH2	Prxl2a	5	5	5	8.5423	11	24.7007	23.0973	22.7306	18.2689	18.777	16.876	26.1201	26.4152	27.7809	6.03031	0.0164009	1.78513	0.0187131	3.26253	0.0146334	1.83465	0.0191995	8.7981	0.000325654	3.48724	0.00107977	Y
Q9DB60	Prxl2b	2	2	2	10.558	4	20.7242	19.0463	18.3526	19.9317	18.1142	20.107	24.484	24.6553	25.7965	5.59928	7.40341e-05	4.13057	0.000466953	5.60424	0.00235017	2.6289	0.00598949	5.59431	0.0018024	2.74415	0.00298593	N
Q8BTJ1	Psat1	9	9	9	18.391	23	25.2256	23.7186	23.92	16.6965	16.6099	16.4839	27.2199	28.6126	28.6384	7.71456	0.0194119	1.71193	0.0217529	3.86892	0.00435371	2.36114	0.00827498	11.5602	1.65781e-05	4.78047	0.00069321	Y
Q2PFD7-5	Psd3	9	9	9	44.993	23	21.6696	20.4411	20.0006	21.0028	21.0929	19.3141	28.3244	27.8497	28.1448	7.51944	1.67013e-06	5.77725	8.02373e-05	7.40252	0.000139503	3.85542	0.00291665	7.63636	0.000212249	3.67316	0.000918119	Y
Q8BKE0	Psma2	2	2	2	6.8424	7	22.1792	17.2096	21.2979	17.0966	22.3446	21.5335	25.0722	24.976	25.9456	5.05434	0.0111622	1.95225	0.0134638	5.10235	0.0308713	1.51045	0.0352948	5.00634	0.03932	1.40539	0.0421379	Y
Q9DCD8	Psma3	5	5	5	10.046	19	24.4011	23.7423	23.416	22.3184	23.5929	23.0368	25.6479	26.4337	26.9634	2.93043	0.000539065	3.26836	0.00148985	2.49521	0.00650259	2.18691	0.0107174	3.36565	0.00317606	2.49811	0.0046508	Y
Q3TUX3	Psma5	4	4	4	9.5861	7	23.428	22.5367	22.3778	20.9923	23.1003	22.1882	22.5785	23.935	21.8056	0.335802	0.621152	0.206802	0.625585	-0.00781886	0.991658	0.00363807	0.992097	0.679424	0.479274	0.319416	0.483774	Y
Q9QUM9	Psma6	3	3	3	7.8824	13	23.1795	22.482	22.1202	22.1462	22.7974	22.4792	25.4338	25.7692	26.416	3.33891	1.20385e-05	4.91943	0.00017314	3.27909	0.00150504	2.82245	0.00513351	3.39874	0.000589865	3.22925	0.00145247	Y
Q3THL2	Psma7	1	1	1	2.1958	5	19.2104	21.5699	21.499	20.5443	23.1238	21.5674	24.8071	24.7817	25.1772	3.66954	0.0022071	2.65618	0.00390261	4.16226	0.00608931	2.21543	0.0102076	3.17682	0.013963	1.85502	0.0160287	Y
Q9R1P3	Psmb2	3	3	3	5.7108	5	19.5181	19.8372	22.1045	20.1721	18.1673	21.2834	25.9135	26.0266	26.8767	6.09182	0.000180826	3.74274	0.000764616	5.78564	0.00264452	2.57765	0.00635248	6.398	0.00264495	2.57758	0.00403806	Y
Q9R1P1	Psmb3	2	2	2	4.5171	7	22.3834	21.5316	20.6202	17.7301	21.958	20.6965	25.076	25.1036	25.4673	4.39564	0.00313966	2.50312	0.00501015	3.70387	0.00212068	2.67353	0.00567357	5.08741	0.0156122	1.80654	0.0177148	Y
P99026	Psmb4	2	2	2	13.424	9	22.7752	18.6579	17.509	18.3253	22.1404	20.4715	24.7405	24.9398	25.4674	5.06933	0.00586275	2.2319	0.00802308	5.40183	0.0286158	1.54339	0.0331526	4.73683	0.0135925	1.8667	0.0156671	Y
O55234	Psmb5	4	4	4	11.766	15	24.4444	23.7982	22.3344	18.3803	21.1342	17.844	25.9892	26.2857	25.8351	4.71409	0.0240253	1.61933	0.02622	2.511	0.0170235	1.76895	0.0215465	6.91718	0.00253865	2.5954	0.003937	Y
Q60692	Psmb6	3	3	3	7.6216	15	24.1583	22.2267	23.0205	20.9833	23.0502	22.4304	26.1524	26.3588	26.8962	3.82421	0.00059666	3.22427	0.00160963	3.33395	0.00522145	2.28221	0.00922538	4.31446	0.0026934	2.5697	0.00408168	Y
Q5D098	Psmb7	3	3	3	4.5917	9	22.8011	21.5228	21.5005	17.4023	23.0563	20.9329	24.8041	25.5506	25.1892	3.97866	0.0140493	1.85235	0.0164029	3.23986	0.00252916	2.59702	0.00619397	4.71746	0.0470197	1.32772	0.0499391	Y
P62192	Psmc1	4	4	4	7.8233	5	19.1512	18.4019	17.9723	18.1402	18.1985	17.1888	23.6946	24.1558	24.3954	5.90641	1.64541e-06	5.78373	8.07682e-05	5.57342	0.000155683	3.80776	0.00297909	6.2394	8.61512e-05	4.06474	0.000704817	Y
Q3UIH5	Psmc2	5	5	5	39.525	16	22.723	17.8048	20.6917	21.4149	17.319	18.4134	25.6187	25.8513	25.5829	5.95649	0.00264335	2.57785	0.00443438	5.27778	0.020976	1.67828	0.0254918	6.63519	0.00566762	2.2466	0.00739738	Y
Q3UD94	Psmc3	3	3	2	7.3512	6	19.8152	17.9822	18.2538	18.3919	18.6339	19.9515	24.6268	24.1603	24.7972	5.69007	1.11807e-05	4.95153	0.000168307	5.84441	0.000630312	3.20044	0.00404331	5.53573	0.000443072	3.35353	0.0012632	Y
Q99KR1	Psmc5	2	2	2	7.0236	9	22.32	20.3414	19.3941	20.9317	19.9253	20.458	24.4874	24.6457	24.9233	4.12374	0.000253963	3.59523	0.000926411	4.00034	0.0100983	1.99575	0.0144499	4.24714	0.000180344	3.7439	0.000871984	Y
Q8BU34	Psmd1	5	5	5	11.583	17	23.6739	22.0377	22.7677	20.9804	19.2979	21.2201	25.9498	26.3442	26.7275	4.67756	0.00146307	2.83473	0.00293134	3.51407	0.00256956	2.59014	0.00623879	5.84105	0.000824422	3.08385	0.0017848	Y
Q7TMI0	Psmd11	2	2	2	3.1467	4	18.8	17.9991	17.9371	17.8336	18.1509	18.2067	24.3013	24.7623	25.8194	6.80645	2.82986e-07	6.54823	4.56416e-05	6.71564	0.000220673	3.65625	0.00321471	6.89727	0.000119415	3.92294	0.000753182	Y
Q3U8F5	Psmd12	5	5	5	9.3243	9	22.5036	20.6756	18.549	17.6509	16.033	15.895	25.639	25.3417	26.6302	7.31913	0.00244781	2.61122	0.00419678	5.29426	0.0118244	1.92722	0.0161717	9.344	0.000167442	3.77614	0.000845826	Y
Q9WVJ2	Psmd13	9	9	9	26.67	16	24.3312	23.2358	22.8181	17.4808	18.2741	16.9998	26.5963	27.0824	27.4867	6.53186	0.0127981	1.89285	0.0150983	3.59345	0.00229079	2.64001	0.00591832	9.47027	3.06592e-05	4.51344	0.000612641	Y
Q3TXV1	Psmd2	10	10	10	23.206	26	23.7922	22.5919	23.5544	19.5726	22.1262	17.9622	26.6934	27.2418	27.8935	5.67634	0.00507759	2.29434	0.00716575	3.96342	0.00142338	2.84668	0.00506139	7.38926	0.00423235	2.37342	0.00587379	Y
Q8BK46	Psmd3	9	9	9	31.668	19	23.1701	21.8267	22.4343	20.957	17.4414	18.1799	26.5572	27.3668	28.1932	6.70418	0.00226459	2.64501	0.00397006	4.89535	0.00132034	2.87931	0.00485558	8.51301	0.00189448	2.72251	0.00309756	Y
O35226-5	Psmd4	1	1	1	3.866	2	19.4977	18.2196	17.5939	17.4026	20.1542	19.2225	22.0453	23.3427	22.3092	3.88396	0.000952002	3.02136	0.00219349	4.12864	0.00383911	2.41577	0.00771238	3.63928	0.0155445	1.80842	0.0176556	Y
Q8BJY1	Psmd5	7	7	7	16.735	17	23.0058	21.0796	19.8582	18.035	17.4482	17.2629	25.6573	26.0661	30.8403	8.07297	0.00244464	2.61179	0.00419452	6.20672	0.0308514	1.51073	0.03529	9.93921	0.00408705	2.38859	0.00571782	Y
Q99JI4	Psmd6	6	6	6	9.1337	11	22.8074	21.2497	22.2026	18.2036	17.8071	17.9944	24.4176	26.2886	26.7557	5.7765	0.00528352	2.27708	0.00737797	3.73407	0.0115698	1.93667	0.0159394	7.81893	0.000415758	3.38116	0.00123038	Y
P26516	Psmd7	3	3	3	7.6506	7	21.8628	17.6296	18.652	17.7001	16.9605	17.3563	24.2785	23.4321	25.9292	6.1864	0.00119953	2.92099	0.00260686	5.16516	0.0246446	1.60828	0.0292728	7.20765	0.000702823	3.15315	0.00160951	Y
Q99JB5	Psmd8	5	5	5	8.4918	11	21.8893	19.985	20.6194	18.8343	17.6716	17.2901	25.8202	26.3982	26.8993	6.99098	0.000345039	3.46213	0.00112586	5.54136	0.0009836	3.00718	0.00455117	8.44059	0.000112401	3.94923	0.000744286	Y
G3UWN9	Psme1	2	2	2	3.1087	6	20.8945	18.7844	19.8194	18.5723	18.1468	18.5116	24.3218	24.1017	25.1945	5.41786	7.47714e-05	4.12626	0.000470289	4.70661	0.00247526	2.60638	0.00612172	6.12911	6.91682e-05	4.16009	0.000667444	Y
G3X9V0	Psme2	2	2	2	3.3289	3	18.4751	18.6421	19.9816	18.4531	18.262	17.8944	24.1884	23.1451	24.7003	5.39323	1.72386e-05	4.7635	0.000201683	4.97835	0.00166283	2.77915	0.00525864	5.80812	0.000281091	3.55115	0.00103036	Y
Q91Z31	Ptbp2	2	2	2	2.7859	3	20.0638	18.2827	18.6018	17.8638	18.4253	16.7704	23.331	23.6048	23.6569	5.19626	8.61044e-05	4.06497	0.000506312	4.54811	0.00122929	2.91034	0.00478576	5.8444	0.000297503	3.52651	0.00104473	Y
Q8BSR7	Pten	2	2	2	3.4875	3	19.1718	18.1946	19.7459	18.9099	17.4394	18.6423	23.0987	23.4862	24.728	5.08697	4.86001e-05	4.31336	0.000365797	4.7335	0.00209689	2.67842	0.0056636	5.44044	0.00123551	2.90815	0.00230751	Y
P34152	Ptk2	7	6	6	26.853	12	20.9423	18.1957	21.2382	18.267	17.3807	17.2658	25.2717	25.6356	26.4288	6.89712	0.000364021	3.43887	0.00117255	5.65333	0.00531324	2.27464	0.00933641	8.1409	6.28071e-05	4.20199	0.000653541	Y
Q3UDE9	Ptk2b	12	12	11	23.299	25	24.0675	24.3805	24.1957	22.8642	21.3958	21.897	27.1174	27.7114	28.3716	4.60006	0.000699256	3.15536	0.00175436	3.51894	0.000707014	3.15057	0.00411453	5.68117	0.000542479	3.26562	0.00138409	Y
Q8C0E1	Ptpa	2	2	2	6.6636	5	23.6521	21.8433	22.1834	20.1084	18.2443	16.8233	25.1179	25.9459	27.456	5.69748	0.0093932	2.02719	0.0117311	3.61368	0.0148419	1.82851	0.019327	7.78128	0.00266986	2.57351	0.00406509	Y
Q66GT5	Ptpmt1	2	2	2	3.4757	2	21.0537	18.0604	18.0592	17.9499	18.8468	18.329	23.1227	23.5292	23.5117	4.67138	0.000327759	3.48444	0.00108357	4.33011	0.0126349	1.89843	0.0170529	5.01265	6.74124e-05	4.17126	0.000664704	N
P35235	Ptpn11	9	9	9	15.464	19	22.5184	21.0076	20.5036	17.5062	22.7007	22.2028	26.4442	27.0517	27.606	5.96074	0.00153094	2.81504	0.00303233	5.69074	0.00119254	2.92353	0.00479139	6.23073	0.0210144	1.67748	0.0232487	Y
Q6PB44-2	Ptpn23	2	2	2	3.7484	1	19.4986	18.8461	19.4584	17.5034	17.5282	16.6907	22.2511	22.341	23.7167	4.51538	0.000606904	3.21688	0.00162754	3.50191	0.00251748	2.59903	0.00617877	5.52885	0.000544124	3.2643	0.00138515	Y
O35239	Ptpn9	3	3	3	4.0882	4	22.4686	18.1923	20.6487	17.0604	18.7818	17.6365	24.1471	24.3193	24.529	5.20041	0.00383037	2.41676	0.00577753	3.89527	0.0351359	1.45425	0.0395695	6.50555	0.000230943	3.6365	0.000958583	Y
Q91V35	Ptpra	8	8	7	23.683	24	21.1123	18.885	16.7908	17.373	17.422	16.7107	25.5942	25.59	26.4296	7.82233	0.000124764	3.90391	0.000626038	6.94193	0.00558162	2.25324	0.00960617	8.70274	1.76223e-05	4.75394	0.000663186	Y
Q64487	Ptprd	11	11	10	37.076	26	19.0919	17.661	22.5692	17.3543	16.8282	17.4302	26.3242	27.3669	28.3281	8.85065	0.000293185	3.53286	0.0010107	7.56575	0.00849183	2.071	0.0127152	10.1355	7.6262e-05	4.11769	0.000670037	Y
Q3TU63	Ptpre	3	2	2	4.7499	3	18.8681	17.0839	19.047	19.4887	18.5831	17.9011	20.7162	21.9336	22.6917	3.28514	0.00137271	2.86242	0.00281524	3.44745	0.0154491	1.8111	0.0199451	3.12284	0.0132656	1.87727	0.0153137	N
Q4U1Z0	Ptprf	3	2	2	13.057	7	18.8113	19.8141	17.734	16.5364	17.1063	16.7041	22.4111	23.7775	24.7369	5.85744	0.000309974	3.50867	0.00104155	4.85534	0.0057896	2.23735	0.00986634	6.85955	0.00059349	3.22659	0.00145663	N	Yes	Heparin-binding, Hydrolase, Protein phosphatase, Receptor
Q3UTI6	Ptprn	3	3	3	10.622	6	19.4475	17.4327	19.743	17.0218	17.3461	17.4089	23.7188	23.7364	25.4619	6.23906	0.000115302	3.93816	0.000608299	5.43133	0.00425169	2.37144	0.00815659	7.0468	0.000282365	3.54919	0.00103168	Y
A3KN68	Ptprn2	3	3	3	7.0278	6	19.9168	18.0328	18.2363	17.529	18.0475	18.0799	23.3732	25.0065	24.9297	6.12944	1.92572e-05	4.71541	0.000216332	5.70786	0.00203785	2.69083	0.00559789	6.55101	0.000308014	3.51143	0.0010506	Y
B0V2N1-4	Ptprs	7	6	6	16.328	12	22.8258	22.5747	22.1447	20.1289	19.8213	17.2155	25.5315	26.8508	27.5384	5.85507	0.00336684	2.47278	0.00528673	4.12515	0.00267376	2.57288	0.00640227	7.58499	0.0022863	2.64087	0.00362279	Y
B2RXS8	Ptprz1	4	4	4	10.059	8	22.1905	20.8682	18.2763	16.8117	17.9065	16.9579	23.4948	25.3484	26.4076	6.24846	0.00324663	2.48857	0.00514088	4.63864	0.0315887	1.50047	0.0359875	7.85828	0.00102165	2.9907	0.00204149	Y
Q8R2Y8	Ptrh2	2	2	2	10.708	5	19.3218	18.4894	17.6478	17.6948	17.8868	17.0215	23.3359	23.2704	24.2834	5.61959	1.31468e-05	4.88118	0.000177757	5.14359	0.000914726	3.03871	0.00442281	6.09558	0.000130407	3.8847	0.000774892	Y
Q0VDY2	Puf60	2	2	2	5.7013	2	20.0255	17.8236	21.3817	17.3317	17.4471	16.7665	21.2953	22.9266	24.0931	4.30897	0.00921809	2.03536	0.0115572	3.02804	0.0829343	1.08127	0.0878769	5.5899	0.00262683	2.58057	0.004024	Y
P42669	Pura	4	4	4	12.067	15	23.0398	20.9608	22.1166	23.4282	16.7763	22.0682	26.3759	26.4601	26.7679	5.13627	0.00942882	2.02554	0.0117367	4.49551	0.00184123	2.73489	0.00540636	5.77702	0.0467543	1.33018	0.0496806	Y
O35295	Purb	4	4	4	23.145	20	23.3388	20.7726	19.8739	17.7162	20.0268	17.0949	25.6094	25.2147	25.8105	5.74103	0.00372443	2.42894	0.00568996	4.21645	0.0160612	1.79422	0.0205707	7.2656	0.00132809	2.87677	0.00242624	Y
Q3V3U0	Pygb	22	22	17	118.04	113	28.5754	27.2225	27.4752	25.2709	24.5126	24.1796	30.3702	30.9302	31.4151	4.6991	0.00352945	2.45229	0.00548864	3.14744	0.0035882	2.44512	0.00739922	6.25076	0.00014522	3.83797	0.000797827	Y
Q9WUB3	Pygm	15	10	10	25.246	39	25.8019	23.0206	24.1797	21.1119	19.4554	19.036	27.846	28.0136	28.6267	6.06116	0.00716732	2.14464	0.00940373	3.82802	0.0103942	1.98321	0.0146872	8.2943	0.000254442	3.59441	0.000983784	Y
Q3TVY3	Q3TVY3	1	1	1	69.524	3	18.2069	20.0436	19.9625	20.2788	18.3231	17.1148	22.9598	23.8501	23.6509	4.49864	0.000737134	3.13245	0.0018151	4.08259	0.00341515	2.46659	0.00716673	4.9147	0.00690077	2.1611	0.00864223	Y
Q3TY51	Q3TY51	13	13	10	28.165	33	24.3997	23.1572	22.4108	22.8647	20.5029	21.646	27.0908	27.2177	28.0229	4.94695	0.000524271	3.28044	0.00147791	4.12127	0.00315716	2.5007	0.00689446	5.77263	0.0014699	2.83271	0.00260112	Y
Q3U8H8	Q3U8H8	2	2	2	5.6201	6	22.0959	20.3496	20.5661	17.5505	18.0373	16.7427	25.211	25.0981	24.1242	5.58744	0.00309001	2.51004	0.00495543	3.80725	0.00421344	2.37536	0.00810387	7.36763	0.000134917	3.86993	0.000779137	Y
Q64332	Q64332	10	10	1	79.941	79	26.8467	25.7709	25.8973	26.1052	24.6891	25.0569	30.0141	30.0709	30.427	4.44298	2.97149e-05	4.52703	0.000265203	3.99901	0.000386986	3.41231	0.00364089	4.88695	0.000385431	3.41405	0.00117292	N
Q64332-2	Q64332-2	10	1	1	3.9345	5	21.9542	20.1262	18.2313	20.5299	16.4043	16.5854	23.9375	21.849	23.0474	3.97275	0.0255895	1.59194	0.0277793	2.84075	0.0826479	1.08277	0.0876146	5.10475	0.0258417	1.58768	0.0282569	N
Q80Z38	Q80Z38	26	1	1	2.6369	3	19.1469	18.9616	18.7131	18.2255	17.478	16.9541	21.9426	20.6525	21.8278	3.22775	0.000906103	3.04282	0.00211799	2.53374	0.00418292	2.37852	0.00808651	3.92175	0.0020908	2.67969	0.00336255	N
Q80Z38-2	Q80Z38-2	26	26	1	97.976	70	18.3284	16.8642	18.3091	23.6047	21.2196	20.2771	30.4246	29.0992	29.6491	9.95713	0.000268843	3.5705	0.000959001	11.8904	4.32306e-05	4.36421	0.00238085	8.02385	0.00164585	2.78361	0.00279424	N
Q8BPI7	Q8BPI7	9	9	9	21.259	32	26.107	24.4296	25.0041	23.159	23.0021	22.6924	28.256	28.4659	29.2646	4.59644	0.000855531	3.06776	0.00202494	3.48189	0.00387958	2.41122	0.00775229	5.71098	7.06291e-05	4.15102	0.000656298	N
Q8BR90	Q8BR90	2	2	2	3.3269	4	21.1565	20.25	17.9858	17.9757	15.9773	16.0272	22.5048	24.0366	24.637	5.49736	0.00454721	2.34225	0.00662854	3.92868	0.0259035	1.58664	0.0305432	7.06605	0.00150918	2.82126	0.00264166	N
Q8BS79	Q8BS79	2	2	2	7.3302	6	20.8031	21.1087	18.9869	18.7124	18.8164	17.2817	24.5811	26.0079	25.7535	6.16267	0.000249113	3.6036	0.000919113	5.14797	0.0029273	2.53353	0.00666316	7.17736	0.000410583	3.3866	0.00121826	N
Q8BT09	Q8BT09	2	2	2	3.1016	3	21.9129	21.176	18.3072	22.6924	22.19	21.3274	22.7009	22.3474	24.0879	1.77773	0.116102	0.935161	0.119871	2.57999	0.102219	0.990467	0.107504	0.975463	0.215781	0.665986	0.219871	Y
Q8BW35	Q8BW35	4	4	4	12.721	10	21.977	17.4645	18.584	17.5455	17.3135	15.7177	24.8997	25.3257	26.5425	7.48894	0.000696325	3.15719	0.00175089	6.24749	0.0123596	1.908	0.0167817	8.7304	0.000322044	3.49208	0.0010789	N
Q8C371	Q8C371	3	3	3	3.8668	6	17.2593	17.4777	20.4635	17.3265	16.9849	22.2446	23.5047	24.711	25.5115	5.94963	0.00331775	2.47916	0.00521691	6.17553	0.00650045	2.18706	0.0107217	5.72373	0.033341	1.47702	0.0359522	Y
Q8C5J1	Q8C5J1	2	2	2	2.5305	3	20.4813	17.9547	17.563	18.1704	17.6079	16.3646	22.5272	23.6596	23.9432	5.35301	0.000431253	3.36527	0.00130883	4.71033	0.00961688	2.01697	0.0139556	5.99569	0.000948631	3.0229	0.00192974	Y
Q99P72	Q99P72	26	26	23	238.49	129	25.9342	25.3676	25.8095	24.7704	23.4545	24.0353	31.1374	30.3413	31.2192	6.00401	2.73785e-05	4.56259	0.000253363	5.19548	9.34537e-05	4.0294	0.00293081	6.81254	0.000134609	3.87093	0.000781355	N
Q99P72-1	Q99P72-1	4	1	1	2.1662	3	19.0817	19.6579	18.9718	18.3175	17.0355	16.3925	23.4235	23.9218	25.0949	5.90394	0.000188498	3.72469	0.000776694	4.90963	0.000806842	3.09321	0.00427664	6.89825	0.000784345	3.10549	0.00172281	N
Q9CY10	Q9CY10	6	6	6	21.614	24	23.9881	22.7274	22.3073	22.9826	16.8698	21.7459	28.5655	29.776	29.0941	7.37502	0.00185194	2.73237	0.00347605	6.13761	0.000565166	3.24782	0.00385542	8.61243	0.0105268	1.9777	0.0124383	Y
Q9CYS6	Q9CYS6	1	1	1	3.2072	3	19.1471	18.5349	18.0754	18.1661	17.3358	16.8134	22.1388	22.9201	24.1539	5.05883	8.85598e-05	4.05276	0.000516713	4.48515	0.00249997	2.60207	0.00615587	5.63251	0.00134155	2.87239	0.00243898	N
Q9DBH2	Q9DBH2	1	1	1	8.655	4	18.9729	17.4322	20.7521	18.1899	18.8641	18.5085	24.2068	24.8402	25.1488	5.94531	5.56858e-05	4.25426	0.000386888	5.67955	0.00471662	2.32637	0.00868689	6.21106	5.20939e-05	4.28321	0.000639283	N
Q9R0U5	Q9R0U5	5	5	5	6.7223	5	20.0555	17.3419	22.6561	22.4273	16.9366	22.2493	24.199	24.6222	25.2039	4.39723	0.026489	1.57693	0.0286869	4.65715	0.0406472	1.39097	0.0450572	4.1373	0.0859752	1.06563	0.0890105	N
A0A0G2JGY0	Qdpr	2	2	2	3.8865	4	23.0955	18.3344	20.2732	18.1491	17.1914	16.7722	25.3539	26.0549	26.4764	6.99246	0.00173998	2.75946	0.0033155	5.39405	0.0191499	1.71783	0.0236804	8.59087	8.02352e-05	4.09564	0.000688863	Y
P61027	Rab10	4	3	3	7.9188	12	23.0097	21.5171	21.4546	20.9494	21.728	22.2723	26.22	27.0964	27.739	5.19661	2.1277e-05	4.67209	0.000222423	5.02465	0.00171444	2.76588	0.00533225	5.36856	0.000778213	3.1089	0.0017177	Y
Q3UZ37	Rab11b	4	4	4	6.6024	7	22.3941	21.2031	21.2729	17.4652	18.273	20.6554	25.9639	27.1614	27.6933	6.72893	0.00078393	3.10572	0.0018952	5.3162	0.00115188	2.93859	0.0047988	8.14166	0.0016912	2.7718	0.0028371	Y
A0A0N4SW73	Rab11fip5	4	4	4	33.173	10	18.8697	18.977	18.1862	17.6699	17.9159	17.5036	25.6159	25.1926	25.7917	7.34638	2.7598e-07	6.55912	4.79356e-05	6.85578	2.31573e-05	4.63531	0.00261446	7.83698	3.34225e-06	5.47596	0.00050312	Y
P35283	Rab12	3	3	3	10.221	6	21.5055	20.1443	18.7888	18.1093	17.4124	19.0555	24.7775	25.6827	25.7448	6.23232	0.000227646	3.64274	0.000866821	5.25542	0.00339108	2.46966	0.00713612	7.20921	0.000224369	3.64904	0.000945196	Y
Q50HX2	Rab14	8	8	8	34.985	46	26.0867	24.4551	25.2947	23.4887	23.2785	23.6103	28.6655	29.8366	30.1708	5.18864	0.00020412	3.69011	0.000811449	4.27881	0.00285104	2.545	0.00657573	6.09846	0.000197745	3.70389	0.000898407	Y
Q3TYH2	Rab15	2	1	1	5.5323	5	18.7643	17.7401	18.6889	18.2009	17.2399	16.5158	23.3084	24.0433	24.1712	5.98264	1.25026e-05	4.903	0.000174265	5.4432	0.000214765	3.66804	0.00321152	6.52209	0.000304654	3.51619	0.00104705	N
Q5SW87	Rab1a	6	2	2	12.013	9	22.8888	21.6378	22.0672	20.6803	18.205	21.6349	26.5194	26.6259	27.6117	5.73331	0.000702886	3.15312	0.00175955	4.72106	0.000732164	3.13539	0.00417481	6.74557	0.0033446	2.47566	0.00485042	Y
A0A494BA38	Rab1b	6	6	2	14.706	28	25.9154	25.2031	24.8294	23.9296	24.0951	24.0495	28.2537	29.1245	30.417	4.59472	0.000157995	3.80136	0.000713505	3.94908	0.0049756	2.30315	0.00898074	5.24035	0.00114365	2.94171	0.0021903	Y
P35282	Rab21	4	4	4	5.4411	4	21.1057	19.902	19.8997	17.8584	18.2907	21.0429	24.4451	25.9397	26.6952	6.01012	0.000324771	3.48842	0.00107685	5.39088	0.00222903	2.65188	0.00587299	6.62935	0.00518889	2.28493	0.00687993	N
Q4VA90	Rab27b	2	2	2	3.5383	2	23.1644	18.8169	17.9738	18.6866	18.3335	17.5359	20.6919	20.537	23.4614	2.47823	0.114593	0.940842	0.118367	1.57838	0.44568	0.350976	0.454127	3.37808	0.0286381	1.54306	0.0311938	Y
Q8BXY4	Rab2a	5	5	5	15.705	20	20.1642	19.0734	19.4211	18.3687	16.9799	17.2378	26.537	27.844	28.1007	8.9531	1.13353e-05	4.94557	0.000168389	7.94104	0.000166293	3.77913	0.00305276	9.96516	0.000102568	3.98899	0.000717023	Y
Q921E2	Rab31	4	4	4	9.0268	10	20.0593	17.4248	20.0359	18.6449	18.3304	18.0333	24.2034	25.0677	25.4103	6.13901	4.44828e-05	4.35181	0.000342806	5.72044	0.00376091	2.42471	0.00761627	6.55758	8.11824e-05	4.09054	0.000689135	Y
P63011	Rab3a	6	6	5	85.592	37	27.9649	27.1373	27.056	23.3737	23.1597	23.3817	30.1436	30.8268	31.2362	5.38998	0.00556501	2.25453	0.0076855	3.34946	0.00147995	2.82975	0.00511751	7.4305	2.21856e-05	4.65393	0.00059637	Y
Q9CZT8	Rab3b	2	2	2	4.2006	9	23.2601	21.1842	22.3041	17.5933	18.4656	18.5521	25.7738	26.1526	26.772	6.00622	0.00372965	2.42833	0.00569408	3.98334	0.00394365	2.4041	0.00782492	8.02909	4.5117e-05	4.34566	0.000624995	Y
P62823	Rab3c	5	4	4	38.167	33	25.3813	24.4052	24.3717	17.5589	18.9756	17.7782	27.9991	28.4877	28.7997	7.01699	0.0152996	1.81532	0.0176438	3.70943	0.000787705	3.10364	0.00425511	10.3246	3.20105e-05	4.49471	0.000617775	Y
D3YWL1	Rab3d	1	1	1	2.3439	12	26.5816	25.6861	25.7188	23.2765	22.2127	22.5542	28.8608	29.7219	30.3898	5.31915	0.00249818	2.60238	0.00424446	3.66198	0.00231607	2.63525	0.00593608	6.97632	0.000210686	3.67636	0.000913107	Y
Q80UJ7	Rab3gap1	2	2	2	4.1841	5	21.5708	18.3408	17.304	18.6352	17.7052	16.7835	24.1364	24.3113	24.9233	6.0671	0.000592995	3.22695	0.00160165	5.38515	0.0146001	1.83564	0.0191669	6.74905	0.000323152	3.49059	0.0010794	Y
A0A0A6YWM5	Rab3gap2	9	9	9	38.313	31	23.5111	21.8353	21.2582	18.7289	18.109	17.5589	26.1727	26.548	26.6604	6.29351	0.00308407	2.51088	0.00494941	4.25887	0.003528	2.45247	0.00730846	8.32815	2.27543e-05	4.64294	0.000590566	Y
Q9CQD1	Rab5a	6	3	3	7.1024	5	19.281	18.9043	20.4298	19.2892	21.4811	18.6367	20.1986	24.9904	22.7798	2.98589	0.0313032	1.50441	0.0334989	3.11786	0.0993691	1.00275	0.104702	2.85392	0.154882	0.809998	0.158175	Y
P61021	Rab5b	6	6	3	12.875	20	23.2959	23.5442	23.4373	23.277	21.7071	23.5769	27.4121	28.163	28.8542	5.00337	2.29318e-05	4.63956	0.000228106	4.71732	0.000366605	3.4358	0.00361482	5.28943	0.00176983	2.75207	0.00294277	Y
P35278	Rab5c	5	2	2	7.3235	4	21.4347	20.4002	20.2721	20.46	18.0251	15.4788	25.34	25.8155	26.1415	6.42051	0.00186967	2.72824	0.00349769	5.06332	0.000312637	3.50496	0.00347751	7.7777	0.00592967	2.22697	0.0076466	Y
A0A1L1SRS6	Rab6b	1	1	1	15.248	16	27.8343	26.7044	20.8671	25.2375	24.2618	24.801	29.9916	30.7611	30.8588	5.58616	0.00609343	2.21514	0.00828354	5.4019	0.068047	1.16719	0.0726821	5.77041	0.000125805	3.9003	0.000765681	Y
P51150	Rab7a	8	8	8	23.258	26	25.2928	23.9867	24.4158	22.7348	21.6897	23.4316	28.2862	28.9011	29.4458	5.2858	0.000283947	3.54676	0.000986388	4.31261	0.00107036	2.97047	0.00468387	6.25899	0.00049896	3.30193	0.00133017	Y
P55258	Rab8a	3	2	2	3.3292	2	18.6181	17.9894	18.2375	19.1177	17.2519	16.1436	21.9337	22.6435	22.1269	4.34168	0.000279691	3.55332	0.000979135	3.95306	0.000145803	3.83623	0.00293949	4.73029	0.00610592	2.21425	0.00782029	Y
P61028	Rab8b	3	2	2	6.9605	4	20.4103	18.3139	18.8823	18.2425	17.9669	18.3521	23.6537	24.6913	24.4828	5.58125	2.50899e-05	4.6005	0.000243146	5.07375	0.00193961	2.71229	0.00552287	6.08875	5.51402e-05	4.25853	0.000641786	Y
O35551-2	Rabep1	2	2	2	4.4529	3	19.4364	19.1072	18.0163	18.372	16.4261	19.3533	22.8788	20.3031	22.9528	3.59297	0.00492334	2.30774	0.00700939	3.19155	0.0303172	1.51831	0.0348378	3.99439	0.031002	1.50861	0.0335744	Y
A2AWA9	Rabgap1	6	6	6	8.1672	10	20.8103	21.5298	21.4018	20.8839	20.245	20.035	25.5103	24.8119	26.251	4.70674	1.57894e-05	4.80163	0.000195893	4.27707	0.000814606	3.08905	0.00427763	5.1364	0.000459514	3.3377	0.00128414	Y
Q3UIH7	Rabggta	7	7	7	23.506	23	22.0992	21.2511	22.1656	19.247	18.3614	19.2486	25.7699	26.4559	27.1681	6.06915	0.000564386	3.24842	0.00154097	4.62599	0.000756302	3.1213	0.00421662	7.51231	0.000114547	3.94101	0.000743239	Y
Q9D859	Rac1	4	3	3	5.9079	13	25.8492	25.5462	24.9322	17.2637	22.1263	16.3353	28.3869	29.3732	30.0204	7.25133	0.0253862	1.5954	0.0275852	3.8176	0.00220429	2.65673	0.00582822	10.6851	0.00452805	2.34409	0.00620409	N
P68040	Rack1	6	6	6	19.517	20	22.7956	21.9829	22.8719	17.7141	19.9296	21.9044	26.8726	27.072	27.0794	5.80823	0.00189896	2.72149	0.003532	4.45786	0.000108006	3.96655	0.00293828	7.1586	0.00411495	2.38564	0.00575329	Y
Q6GYP7	Ralgapa1	6	6	6	14.363	11	18.5217	18.1482	19.0995	19.8223	18.4762	18.9786	23.6953	24.9694	25.7761	5.97252	9.95136e-06	5.00212	0.000161656	6.22379	0.00072972	3.13684	0.00417141	5.72125	0.00137178	2.86271	0.00247997	N
Q8BQZ4	Ralgapb	9	9	9	43.255	17	22.5119	17.6043	17.729	17.2706	19.0502	20.367	24.8815	25.4673	26.5554	6.5459	0.00124807	2.90376	0.0026687	6.35301	0.0197233	1.70502	0.0242964	6.73879	0.00274489	2.56148	0.00414301	Y
Q3ULW0	Ran	4	4	4	10.807	18	26.2889	24.7746	24.7455	23.6114	21.3467	22.857	28.1487	28.8343	28.8293	4.66678	0.00286026	2.54359	0.00467328	3.33447	0.00394676	2.40376	0.00782421	5.99908	0.00103863	2.98354	0.00206084	Y
P34022	Ranbp1	3	3	3	12.274	9	18.922	18.8388	18.2616	18.4397	18.0989	18.1098	25.1822	24.6284	25.7902	6.75513	1.02256e-07	6.99031	5.77235e-05	6.52614	7.82424e-05	4.10656	0.00271802	6.98413	3.87769e-05	4.41143	0.000629915	Y
Q9ERU9	Ranbp2	10	10	10	26.849	25	21.9908	20.7968	18.3263	23.9121	20.5489	21.0813	26.4594	25.2917	26.4043	4.94245	0.00315381	2.50116	0.00502917	5.68051	0.00767888	2.1147	0.0118032	4.20439	0.019355	1.71321	0.0215395	N	Yes	RNA-binding, Transferase
Q8BIV3	Ranbp6	2	1	1	2.1339	1	18.9756	18.0076	18.3626	17.7439	17.9115	16.8451	19.8421	19.7912	21.4631	2.39109	0.00349315	2.45678	0.00544719	1.91686	0.0360775	1.44276	0.0405288	2.86532	0.01108	1.95546	0.0130373	N
Q91YS2	Rangap1	6	6	6	12.318	10	23.1532	20.6906	21.8774	17.8415	21.0873	20.9025	25.3493	25.6722	26.0344	4.75987	0.00281445	2.55061	0.00462857	3.7782	0.00689043	2.16175	0.0110345	5.74154	0.00584158	2.23347	0.00755457	Y
Q3U7U8	Rap1a	6	6	2	13.918	17	25.0009	23.0427	22.6125	22.2417	20.5142	21.6747	27.6911	28.9213	29.0101	6.02639	0.000360607	3.44297	0.00116488	4.98881	0.00419698	2.37706	0.008086	7.06396	0.000439596	3.35695	0.00126126	N
A2ALS5	Rap1gap	8	8	7	41.061	15	23.7928	22.599	20.5471	21.6229	21.5991	19.7046	27.0714	27.204	27.4998	5.61415	0.000348856	3.45735	0.00113504	4.94545	0.00664386	2.17758	0.0108473	6.28285	0.000633366	3.19835	0.00150225	Y
Q5SVL6	Rap1gap2	5	4	4	9.2718	6	20.5688	19.9583	17.3324	21.4187	21.3583	14.8281	25.8206	24.6331	25.3698	6.03041	0.0067524	2.17054	0.00895298	5.98802	0.00469598	2.32827	0.0086701	6.0728	0.0517547	1.28605	0.054762	Y
Q3TU36	Rap1gds1	13	13	1	161.08	53	27.581	26.2393	26.4706	26.3137	19.026	17.6192	29.4638	30.0401	30.644	6.17436	0.0499089	1.30182	0.0524647	3.28569	0.0035946	2.44435	0.00739891	9.06303	0.0289164	1.53886	0.0314667	Y
Q80ZJ1	Rap2a	4	4	2	13.962	12	22.764	21.7024	21.334	20.1066	17.0749	17.1574	25.3848	26.5746	27.2345	6.37478	0.00355129	2.44961	0.00550743	4.46454	0.002946	2.53077	0.00669221	8.28502	0.00186982	2.7282	0.00306612	Y
P61226	Rap2b	3	1	1	2.4018	5	18.7286	20.1294	18.3256	18.6233	19.766	16.2272	23.2534	24.0279	24.4749	5.28542	0.00044583	3.35083	0.0013369	4.85756	0.00174187	2.75898	0.00532947	5.71327	0.00658759	2.18127	0.00832854	Y
A0A0A6YWG7	Rapgef2	10	10	10	34.969	25	20.324	20.5751	20.3196	18.2682	19.4368	16.5659	25.7869	26.2652	26.5963	6.96787	0.000156156	3.80644	0.000710888	5.8099	2.02079e-05	4.69448	0.00253497	8.12584	0.000718716	3.14344	0.0016376	Y
Q9EQZ6-3	Rapgef4	7	7	7	11.764	12	23.2131	21.8128	21.065	18.9116	18.3509	17.8966	25.4603	25.8997	26.7184	5.81778	0.00287233	2.54177	0.00468621	3.99581	0.00540967	2.26683	0.00945437	7.63974	8.47059e-05	4.07209	0.000698051	Y
Q9D0I9	Rars1	10	10	10	27.07	25	24.5927	23.4039	23.327	17.6952	18.2106	17.6421	26.318	27.0213	27.6824	6.19529	0.0165769	1.7805	0.0188852	3.23265	0.00471805	2.32624	0.00868245	9.15793	2.97186e-05	4.52697	0.000610042	Y
Q91YX7	Rasa1	3	3	3	4.6234	4	20.9768	17.7756	18.492	17.9517	16.8897	17.3153	23.9083	20.3974	24.8874	4.83086	0.00603631	2.21923	0.00822074	3.98288	0.0759302	1.11959	0.0808728	5.67883	0.0153069	1.81511	0.0174208	N
Q60790	Rasa3	5	5	5	10.646	8	21.9183	18.5474	20.8797	17.869	17.1215	17.5699	23.9174	25.3317	25.9193	6.07184	0.00169154	2.77172	0.00325617	4.60768	0.0165243	1.78188	0.0210327	7.53601	0.000284334	3.54617	0.00103553	N
Q9Z268	Rasal1	14	14	14	65.39	43	24.0972	24.1914	23.3269	21.4496	18.0326	17.1047	27.6186	28.2298	28.914	6.88705	0.00800458	2.09666	0.0103459	4.38228	0.00069887	3.1556	0.00413102	9.39183	0.00239	2.6216	0.00376334	Y
D3YUS5	Rasal2	4	3	3	5.3672	6	19.4291	18.7068	17.8201	17.4461	19.0266	17.5588	23.5049	23.8804	24.4671	5.61955	1.46379e-05	4.83452	0.000187798	5.29877	0.000617912	3.20907	0.0040325	5.94032	0.000515722	3.28758	0.00134005	Y
P27671	Rasgrf1	7	7	7	17.295	19	19.7464	18.0584	17.4562	18.3529	22.1537	17.7931	25.7204	25.9053	26.6791	7.17482	0.000281635	3.55031	0.000981376	7.68127	0.000500993	3.30017	0.00378342	6.66836	0.008905	2.05037	0.0107527	Y
G3UYC3	Rasgrp1	2	2	2	9.8643	5	17.8988	18.899	18.2554	21.371	17.5648	16.8461	21.366	24.1803	24.9141	5.01426	0.00377105	2.42354	0.00573789	5.13573	0.0101495	1.99356	0.0144865	4.89279	0.0507972	1.29416	0.0537993	N
Q9QUG9	Rasgrp2	2	2	2	6.1652	5	20.622	18.7999	18.2094	18.7071	17.426	17.9054	22.5054	23.5099	22.9523	4.37756	0.000386223	3.41316	0.00121461	3.77875	0.00845036	2.07312	0.0126868	4.97637	0.000462956	3.33446	0.00128897	N
Q60972	Rbbp4	3	3	3	5.6856	4	21.4071	18.3356	17.6354	17.6766	18.5932	16.9521	23.3422	24.5328	24.3783	5.6511	0.000638677	3.19472	0.00168081	4.9584	0.0151752	1.81887	0.0196589	6.34381	0.000465544	3.33204	0.0012914	Y
Q80YU9	Rbbp9	1	1	1	3.102	3	21.7098	18.3641	18.4319	18.4853	18.3363	17.3341	22.264	19.8624	23.8089	3.20152	0.0290633	1.53666	0.0312351	2.4765	0.194988	0.709992	0.201411	3.92655	0.0310227	1.50832	0.0335807	Y
Q9R1R9	Rdh11	3	3	3	5.993	6	18.4658	21.9675	20.8767	18.2499	22.5782	22.1667	23.2674	23.7169	24.6589	3.16362	0.0309427	1.50944	0.0331602	3.44443	0.0363859	1.43907	0.040855	2.8828	0.115668	0.936788	0.118933	Y
Q569U9	Rdh14	2	2	2	3.1187	5	21.656	21.1726	20.4904	17.7208	17.749	20.1207	22.9323	24.5392	25.2857	4.43412	0.00528618	2.27686	0.00737713	3.14605	0.0151774	1.8188	0.0196505	5.7222	0.00561715	2.25048	0.00735277	Y
P26043	Rdx	5	3	3	3.8602	9	19.8513	18.5521	19.5102	18.1074	17.2167	17.4631	23.9828	24.0475	24.8148	5.83156	4.9117e-05	4.30877	0.000366027	4.97717	0.000456817	3.34026	0.00371041	6.68596	5.92038e-05	4.22765	0.000639628	Y
Q3TYE9	Reep2	3	3	3	9.8517	9	20.4629	19.7559	19.7261	17.9054	16.8734	18.1284	24.1831	24.5093	25.3634	5.8766	0.000237558	3.62423	0.00089104	4.70364	0.000383937	3.41574	0.00364256	7.04955	0.000174963	3.75705	0.000856977	Y
G3X9J4	Relch	10	10	10	29.31	19	24.0624	25.0907	24.4203	23.179	26.3295	22.8999	26.8218	26.8938	26.6411	2.45527	0.0143347	1.84361	0.016633	2.26109	0.00189222	2.72303	0.00545675	2.64944	0.0740507	1.13047	0.0774822	Y
E9Q2K0	Rell2	1	1	1	3.3696	1	19.7323	17.1525	18.6037	18.4373	18.8327	16.6071	23.0696	23.687	24.3403	5.47137	0.000134665	3.87074	0.000653922	5.2028	0.00333358	2.47709	0.00708112	5.73994	0.00179486	2.74597	0.00297781	Y
Q6NS82-3	Retreg2	3	3	3	52.974	4	18.5981	19.4744	17.9423	17.0929	16.6335	17.5269	24.1995	24.871	25.6285	7.02166	1.65105e-05	4.78224	0.000200434	6.22808	0.000505756	3.29606	0.00373202	7.81524	8.79875e-05	4.05558	0.000704524	Y
Q8CHX7	Rftn2	3	3	3	9.9051	3	19.1612	17.2649	18.5687	17.5934	17.2672	16.5689	23.3793	24.4548	25.6339	6.75195	3.02519e-05	4.51925	0.000266831	6.15773	0.00200353	2.6982	0.00557827	7.34617	0.000513738	3.28926	0.00133643	Y
A0A087WSJ9	Rgs6	5	2	2	7.0406	7	22.2344	17.6312	17.6128	18.3543	17.2681	16.6376	24.7008	24.7809	25.0667	6.55975	0.000959005	3.01818	0.00220288	5.69002	0.0209955	1.67787	0.0255018	7.42948	0.000132705	3.87711	0.000778306	Y
O54829	Rgs7	6	6	3	76.1	11	21.629	21.6685	22.2231	21.638	18.251	18.3541	26.7191	26.7689	27.3989	6.33501	0.000670057	3.17389	0.00172913	5.1221	6.11544e-05	4.21357	0.00265551	7.54792	0.00264214	2.57804	0.0040365	Y
Q8BQP9	Rgs7bp	1	1	1	2.0404	3	18.9881	18.7446	17.9512	17.7809	18.4994	17.4899	24.3558	24.8413	25.5381	6.66937	9.20426e-07	6.03601	6.49476e-05	6.35043	0.000165754	3.78054	0.00306781	6.98832	0.000105565	3.97648	0.000726725	N
A0A0A6YXF6	Rhoa	6	6	5	15.773	26	25.6713	23.7016	23.3672	19.7354	18.4335	16.9351	27.8446	28.882	29.0687	7.29107	0.0096017	2.01765	0.0118994	4.35172	0.00588633	2.23016	0.009971	10.2304	0.000332986	3.47757	0.00108811	Y
Q3TIC2	Rhob	4	3	3	9.9275	7	19.8694	18.1157	17.5125	16.5114	18.7735	16.758	26.1311	27.1823	27.839	9.1274	1.10354e-05	4.95721	0.000170671	8.55164	0.000585671	3.23235	0.00392417	9.70316	0.000371485	3.43006	0.00115064	Y
Q8BG51-3	Rhot1	9	9	9	18.618	28	24.0335	23.1671	22.6649	17.3282	18.6788	17.783	26.268	27.302	27.9535	6.56523	0.00867555	2.0617	0.0110115	3.88599	0.00356756	2.44763	0.00737013	9.24447	0.000126338	3.89846	0.000766858	Y
Q8JZN7	Rhot2	2	2	2	7.3502	6	22.6793	20.5426	21.6549	16.9313	17.7474	18.1125	23.6093	25.0548	25.5737	5.13457	0.00945332	2.02442	0.0117607	3.12033	0.0215457	1.66664	0.0260301	7.14882	0.000472551	3.32555	0.00130283	N
Q3TIR3	Ric8a	3	3	3	7.5246	11	17.6298	18.8064	17.7094	17.6649	17.8698	18.0534	23.191	24.1632	24.7817	6.08965	1.34512e-06	5.87124	7.7879e-05	5.99673	0.000558494	3.25298	0.00385651	6.18257	0.000203346	3.69177	0.000907421	N
P52760	Rida	1	1	1	2.3328	3	19.1805	19.103	17.8504	18.2123	18.2431	17.3034	23.477	23.1738	24.0811	5.26186	9.6754e-06	5.01433	0.00016064	4.866	0.000657909	3.18183	0.00412655	5.65773	0.000156133	3.8065	0.000817978	Y
A0A0G2JGW5	Rimbp2	3	3	3	10.02	11	19.5472	18.8017	18.5335	21.3925	20.0786	16.7986	24.6068	24.3098	28.3014	6.54732	0.00121538	2.91529	0.00263118	6.77854	0.00679942	2.16753	0.0109275	6.31611	0.028066	1.55182	0.030615	Y
F6TZK4	Rims1	4	4	1	15.908	15	22.9847	18.4359	22.1662	23.9183	17.9462	20.7629	24.9855	25.8497	25.8122	4.51341	0.0180449	1.74365	0.020332	4.3535	0.038083	1.41927	0.0425279	4.67331	0.055587	1.25503	0.0586521	Y
Q99NE5-7	Rims1	4	1	1	3.0089	4	19.7445	17.9458	17.9412	20.2796	17.8029	18.2015	22.9697	23.3766	23.7078	4.6988	0.000185127	3.73253	0.000772674	4.80754	0.00165287	2.78176	0.0052566	4.59006	0.00450732	2.34608	0.00618695	Y
Q6ZQ55	Rims2	2	2	2	3.1036	2	20.5503	19.2765	17.8186	24.6432	16.2512	25.1757	20.8704	19.5174	24.2997	0.943262	0.701056	0.154247	0.705116	2.34739	0.222652	0.652374	0.229355	-0.460861	0.893165	0.0490683	0.895147	Y
A0A2C9F2A2	Rin1	2	2	2	8.8328	3	25.3877	25.4106	16.7905	17.3224	17.8168	18.7051	20.8668	23.6184	24.213	2.66056	0.324467	0.48883	0.330616	0.369818	0.909311	0.0412878	0.912544	4.95131	0.0110604	1.95623	0.013021	Y
Q3UJU9	Rmdn3	2	2	2	3.8441	3	21.6961	21.1645	17.495	18.8299	19.9202	18.4224	24.1682	21.2663	25.1315	3.93397	0.0155292	1.80885	0.0178448	3.40348	0.12509	0.902778	0.130765	4.46447	0.0230278	1.63775	0.0253396	Y
K4DI70	Rnf121	2	2	2	3.6937	3	18.5961	18.6671	17.7018	18.5049	17.9352	17.061	25.6916	23.9556	25.4074	6.9405	2.94751e-06	5.53054	9.50783e-05	6.69651	0.000419058	3.37773	0.00365341	7.18449	0.000459661	3.33756	0.00128296	N
Q8BFU3-3	Rnf214	5	5	5	19.898	8	18.3544	19.3773	18.4755	18.6659	17.4088	17.0483	25.6279	24.904	25.5905	7.15241	3.01198e-06	5.52115	9.57894e-05	6.63837	7.67347e-05	4.11501	0.0027073	7.66645	0.000146936	3.83287	0.000797552	Y
Q3UM23	Rnh1	3	3	3	5.9548	4	22.1894	17.7635	17.2024	17.3609	17.5716	17.12	24.002	24.2348	24.0064	5.87975	0.00157481	2.80277	0.00308942	5.02929	0.0333736	1.4766	0.0378872	6.7302	1.53227e-06	5.81466	0.000494267	Y
D3Z478	Rnmt	1	1	1	6.0427	6	17.5686	17.9327	17.7204	18.4516	19.1032	17.0486	23.1798	22.9949	23.4763	5.24613	6.61786e-06	5.17928	0.000133421	5.47644	6.28785e-06	5.2015	0.00283959	5.01583	0.00128582	2.89082	0.00237011	Y
Q8BMH2	Rnpep	5	5	5	8.3894	13	23.9536	23.1191	23.0527	21.2176	22.2393	20.1673	26.4486	26.8741	27.548	4.66531	0.000969841	3.0133	0.0022165	3.58178	0.00115353	2.93797	0.00478799	5.74884	0.0010629	2.97351	0.00209427	Y
Q8R562	Ro60	2	2	2	4.0017	3	22.141	19.142	21.1363	20.5102	21.0196	21.3299	21.9107	22.0833	22.5999	1.31813	0.0692393	1.15965	0.072247	1.39152	0.199093	0.700944	0.205556	1.24475	0.017007	1.76937	0.0191339	Y
F8VPK5	Rock2	14	14	14	79.149	38	24.9239	23.5705	22.849	20.3992	20.0321	16.8106	27.5334	27.7572	28.4419	6.47996	0.00794689	2.0998	0.0102831	4.12971	0.0034543	2.46164	0.00722204	8.83021	0.00166331	2.77903	0.00280698	Y
Q3TDK6-2	Rogdi	5	5	5	14.011	9	20.3866	18.61	20.1953	17.8254	17.2962	20.9742	24.3914	25.0372	26.0681	5.95096	0.000439008	3.35753	0.00132701	5.43495	0.00187952	2.72595	0.00545497	6.46697	0.00658905	2.18118	0.00832573	Y
Q768S5	Rph3a	2	2	2	6.1569	6	22.1189	19.078	18.3466	21.702	18.1536	15.87	25.2631	25.2471	25.752	6.20924	0.00315385	2.50116	0.00502569	5.57292	0.00879997	2.05552	0.0130554	6.84555	0.0159229	1.79798	0.018022	Y
I7HLV2	Rpl10	4	4	4	12.624	14	24.0278	21.4022	22.1545	22.3297	21.1031	21.1989	26.573	26.7846	27.3389	4.86279	0.000174625	3.75789	0.000748204	4.37063	0.00579327	2.23708	0.00986516	5.35495	0.000298959	3.52439	0.00104659	Y
A0A3B2WDD2	Rpl10a	2	2	2	10.445	5	19.4584	18.5893	21.4461	18.1665	18.7756	17.7334	25.06	25.7371	26.1564	6.62292	8.30189e-05	4.08082	0.000499884	5.81987	0.00299214	2.52402	0.00672933	7.42598	7.20942e-05	4.1421	0.000656406	Y
Q8VC94	Rpl11	2	2	2	2.6248	5	24.1005	21.7679	21.3939	21.6389	20.6908	20.5285	25.7316	25.9487	26.1902	4.27006	0.000882043	3.05451	0.00207033	3.53603	0.0145452	1.83728	0.019117	5.00409	0.000174316	3.75866	0.000855664	Y
Q3TIQ2	Rpl12	3	3	3	10.893	10	24.3805	22.5813	20.7263	20.6005	21.3462	17.6586	26.3535	26.37	27.0399	5.37224	0.00530686	2.27516	0.00739228	4.02513	0.020282	1.69289	0.0248087	6.71936	0.00425365	2.37124	0.00589972	Y
Q3U7D2	Rpl15	2	2	2	3.5398	6	21.5785	20.2847	22.3152	20.5616	20.1505	20.5351	23.0782	24.3627	24.8916	3.20654	0.00129856	2.88654	0.0027429	2.718	0.0274812	1.56096	0.0320188	3.69507	0.00263557	2.57913	0.00403193	Y
Q6ZWZ7	Rpl17	2	2	2	5.1122	4	22.5842	21.6374	20.5593	20.3935	17.7014	19.5437	24.0418	24.8279	25.378	4.34597	0.00421693	2.375	0.00626436	3.15559	0.0108523	1.96448	0.0151919	5.53635	0.00331786	2.47914	0.00482093	Y
A0A1B0GSS8	Rpl18	2	2	2	3.7789	7	23.7598	21.8682	22.3901	20.0125	16.3039	21.2103	25.2726	26.6625	26.98	5.38091	0.0113854	1.94365	0.0136819	3.63234	0.00919259	2.03656	0.0134785	7.12948	0.0104234	1.98199	0.0123355	Y
A0A1D5RMC7	Rpl18a	1	1	1	2.0598	2	23.41	17.0458	17.9374	18.3611	16.8627	17.1929	25.9773	26.1371	26.458	7.72245	0.00127461	2.89462	0.00271004	6.72636	0.027982	1.55312	0.0325184	8.71853	5.22766e-05	4.28169	0.000638057	N
P67984	Rpl22	2	2	2	10.877	9	22.6571	17.9473	20.0678	17.422	18.4901	22.189	23.8087	24.0599	24.8283	4.43676	0.0131245	1.88192	0.015451	4.00827	0.045408	1.34287	0.049845	4.86526	0.0300699	1.52187	0.0326432	Y
P14115	Rpl27a	1	1	1	2.1793	5	23.3258	21.5749	21.9585	21.8384	21.4615	21.0249	25.1788	25.834	26.6513	4.02401	0.000154583	3.81084	0.000709448	3.60159	0.00613418	2.21224	0.0102524	4.44643	0.000795287	3.09948	0.00174345	Y
Q5M9N5	Rpl28	2	2	2	3.33	4	23.803	22.1899	22.7035	17.6769	17.4303	17.7899	24.9809	24.9815	26.2855	5.1504	0.0229915	1.63843	0.0251891	2.51716	0.0174606	1.75794	0.0220012	7.78363	6.4158e-05	4.19275	0.000661501	Y
Q3UB90	Rpl3	4	4	4	4.8412	4	23.7099	21.8302	20.817	22.188	19.862	20.1293	25.7592	26.0659	26.896	4.81761	0.00101036	2.99553	0.00228138	4.12134	0.0107067	1.97035	0.015044	5.51388	0.00242796	2.61476	0.00380983	Y
A0A2I3BQF4	Rpl30	1	1	1	2.8513	3	21.8981	19.5519	20.435	18.3595	18.2981	20.8857	24.4904	24.7315	25.2845	4.93077	0.000770132	3.11343	0.00186985	4.20715	0.00435177	2.36133	0.00828524	5.65438	0.00307121	2.51269	0.00452072	Y
Q9DC85	Rpl35a	1	1	1	2.6782	3	22.554	21.0964	21.3251	17.4166	18.662	21.0876	23.2794	25.3538	25.7065	4.42292	0.0094171	2.02608	0.011735	3.12136	0.0240431	1.61901	0.0286487	5.72449	0.0121951	1.91381	0.0142234	Y
Q9D8E6	Rpl4	3	3	3	8.2958	8	22.8773	22.6819	23.5311	17.5434	17.121	21.3695	25.0935	25.6624	26.2547	4.81617	0.0252676	1.59744	0.0274695	2.64008	0.00333674	2.47668	0.00708116	6.99226	0.0073734	2.13233	0.00914285	Y
D3YYV8	Rpl5	4	4	4	6.9993	7	24.3191	18.133	20.3487	19.3537	17.9017	17.6295	24.8911	24.2101	26.1643	5.4742	0.00967168	2.0145	0.0119664	4.15487	0.093792	1.02783	0.0989637	6.79353	0.000975221	3.0109	0.00196436	Y
P47911	Rpl6	3	3	3	5.4278	5	22.9735	22.1369	22.203	21.7754	18.2412	22.1646	24.7089	24.8581	25.6897	3.50312	0.0112018	1.95071	0.01349	2.64775	0.00286691	2.54259	0.00658544	4.35849	0.0274685	1.56117	0.0300067	Y
Q3UBI6	Rpl7	4	4	4	7.7272	7	23.678	21.8397	22.0249	17.7973	21.9072	17.861	23.2812	25.8298	26.6926	4.4165	0.0283645	1.54722	0.0305714	2.75367	0.0797724	1.09815	0.084845	6.07932	0.0233378	1.63194	0.0256557	Y
Q6P1A9	Rpl7a	3	3	3	5.9976	6	22.7172	21.3641	18.3056	22.2832	19.2435	17.8512	24.6343	25.7444	26.411	5.30241	0.0046712	2.33057	0.00675694	4.80092	0.0267922	1.57199	0.0314105	5.8039	0.0145669	1.83663	0.0166458	Y
Q3UJS0	Rpl8	2	2	2	4.7036	3	22.9926	20.3431	21.6854	21.8442	21.3644	21.0838	23.7641	25.5458	25.9583	3.53717	0.00132966	2.87626	0.00277483	3.41572	0.0285136	1.54495	0.0330511	3.65861	0.00669503	2.17425	0.00843133	Y
D3Z629	Rpl9	4	4	4	13.007	15	23.2139	22.4226	21.6158	19.9082	17.9477	16.8776	25.557	26.2065	26.7549	5.84183	0.00659165	2.18101	0.00879665	3.75536	0.00287275	2.5417	0.00658546	7.92829	0.00113835	2.94372	0.00218943	N
S4R1N1	Rplp0	3	3	3	7.0423	15	24.6745	23.5792	22.6699	21.0969	22.656	22.2544	26.2975	26.3619	27.1335	3.77585	0.00145865	2.83605	0.00293289	2.95645	0.00981653	2.00804	0.0141815	4.59526	0.00103888	2.98344	0.00205951	Y
Q5RKP4	Rpn1	9	9	9	35.69	24	23.5303	22.3459	21.0717	21.739	21.9242	17.152	26.2029	27.3346	27.8872	5.84773	0.00338378	2.4706	0.00530596	4.8256	0.00507898	2.29422	0.00907305	6.86986	0.0137496	1.86171	0.0158321	Y
Q61833	Rpn2	5	5	5	37.323	21	23.7922	21.3687	18.0788	19.0734	18.4272	17.9983	26.0325	27.2432	27.8739	7.26007	0.00145618	2.83679	0.00293053	5.96992	0.0265866	1.57534	0.0312182	8.55022	0.000164474	3.7839	0.000836447	Y
A0A1B0GRR3	Rps11	2	2	2	2.7755	5	22.846	21.1668	21.0464	22.7978	22.98	23.069	25.4094	25.7393	26.239	3.47819	0.000576587	3.23914	0.00156482	4.10946	0.00283413	2.54758	0.00658382	2.84692	0.000360863	3.44266	0.00112701	Y
D3YTQ9	Rps15	2	2	2	2.7661	6	23.5127	23.4278	21.6962	22.3662	20.3972	22.0281	23.5997	20.3875	22.3599	-0.122334	0.898726	0.0463726	0.899922	-0.763196	0.528397	0.27704	0.536475	0.518527	0.666213	0.176387	0.67037	Y
F8WJ41	Rps15a	2	2	2	3.5016	4	23.0065	21.3119	21.4628	17.5852	18.2872	17.8517	24.3915	24.8587	21.1846	3.56073	0.0568991	1.24489	0.0596463	1.55121	0.290749	0.536482	0.29855	5.57025	0.00897218	2.0471	0.0108164	Y
P14131	Rps16	4	4	4	5.7572	9	23.7719	22.8085	21.869	22.0314	20.2411	20.6839	26.4019	26.3835	27.2307	4.77104	0.000578688	3.23756	0.00156864	3.85552	0.00332972	2.47759	0.00707957	5.68657	0.00072098	3.14208	0.0016411	Y
Q3TXR5	Rps2	6	6	6	9.6648	12	24.2232	23.0219	23.0777	20.8228	19.9843	20.6809	26.616	26.8889	27.1302	4.90987	0.00189832	2.72163	0.00353373	3.4374	0.0011994	2.92103	0.00477647	6.38235	2.83606e-05	4.54728	0.000609888	Y
P60867	Rps20	2	2	2	4.8734	3	23.2922	18.9576	20.9362	21.1532	20.2291	20.3744	25.3571	23.364	26.0508	4.10017	0.00469353	2.3285	0.0067762	3.86195	0.0604891	1.21832	0.0650402	4.3384	0.0071058	2.14839	0.00885969	Y
A0A1L1SQA8	Rps25	2	2	2	3.3852	5	22.0765	21.1967	18.9042	17.2745	19.6527	19.8767	24.2197	24.8559	25.6192	5.06805	0.00186675	2.72891	0.00349512	4.17247	0.015387	1.81285	0.0198763	5.96363	0.0029867	2.52481	0.00441648	Y
A0A0G2JDW7	Rps27	2	2	2	4.8678	8	24.7965	23.7018	23.4212	24.0828	23.449	23.0799	26.2625	25.1998	27.3102	2.50229	0.00238731	2.62209	0.00411806	2.28431	0.036642	1.43602	0.0411017	2.72027	0.0158076	1.80114	0.0179184	Y
G3UYV7	Rps28	1	1	1	2.5388	3	19.4091	18.8459	18.1514	22.9412	17.8874	17.3466	23.089	23.876	24.0393	4.57113	0.00723061	2.14083	0.00946476	4.86594	0.000480369	3.31843	0.0037274	4.27632	0.0769556	1.11376	0.0801872	Y
P62908	Rps3	5	5	5	20.728	27	24.7191	22.1188	24.0743	20.6797	17.4168	21.3397	25.9096	26.6406	28.1755	5.18385	0.0154099	1.8122	0.0177438	3.27118	0.0334765	1.47526	0.0379658	7.09651	0.00685653	2.1639	0.00860113	Y
Q3UJU5	Rps3a1	4	4	4	9.5882	16	24.9501	23.4505	23.6096	20.9399	16.2836	20.9587	26.8751	26.6703	27.8147	5.42133	0.0225574	1.64671	0.0248462	3.11665	0.0062297	2.20553	0.0103355	7.72602	0.00837007	2.07727	0.0101995	Y
Q545F8	Rps4x	7	7	7	15.563	19	24.7558	23.5575	23.2914	21.5249	20.6105	20.2595	26.9293	27.2182	27.9878	5.04515	0.00247041	2.60723	0.0042195	3.51017	0.00309535	2.50929	0.00685225	6.58013	0.000180715	3.74301	0.000870052	Y
D3YYM6	Rps5	1	1	1	4.2533	5	19.4081	21.5669	20.6252	19.0512	17.7154	17.0878	23.4326	23.9261	24.841	4.8241	0.00247437	2.60653	0.00422308	3.53314	0.0091825	2.03704	0.0134812	6.11507	0.0010039	2.99831	0.00200958	N
Q6ZWN5	Rps9	6	6	6	11.682	12	25.1528	23.5904	22.5925	22.4044	17.8172	22.0423	26.6836	27.0832	27.6058	4.85765	0.013266	1.87726	0.0156094	3.34569	0.0134003	1.87289	0.0179147	6.36961	0.0130904	1.88305	0.015127	Y
B2CY77	Rpsa	2	2	2	4.4537	3	19.0901	21.6076	22.126	16.1489	21.0417	17.3854	23.198	23.3647	25.4525	4.43841	0.0228706	1.64072	0.0251176	3.06378	0.0610284	1.21447	0.0655265	5.81303	0.0238314	1.62285	0.0261601	Y
A4FUW1	Rptor	6	6	6	15.07	18	21.9967	18.0494	17.8182	17.808	17.945	18.9095	25.0109	25.9066	26.3404	6.99815	0.000230275	3.63775	0.000870956	6.46453	0.0101792	1.99229	0.0145013	7.53178	0.00013496	3.8698	0.000777397	Y
Q80X95	Rraga	3	3	3	7.4171	5	18.8762	19.3245	19.4613	18.6072	17.8963	17.4608	23.6606	24.5958	25.3391	5.92741	1.65487e-05	4.78124	0.000199823	5.3111	0.000505327	3.29643	0.00375338	6.54373	0.000374479	3.42657	0.00115358	Y
Q99K70	Rragc	2	2	2	2.3812	3	20.7778	17.7242	16.9144	17.8221	17.3836	17.447	22.3412	22.0001	23.2449	4.51721	0.00123625	2.90789	0.00265347	4.05659	0.0302561	1.51919	0.0348208	4.97782	0.00023001	3.63825	0.000958234	N
P62071	Rras2	2	2	2	39.152	5	20.2149	20.6858	20.8838	21.0475	16.8338	17.2571	23.6831	24.7881	25.3998	5.13651	0.00352066	2.45338	0.00547874	4.02884	0.00172558	2.76306	0.00533018	6.24418	0.0120202	1.92009	0.0140412	Y
Q3TJ01	Rtcb	5	5	5	7.5768	9	23.0755	19.3521	19.3159	21.6376	18.4379	20.672	25.2818	25.5584	26.2013	5.26535	0.00151062	2.82085	0.00300791	5.09935	0.0162045	1.79036	0.0207073	5.43134	0.0052972	2.27595	0.00700708	Y
Q7M6W1	Rtn1	5	3	3	5.2374	9	24.387	23.4782	23.4913	18.0874	17.4832	17.0034	26.715	27.5306	28.0669	6.78241	0.0139974	1.85395	0.0163677	3.65201	0.00179765	2.74529	0.00538342	9.9128	3.90424e-05	4.40846	0.000629698	Y
Q8K0T0	Rtn1	13	13	11	38.281	47	25.4798	24.8527	24.4083	23.7139	22.5117	22.6507	29.0219	29.087	29.8876	5.396	0.00016224	3.78984	0.00071831	4.41858	0.000449894	3.34689	0.00373478	6.37343	0.00017233	3.76364	0.000851469	Y
Q9ES97-2	Rtn3	20	20	20	97.405	74	25.779	25.2645	24.2307	24.6409	23.646	23.1357	30.8175	30.7802	31.1891	6.47946	1.24433e-05	4.90507	0.000174515	5.83753	0.00024892	3.60394	0.00328691	7.1214	0.000102345	3.98994	0.000717686	Y
Q9D394	Rufy3	7	7	7	94.9	24	24.0535	21.7099	22.1026	22.7772	20.4816	21.3794	27.4244	27.6761	28.3538	5.73407	0.000129145	3.88892	0.000639494	5.19609	0.00258773	2.58708	0.00626942	6.27206	0.000973135	3.01183	0.00196366	Y
O08576-2	Rundc3a	2	2	2	9.6615	3	21.0872	18.369	19.9242	17.4409	17.4048	16.2118	24.3102	24.5472	25.6048	6.41443	0.000671641	3.17286	0.0017273	5.02729	0.0046869	2.32911	0.00867461	7.80157	0.00016161	3.79153	0.000831242	Y
A0A0R4J0B5	Rusf1	2	2	2	15.988	6	18.3463	19.875	19.3533	18.672	17.1	18.7523	23.0371	24.131	25.0924	5.40372	0.000101633	3.99296	0.00056524	4.89533	0.00276445	2.55839	0.006509	5.91211	0.00179738	2.74536	0.00297979	Y
F6U7V1	Ryr2	34	34	31	77.103	63	25.909	24.3859	24.8728	22.4595	22.7345	22.5928	27.0746	28.5122	28.2548	4.12142	0.00264606	2.5774	0.00443564	2.89127	0.0101408	1.99393	0.0144923	5.35158	0.000285438	3.54449	0.00103123	Y
Q9JL08	S100A1	1	1	1	3.6344	4	19.2727	18.3471	17.1366	18.0239	17.4232	17.0687	21.7285	22.1603	20.0117	3.42148	0.00132534	2.87767	0.00276837	3.04803	0.0277777	1.5563	0.0323309	3.79493	0.0059942	2.22227	0.007721	Y
P50114	S100b	2	2	2	296.24	10	23.9584	21.1785	22.3006	17.4937	16.6959	20.2344	25.9369	27.0093	27.4596	6.49171	0.00646979	2.18911	0.00867505	4.3228	0.00950068	2.02225	0.0138136	8.66062	0.00173627	2.76038	0.0028955	Y
Q9EP69	Sacm1l	14	14	14	35.444	44	25.6464	22.8387	22.6187	18.7825	20.4524	17.7465	27.7801	28.6737	29.0076	7.13963	0.00486069	2.3133	0.00694208	4.78592	0.0100584	1.99747	0.0144019	9.49334	0.000399153	3.39886	0.00120172	Y
Q9JLC8-3	Sacs	7	7	7	13.45	14	22.6919	19.4148	18.8505	19.6269	21.2099	19.1062	23.6374	25.6031	25.7463	4.84558	0.00184883	2.7331	0.0034731	4.67654	0.0273927	1.56236	0.0319653	5.01462	0.00570004	2.24412	0.00742254	N
Q9R1T2-2	Sae1	2	2	2	3.1021	3	22.0041	20.6731	20.2606	23.287	19.0589	16.9724	25.2682	23.9833	21.6307	3.25139	0.0663488	1.17817	0.0692629	2.64813	0.0896759	1.04732	0.0948422	3.85464	0.146193	0.835074	0.149503	Y
Q3UGR1	Safb2	1	1	1	2.4976	1	18.8702	18.7722	18.0797	15.8772	16.3852	18.0414	23.3938	22.8753	23.4738	5.57666	0.000154581	3.81084	0.000710884	4.67361	0.000115098	3.93893	0.00288768	6.47972	0.000676437	3.16977	0.00156978	N
Q8BGH2	Samm50	2	2	2	4.2789	3	22.7528	21.4136	22.0312	18.1878	18.5519	16.4147	25.0461	26.1883	26.7689	6.10907	0.00549745	2.25984	0.00760616	3.93518	0.00348931	2.45726	0.00726162	8.28295	0.000571316	3.24312	0.00142388	Y
A0PJL3	Sarm1	4	4	4	8.7833	9	20.4695	18.7608	18.5836	19.3571	16.9057	16.7521	24.0403	22.0044	21.0132	3.88117	0.00722405	2.14122	0.00946167	3.08133	0.0456248	1.3408	0.0500101	4.681	0.0188698	1.72423	0.0210306	N
Q3U8N1	Sars	9	9	9	128.79	37	24.6783	23.9087	23.6981	20.0916	18.6691	19.7646	28.1146	28.2451	28.5418	6.4988	0.00396479	2.40178	0.00594456	4.20553	0.000202297	3.69401	0.00317213	8.79208	3.98713e-05	4.39934	0.00063401	Y
Q9JLI8	Sart3	2	2	2	2.7574	3	20.6402	18.1587	20.1871	18.5214	17.5255	16.7415	20.7873	21.7051	24.5102	3.70509	0.015498	1.80972	0.017818	2.67217	0.119884	0.921237	0.125556	4.73801	0.0183963	1.73527	0.0205434	N
Q80UK7-2	Sass6	3	3	3	3.454	2	21.2007	19.9102	18.5132	18.4747	18.3559	17.1322	23.9959	23.9059	24.9577	5.35535	0.000484112	3.31505	0.00139965	4.41177	0.00644633	2.19069	0.0106402	6.29892	0.00032084	3.49371	0.00107646	N
Q6ZPE2	Sbf1	19	19	19	48.278	48	24.8403	23.763	23.5381	22.8303	21.1983	21.4576	27.3827	27.9965	28.4659	5.01042	0.000669562	3.17421	0.00173181	3.90121	0.00156647	2.80508	0.0051561	6.11963	0.000506035	3.29582	0.00133018	Y
Q8C8N2	Scai	5	5	5	8.9617	10	21.7704	21.8178	21.2218	18.7264	18.1452	16.811	21.495	25.0628	26.2125	4.508	0.0244858	1.61109	0.0266967	2.65346	0.137725	0.860987	0.143112	6.36255	0.0141372	1.84964	0.0162122	Y
Q3UY11	Scamp1	6	6	6	31.03	31	23.9115	21.6518	22.9781	19.2756	21.5284	19.0323	27.835	28.3564	28.9893	6.99726	0.000597107	3.22395	0.00160891	5.54641	0.00165768	2.7805	0.00526448	8.44812	0.00060713	3.21672	0.00146777	Y
Q9JKD3	Scamp5	2	2	2	4.5138	6	24.5045	23.4427	23.2754	16.9058	21.5729	16.5234	27.0533	27.9464	28.1877	6.6917	0.0150883	1.82136	0.0174357	3.98828	0.00151855	2.81857	0.00513307	9.39511	0.0047981	2.31893	0.00650306	Y
Q3ULN6	Sccpdh	6	6	6	20.94	26	24.7718	22.6356	21.9815	17.6968	17.0937	17.1236	26.6228	27.4145	28.2212	7.20232	0.00897555	2.04694	0.0112781	4.28985	0.0111103	1.95427	0.0154287	10.1148	3.56427e-05	4.44803	0.000619086	Y
B1AWN6	Scn2a	14	14	2	28.208	25	25.3427	25.1827	25.288	25.9329	26.2365	24.767	26.473	27.842	28.4945	2.14488	0.0037657	2.42415	0.00573361	2.33206	0.0174964	1.75705	0.0220339	1.9577	0.0583784	1.23375	0.0615399	Y
Q56A07	Scn2b	1	1	1	3.254	2	18.5313	18.5219	18.3744	17.3237	17.8926	16.9595	22.7167	23.7855	23.6592	5.45321	6.44242e-06	5.19095	0.000131054	4.91122	0.000135062	3.86947	0.00296087	5.9952	0.000157605	3.80243	0.000819982	Y
Q9CZC8	Scrn1	5	5	5	35.855	16	24.8279	22.3821	21.9853	23.5775	19.5528	19.1283	26.2511	27.3253	28.0759	5.30843	0.00622402	2.20593	0.00842556	4.15233	0.01595	1.79724	0.0204631	6.46454	0.0129309	1.88837	0.014958	Y
G5E8J9	Scyl2	6	6	6	16.37	14	21.9604	17.9157	23.0432	20.7841	20.9793	18.8642	26.7332	26.7589	26.9855	6.23473	0.000945733	3.02423	0.00218574	5.8528	0.020015	1.69864	0.0245486	6.61666	0.000623246	3.20534	0.00148605	Y
Q8K2B3	Sdha	18	18	18	43.669	58	27.4376	25.7577	25.3938	24.3819	22.3315	23.4404	29.5449	29.8259	30.2877	5.09569	0.00227102	2.64378	0.00397824	3.68979	0.00518017	2.28566	0.00917398	6.50158	0.000500192	3.30086	0.00132718	Y
Q0QEZ4	Sdhb	6	6	6	10.735	15	24.6677	23.1984	22.9666	21.363	21.6288	22.353	26.5271	26.6013	27.4982	4.17927	0.000826217	3.08291	0.00197418	3.26462	0.00613418	2.21224	0.01026	5.09392	0.000290639	3.53665	0.00103839	Y
Q9D6J9	Sdhd	1	1	1	2.2715	4	18.66	23.1508	23.2305	23.4107	23.626	23.2617	24.4771	25.3423	24.9252	2.35824	0.0808885	1.09211	0.0840913	3.23441	0.102177	0.990645	0.10751	1.48206	0.00545789	2.26298	0.00719435	Y
A0A2I3BQD5	Sdr39u1	1	1	1	3.885	3	18.0029	18.0076	17.0431	17.0805	17.2302	16.801	21.0278	20.589	21.6084	3.71419	1.90121e-05	4.72097	0.000215725	3.39056	0.00147318	2.83174	0.00511761	4.03782	0.000229563	3.6391	0.000959913	Y
Q9D1M0	Sec13	3	3	3	72.411	7	23.0795	21.676	22.3072	18.6635	24.0955	22.0912	25.0806	25.811	25.1916	3.37556	0.0187152	1.72781	0.0210139	3.0068	0.00294945	2.53026	0.00669333	3.74433	0.0796299	1.09892	0.0829355	Y
Q99J08	Sec14l2	3	3	3	9.8568	9	18.5671	18.7066	20.7648	19.2976	18.9021	20.9868	23.8974	25.1179	25.1236	5.17544	0.000139353	3.85588	0.000669487	5.36677	0.00280683	2.55178	0.0065609	4.98411	0.00277227	2.55716	0.00417597	Y
E9QAT4	Sec16a	2	2	2	3.8513	3	19.8512	16.71	18.697	17.8529	19.1582	17.9161	23.2375	21.4209	23.4376	4.3344	0.000883973	3.05356	0.0020727	4.27922	0.0187327	1.7274	0.0232665	4.38957	0.00466821	2.33085	0.00636523	N
Q3UZ06	Sec22b	5	5	5	10.484	9	22.2842	21.991	18.2168	18.7148	17.3769	17.1383	26.4502	27.0475	27.2009	7.61254	0.000860685	3.06516	0.00202651	6.06888	0.0103021	1.98707	0.0146028	9.15619	7.16631e-05	4.1447	0.000657786	Y
E9Q1S3	Sec23a	5	5	4	15.888	17	22.8768	20.5855	18.9571	16.816	18.8908	15.9985	26.0962	26.649	27.1242	7.60235	0.00149767	2.82458	0.00298477	5.81666	0.0077608	2.11009	0.0119048	9.38805	0.000499377	3.30157	0.00132658	Y
A0AUN0	Sec23ip	1	1	1	15.121	4	21.3331	17.6231	18.0019	17.4299	17.3068	17.9537	23.8553	23.4844	24.6099	5.70845	0.00049153	3.30845	0.00141566	4.99719	0.0150758	1.82172	0.0195526	6.41971	7.65466e-05	4.11607	0.000669931	Y
Q80ZX0	Sec24b	8	8	8	26.687	24	19.7302	19.1769	17.9228	18.799	17.5345	17.5688	25.9445	25.5391	25.7083	7.27528	3.37716e-06	5.47145	9.90341e-05	6.78733	0.000243272	3.61391	0.00326969	7.76322	5.64689e-05	4.24819	0.000647243	Y
A0A286YDI8	Sec24c	4	4	4	8.4787	5	19.5208	18.2705	16.9302	19.0318	17.8585	16.6518	24.4703	24.5116	25.2567	6.70225	2.78375e-05	4.55537	0.000253456	6.5057	0.00118816	2.92513	0.00480799	6.89881	0.000710542	3.14841	0.00162225	Y
Q3UPL0-2	Sec31a	7	7	7	25.824	16	24.1781	23.4044	22.9105	21.9594	18.0185	21.0361	26.3147	26.6464	27.1123	4.77327	0.00873705	2.05864	0.0110646	3.19343	0.00183963	2.73527	0.00541576	6.3531	0.00633711	2.19811	0.00808429	Y
Q3TJD0	Sec61a1	3	3	3	4.589	6	22.3731	20.9172	21.0969	19.9522	21.3318	20.4059	24.6458	25.7142	26.268	4.52984	0.000114453	3.94137	0.000606655	4.08029	0.00349442	2.45663	0.0072522	4.97939	0.00135029	2.86957	0.00244895	N	Yes	0
Q8R2U0-2	Seh1l	1	1	1	5.5445	5	19.167	17.8889	18.2955	17.295	18.5444	18.119	22.5761	22.6341	23.5204	4.69187	1.13211e-05	4.94611	0.000169292	4.45972	0.000778696	3.10863	0.00422667	4.92402	0.000498279	3.30253	0.00133465	Y
Q6PFR3	Sel1l	2	2	2	3.4806	5	22.6806	19.9485	21.3969	18.3709	18.0751	18.0771	23.0167	23.8776	24.192	3.93726	0.0126125	1.8992	0.0149105	2.35343	0.0527462	1.27781	0.0573152	5.52109	0.000111072	3.95439	0.000744215	N
Q9QUR8	Sema7a	2	2	2	2.6877	3	18.039	17.7184	17.8518	19.2673	17.6356	16.1231	23.9758	24.6045	24.9663	6.743	1.36442e-05	4.86505	0.000181227	6.64582	2.58887e-05	4.58689	0.00233827	6.84019	0.00199449	2.70017	0.00323531	Y
A0A0J9YTY0	Septin11	9	6	5	60.351	25	24.2852	23.2377	23.0766	22.6101	20.5121	21.6638	27.0152	27.0082	27.3734	4.56801	0.000687614	3.16266	0.00173867	3.5991	0.000825584	3.08324	0.00427562	5.53693	0.000861219	3.06489	0.00183629	Y
E9Q3V6	Septin2	2	2	2	2.5149	2	22.185	21.3536	20.4241	22.0428	17.4315	18.2831	23.8315	21.8465	22.7247	2.51423	0.0848507	1.07134	0.0881697	1.48001	0.125918	0.899911	0.13157	3.54845	0.0810191	1.09141	0.0843047	Y
Q9Z1S5-2	Septin3	9	9	9	74.192	32	25.4465	23.5754	23.4322	23.4475	17.5762	19.5431	29.1157	28.4671	29.0588	6.71038	0.00692189	2.15978	0.0091348	4.72915	0.00226098	2.6457	0.00589526	8.69161	0.00748221	2.12597	0.00924731	Y
P28661-3	Septin4	7	7	7	19.908	21	22.2614	20.2571	20.2753	21.3609	20.9582	21.4395	26.7374	25.8074	26.4935	5.25406	1.41063e-05	4.85059	0.000185186	5.41487	0.00168212	2.77414	0.00527532	5.09325	8.64318e-05	4.06333	0.000697011	Y
Q9Z2Q6	Septin5	13	13	1	52.527	40	26.6224	24.9566	24.8717	24.0678	22.8104	22.9634	29.5745	29.2787	29.9969	5.23464	0.000508637	3.29359	0.0014483	4.13313	0.00242865	2.61464	0.00605954	6.33614	0.000144549	3.83998	0.000796077	Y
Q3UUU4	Septin6	6	3	3	6.6301	7	24.658	23.6996	23.8017	22.6366	17.7355	21.0969	27.2497	27.545	27.847	5.27585	0.0103904	1.98337	0.0126956	3.49414	0.000561766	3.25044	0.00385552	7.05757	0.00838178	2.07666	0.0102082	Y
Q8C2A3	Septin7	10	10	10	77.228	55	26.9192	25.7791	25.6946	25.137	22.9454	23.3337	29.8502	29.289	30.0804	4.77168	0.00135443	2.86824	0.00279808	3.60888	0.00142021	2.84765	0.00506607	5.93449	0.00115025	2.93921	0.00219734	Y
B7ZC46	Septin8	14	14	1	59.204	48	26.0076	24.8299	24.417	23.6046	21.1253	22.3963	28.9096	29.1165	29.7975	5.54445	0.0012448	2.9049	0.00266422	4.18973	0.00155961	2.80698	0.00517122	6.89917	0.000834567	3.07854	0.00180503	Y
[truncated: 429 more rows]

## Sheet: SuppData2
Supplemental data 2: Log2 transformed phospho-peptide abundances and differential enrichment analyses of RosaTurboID/wt AAV cohort.
[truncated: 112 more rows]

## Sheet: SuppData3
Supplemental data 3: GSEA analysis of differentially enriched proteins (n = 2143) from RosaTurboID/wt+hSyn vs. (WT & WT+hSyn).
[truncated: 213 more rows]

[truncated: 21 more sheets: SuppData4, SuppTable5, SuppData6, SuppData7, SuppData8, SuppData9, SuppData10, SuppData11, SuppData12, SuppData13, SuppData14, SuppData15, SuppData16, SuppData17, SuppData18, SuppData19, SuppData20, SuppData21, SuppData22, SuppData23 …]
