# Supplementary material for: Cell type-specific biotin labeling in vivo resolves regional neuronal and astrocyte proteomic differences in mouse brain
Source: Nat Commun. 2022 May 25;13:2927. doi: 10.1038/s41467-022-30623-x (PMC9132937; doi:10.1038/s41467-022-30623-x)
Supplement: Supplementary file 5 — Source Data [file 41467_2022_30623_MOESM5_ESM.xlsx]

## Sheet: Sheet1
Source Data
Figure 1
			Lane										Figure 1d: Streptavidin blot: quantitative analysis (Arbitrary intensity units)
			1	WT/no AAV
			2	hSyn-AAV/WT
			3	hSyn-AAV/Turboid									Wt	hSyn-AAV Cre	TurboID+hSYn-AAV-Cre
			4	WT/no AAV									4.42308	5.06667	25.2822															Supplemental Figure 1 panel a
			5	hSyn-AAV/WT									4.64853	5.5	20.0531
			6	hSyn-AAV/Turboid									5.11628	3.91403	27.4272
			7	WT/no AAV
			8	hSyn-AAV/WT										One-way ANOVA F=74.94 df=2 p=0.0001																Supplemental Figure 1 panel c
			9	hSyn-AAV/Turboid
Supplemental Figure 1
	Supplemental Figure 1a
										Layout
										Lane	V5 Turbo	Cre	Biotin
										1	irrelevant sample
										2	irrelevant sample
										3	-	-	-
										4	-	-	+
										5	-	+	-
										6	+	-	+
										7	+	+	-
										8	+	+	+
	Supplemental Figure 1c: Genotyping of Rosa26-TurboID mice
				Lanes
				1	Rosa26 wt/wt		299 bp band only
				2	Rosa26 TurboID/wt		181 bp band + 299 bp wt band
Figure 2
	Gel 1					Gel 1						Gel 1			Gel 2
													Ladder			Ladder
												1	1R CTX		1	1R MID
												2	2L CTX		2	2L MID
												3	3B CTX		3	3B MID
												4	6L CTX		4	6L MID
												5	1R HIP		5	1R BS
												6	2L HIP		6	2L BS
												7	3B HIP		7	3B BS
												8	6L HIP		8	6L BS
															9	1R CB
															10	2L CB
															11	3B CB
															12	6L CB
	Gel 1			Gel 2
						Gel 1/2 layout is the same for blots related to Figure 2
						Gel 1/2 layout is the same for blots related to Figure 2
			Figure 2f and Supplementary Figure 4
AP PEAK			AP THRESHOLD (mV)				AP HALF WIDTH (ms)				AP AFTER HYPERPOLARIZATION					DV/DT MAX				Cm				R in				Mean Firing (Hz)
Control	TurboID-Camk2a		Control	TurboID-Camk2a			Control	TurboID-Camk2a			Control	TurboID-Camk2a				Control	TurboID-Camk2a			Control	TurboID-Camk2a			Control	TurboID-Camk2a			Control	TurboID-Camk2a
41.8579	55.2978		-47.6196	-41.1682			1.11	0.78			4.17481	13.4277				267.944	474.548			150	117.2			75.4745	117.2			326.667	93.3333
64.7766	47.821		-30.3894	-46.4783			1.11	0.62			8.13599	13.2141				318.298	527.191			150	130			126.677	130			303.333	83.3333
60.9497			-32.2937	-50.3235			1.01	0.98			8.99658	8.17871				297.394	482.941			200	92.3			61.7112	92.3			133.333	63.3333
47.96	50.293		-36.096	-40.2832			1.47	0.68			6.14	10.0098				218.675	543.823			140	75			81.9382	75			83.3333	50
42.3523			-49.6277	-41.6077			1.05	0.68			9.21631	10.7361				294.037	384.064			90	120			90.2584	120			16.6667	80
46.3562			-43.5791	-36.2			0.85	0.81			12.5122	12.1338				421.906	294.647			98.04	90			68.7089	90			40	30
58.6853	54.8401		-35.8276	-41.4734			0.94	0.79			10.8643	9.22241				442.505	449.676			97.2	101			56.2844	101			110	103.333
51.3306	46.3135		-45.8679	-44.9341			0.695	0.79			10.4065	8.93555				550.842	450.897			130	127.4			87.6728	127.4			43.3333	56.6667
56.3965	43.9575		-50.5066				0.86				3.93677					688.171				141.5				46.6588				46.6667
58.96	50.1587		-53.5889				0.96				1.61743					695.038				105				40.4854				63.3333
52.8565	45.1477		-46.4478				0.705				12.5427					630.188				136.4				53.4411				93.3333
50.1953			-42.3035				0.795				7.58057					399.475				58				141.332				80
49.8596			-41.8762				0.74				9.49707					445.862				128				133.019				113.333
48.9563			-45.3735				1.03				6.53686					387.573				55				85.612				110
57.251			-36.5479				0.6				13.5681					490.112				73				118.729				90
52.9175			-47.3511				0.83				11.0596					641.785				180				71.8962				96.6667
45.3247			-50.946				0.875				7.64771					524.902				114.4				73.7384
				Figure 4 (c-e)				`
Luminex Phospho-signaling and cytokine assays of total brain lysates from AAV Cohort.
These data are associated with Figure 4c-e. P values are from T-test (2 tailed, assuming equal variance)
STANDARD ASSAY													ADAPTED ASSAY
Panel	Analyte	WT uninjected			WT + AAV9-hSyn-Cre			RosaTurboID/wt + AAV9-hSyn-Cre			T-test p value RosaTurboID/wt+hSyn vs. WT+hSyn		Panel	Analyte	WT uninjected			WT + AAV9-hSyn-Cre			RosaTurboID/wt + AAV9-hSyn-Cre			T-test p value RosaTurboID/wt+hSyn vs. WT+hSyn
MAPK	pAtf-2	228.75	14.25	22.75	32.75	25.75	13.75	41.75	184.25	234.25	0.089374		MAPK	pAtf-2	3.5	15.5	5.5	8.5	5.5	3.5	32.5	15.5	33.5	0.0239136
MAPK	pJnk	1071	246	406	349.25	502	54	150	532.5	733.5	0.474319		MAPK	pJnk	11	15.5	11.5	7.5	7.5	4.5	70.5	37.5	89.5	0.0175817
MAPK	pHSP-27	12	2.5	4	9	8	8	29	92	123.5	0.0579695		MAPK	pHSP-27	7	17	9	9	7	4	113	61	230	0.062623
MAPK	p-p38	27.5	NaN	9	0	0	0	79	0	86	0.116832		MAPK	p-p38	NaN	50.5	5	4.5	2.5	2.5	115.5	46.5	90.5	0.0159446
MAPK	pErk1/2	53	21	25.5	51	36.5	11	72.5	53.5	80.5	0.0639488		MAPK	pErk1/2	10	33	14	8	5	3	85	38	73.5	0.0133564
MAPK	p-p53	4	5	2	3.5	3	4	11	10	17	0.0141726		MAPK	p-p53	2.25	9.25	4.25	5.75	5.25	1.25	15.25	4.25	12.25	0.143474
MAPK	pMek1	152.5	43	38.5	11.5	11.5	14.5	71.5	65	94.5	0.00201072		MAPK	pMek1	11.5	46	14.5	7.5	7.5	2.5	78	50	94.5	0.0064346
MAPK	pMSK1	8.5	3.5	1.5	6.5	4.5	4.5	20.5	20.5	23.5	0.000169722		MAPK	pMSK1	3.5	20	5.5	7.5	4.5	1.5	22.5	12.5	22.5	0.0174768
MAPK	pStat1	9	4.5	3.5	7.5	5.5	6.5	26.5	22.5	28.5	0.000479669		MAPK	pStat1	3.5	10.5	3.5	6.5	5.5	2.5	32.5	11.5	28.5	0.0418809
MAPK	pcJun	8	7	3	5.25	3	7	25	17	37	0.0230467		MAPK	pcJun	3	13	4	7	4	0	29	11	29	0.0379305
AKT	pGSK3\beta	21	11	9	4	8	4	15	13	41	0.124682		AKT	pGSK3\beta	0	0	0	0	0	0	34	15	28	0.0102052
AKT	pIGF1R	5	9.5	7	1	6	7	23	11	36.5	0.0682493		AKT	pIGF1R	0	0	0	0	0	0	31.5	11	26	0.0203449
AKT	pIRS1	4	11	6	1	7	4	32	15	49.5	0.0495007		AKT	pIRS1	0	0	0	0	0	0	42	17	38	0.0140272
AKT	pAkt	18	14.5	13.5	38.5	34	40	21	11	19	0.00445299		AKT	pAkt	1	0	0	0	0	0	25	6	14	0.0527945
AKT	p-mTOR	9	20	11	36.5	19	11	36	18	50	0.354097		AKT	p-mTOR	0	0	0	0	0	1	51	17	40	0.0236121
AKT	p70S6K	3	13	7	0.5	7	6	10.5	6	17	0.152446		AKT	p70S6K	0	0	0	0	0	0	8	1	6	0.0742015
AKT	pIR	4	10	6	0.5	6	3.5	23	11.5	43	0.0736203		AKT	pIR	0	0	0	0	0	0	33	12	28	0.0184264
AKT	pPTEN	35	16.5	21	206	101	143	44	23	60	0.0291229		AKT	pPTEN	1	0	0	0	0	0	38	13	28	0.0222628
AKT	pGSK3\alpha	10	13	10	3	10	8	33	22	45	0.0193786		AKT	pGSK3\alpha	0	0	0	0	0	0	59.5	21.5	39.5	0.0215817
AKT	pTSC2	18.5	11	14	16	10	12	35	19	55	0.0885492		AKT	pTSC2	0	0	0	0	0	0	48.5	19	38	0.0151787
AKT	pRPS6	7	14.5	9	2	7	5.5	28.5	18	43	0.0277972		AKT	pRPS6	0	0	0	0	0	0	41	17	34	0.0126099
CYTOKINES	G-CSF	2.5	1.5	1.5	0	1.5	1.5	8.5	2.5	0.5	0.312743		CYTOKINES	G-CSF	1.25	0	0.25	0.25	0.25	0.25	1.25	0.25	1.25	0.116117
CYTOKINES	Eotaxin	7.5	5.5	3.5	1.5	2.5	1.5	15.5	8.5	3.5	0.103932		CYTOKINES	Eotaxin	3	3	2	0	1	1	4	1.5	3	0.0534992
CYTOKINES	GM-CSF	4.5	0.5	1.5	0	0.5	0	10.5	1.5	2.5	0.177226		CYTOKINES	GM-CSF	0.5	0	0.5	0.5	0	0.5	0	0	1.5	0.767644
CYTOKINES	IFN-g	2.75	0	0	0	0	0	6.75	0	4.75	0.128006		CYTOKINES	IFN-g	3.75	3.25	1.75	1.75	0.75	0.75	1.75	0.75	1.75	0.518519
CYTOKINES	IL-1a	34.5	46	36	73.5	50.5	69.5	168.5	93.5	16.5	0.558507		CYTOKINES	IL-1a	23	24	20.5	7	5	4	67.5	39.5	62	0.00407037
CYTOKINES	IL-1b	5.5	2.5	4.5	7.5	6.5	6	18.5	8.5	4.5	0.411673		CYTOKINES	IL-1b	3.5	2.5	1.5	1.5	0.5	0.5	6.5	4.5	4.5	0.00435682
CYTOKINES	IL-2	48.75	43.75	39.75	139.75	110.75	132.75	162.25	104.75	17.25	0.486099		CYTOKINES	IL-2	28	22	20	9	9	7	74	41	60	0.00644504
CYTOKINES	IL-4	0.5	0.5	0.5	0.5	0.5	1.5	7.5	4.5	2.5	0.0550406		CYTOKINES	IL-4	2.5	6	0.5	1.5	0.5	0.5	2	2.5	1.5	0.0572352
CYTOKINES	IL-3	6	1	2	0	0	0	8	3	1	0.127046		CYTOKINES	IL-3	1	0.5	0.5	0.5	1.5	0	1.5	0.5	1.5	0.416866
CYTOKINES	IL-5	0.5	2.5	1.5	0.5	0.5	0.5	8.5	2.5	0.5	0.237796		CYTOKINES	IL-5	0.75	0.75	0.75	0.75	0.75	0.75	1.75	1.75	1.75	#DIV/0!
CYTOKINES	IL-6	3	0	1	0	2.5	3.5	12.5	5.5	2.5	0.198599		CYTOKINES	IL-6	2.5	1.5	1.5	0.5	1.5	1.5	3.5	1.5	3.5	0.0890093
CYTOKINES	IL-7	16.75	12.25	12.75	1.75	4.25	4.75	47.25	27.75	23.25	0.0171193		CYTOKINES	IL-7	6.5	5.5	5.5	1.5	1.5	1.5	14.5	7.5	14.5	0.0102497
CYTOKINES	IL-9	67.25	124.75	54.75	193.75	133.75	148.25	231.75	302.75	188.25	0.0958631		CYTOKINES	IL-9	27.5	22.5	17.5	7.5	5.5	5.5	73	39.5	59.5	0.00631543
CYTOKINES	IL-10	24.5	23.5	17.5	15.5	7	13.5	75.5	103.5	3.5	0.1777		CYTOKINES	IL-10	22	28.5	9.5	20	2	15	51	41	52.5	0.00518358
CYTOKINES	IL-12p40	23.5	11.5	17.5	12	10.5	9.5	54	34.5	28.5	0.0214929		CYTOKINES	IL-12p40	13	11	8	3	3	3	22	14	17	0.00327182
CYTOKINES	IL-12p70	2.25	1.25	0.25	0	0	0	7.25	2.25	3.25	0.0497026		CYTOKINES	IL-12p70	1	0	1	0	0	0	1	0	1	0.116117
CYTOKINES	LIF	3	3	4	0	2	2	11	6	0.5	0.22081		CYTOKINES	LIF	1	0	1	1	0	0	1	0.5	1	0.250815
CYTOKINES	IL-13	18.5	39.5	14.5	148.5	97	140.5	72	52.5	27	0.0192992		CYTOKINES	IL-13	10	11	8	5	5	4	26	13	22	0.0153464
CYTOKINES	LIX	8	6.5	9.5	0.5	3.5	5.5	25.5	15.5	12	0.0279474		CYTOKINES	LIX	7.5	9.5	4.5	3.5	2.5	1.5	10.5	4.5	10.5	0.0449088
CYTOKINES	IL-15	6.75	4.75	5.75	2.75	6.75	5.75	21.75	8.75	7.75	0.175757		CYTOKINES	IL-15	3	2	2	2	2	3	5	3	5	0.0550406
CYTOKINES	IL-17	33	25	26	114	79	150	42	36	26	0.0192716		CYTOKINES	IL-17	1.25	1.25	2.25	3.25	2.25	1.25	3.25	2.25	3.25	0.373901
CYTOKINES	IP-10	41	52	32	123	292.5	209.5	562	577	238	0.106883		CYTOKINES	IP-10	17	18	14	6	5	6	44	27	32	0.00477026
CYTOKINES	KC	8	2	5	62.5	34	47.5	54	25	17.5	0.316495		CYTOKINES	KC	5	6.5	4.5	2.5	3.5	3.5	18.5	9.5	18	0.0143829
CYTOKINES	MCP-1	2.75	8.75	0.75	8.75	2.75	1.75	9.25	9.75	3.75	0.337786		CYTOKINES	MCP-1	1	1	2	1	0	1	2	1	1	0.2302
CYTOKINES	MIP-1a	5.5	112.5	6.5	99.5	38.5	45	73.5	170.5	85.5	0.248006		CYTOKINES	MIP-1a	1.25	1.25	1.25	2.25	3.25	1.25	5.25	3.25	4.25	0.070484
CYTOKINES	MIP-1b	4	1	6	0	4	3	10	5	0	0.441823		CYTOKINES	MIP-1b	1.5	0	0.5	1.5	0.5	0.5	1.5	0.5	1.5	0.518519
CYTOKINES	M-CSF	3	1.5	2.5	0.5	1.5	1.5	10.5	3.5	3.5	0.118815		CYTOKINES	M-CSF	1.25	0.25	0.75	1.25	1.25	0.25	1.25	0.25	0.25	0.518519
CYTOKINES	MIP-2	3.5	2.5	3.5	0.5	1.5	1.5	10.5	2.5	2.5	0.210867		CYTOKINES	MIP-2	2	3	3	1	1	1	2	2	2	#DIV/0!
CYTOKINES	MIG	6.5	8.5	4.5	76.5	41.5	117	449	598.5	303.5	0.0133536		CYTOKINES	MIG	3.75	6.25	3.25	1.25	1.25	1.25	6.75	3.75	5.25	0.00988999
CYTOKINES	RANTES	24.5	23.5	25.5	11.5	10.5	13.5	61.5	45.5	30	0.0207777		CYTOKINES	RANTES	13	26.5	16.5	4	3.5	2	28.5	20.5	25.5	0.000846617
CYTOKINES	VEGF	765.5	626.5	649.5	73.5	63.5	66.5	785	868.5	489.5	0.00492412		CYTOKINES	VEGF	14	10	10.5	9	10	7	38.5	20	34	0.0170957
CYTOKINES	TNF-a	9.5	16.5	3.5	-0.5	1.5	0.5	26.5	13.5	7.5	0.0529848		CYTOKINES	TNF-a	5	4.5	5.5	1	0.5	0	8.5	4.5	16	0.0535564
Figure 4f: PCA analysis: Camk2a CIBOP regional analysis
Analyte	PC1	PC2	PC3	PC4	PC5	PC6
CTX	-1.10212	0.323108	-0.498277	0.55001	-0.331158	-1.95199
CTX	-0.338826	2.03759	0.131086	0.508652	-0.533848	1.12579
MID	-0.979773	-0.874456	1.70416	0.313114	0.690483	0.612095
MID	-0.81563	-0.549639	-1.18766	-0.117475	1.09842	0.449257
BS	0.361926	-0.572176	0.881886	-0.68284	-1.59721	-0.386582
BS	0.136382	-0.654826	-1.18968	-0.949618	-0.802596	0.853356
CB	1.09765	0.808043	0.406527	-1.37415	1.3026	-0.683996
CB	1.64039	-0.51764	-0.248048	1.75231	0.17331	-0.0179349
Figure 5
Supplemental Figure 8c
(Fluorescnece units from Luminex assay)
	No Block: CTRL	No Block: CTRL	No Block: CAMK2A	No Block: CAMK2A	Block: CTRL	Block: CTRL	Block: Camk2a	Block: Camk2a
p-p38	1.5	4	20	9	0	1	0	0
pErk1/2	4.66667	4.66667	10.6667	10.6667	1	2	1	0
pMek1	1.66667	2.66667	7.66667	5.66667	1.5	2.5	1.5	2.5
pMSK1	2.33333	2.33333	4.33333	3.33333	1	1	1	1
pJnk	1	1	4	3	1	2	2	2
pStat1	1	2	3	3	1.5	1.5	2.5	2.5
pAtf-2	0.666667	1.66667	2.66667	2.66667	1.5	1.5	1.5	2.5
pcJun	0.333333	1.33333	2.33333	2.33333	1	1	1	1
pHSP-27	0	1.66667	1.66667	2.66667	1	3	1	2
IL-2	15	17	58	56	3	2	2	7
IL-9	10	11	39	42	3	1	1.5	12.5
IL-1a	5	9	24	24	1.16667	0.166667	0.166667	1.16667
IP-10	5	6	22	21	1.33333	0.333333	1.33333	3.33333
VEGF	6.33333	5.33333	21.3333	19.3333	2.33333	0.333333	1.33333	3.33333
IL-13	4	3	10	10	2	0	0	2
KC	3	2	8	7	1.33333	0	0.333333	5.33333
IL-10	0	11	0	13	0	2	0	1
IL-7	1.66667	1.66667	3.16667	3.66667	0	0	0	2
IL-15	1.83333	1.83333	3.83333	2.83333	1.66667	0.666667	0.666667	1.66667
IL-1b	1	0	2	2	1.33333	0.333333	0.333333	1.33333
IL-12p40	1	0	2	2	1.66667	0.666667	0.666667	0.666667
